# Supplementary material for: The RNA Binding Protein Bcas2 is Required for Antibody Class Switch in Activated‐B Cells
Source: Exploration (Beijing). 2025 Feb 16;5(3):270015. doi: 10.1002/EXP.70015 (PMC12199426; doi:10.1002/EXP.70015)
Supplement: Supplementary file 2 — Supporting Information [file EXP2-5-270015-s003.xlsx]

## Sheet: IgM-H.vs.Control
Accession
