# Supplementary material for: The RNA Binding Protein Bcas2 is Required for Antibody Class Switch in Activated‐B Cells
Source: Exploration (Beijing). 2025 Feb 16;5(3):270015. doi: 10.1002/EXP.70015 (PMC12199426; doi:10.1002/EXP.70015)
Supplement: Supplementary file 3 — Supporting Information [file EXP2-5-270015-s004.xlsx]

## Sheet: PCR primer sequences
Category	Gene	Forward primer sequences(5'-3')	Reverse primer sequences(5'-3')
genometyping	BCAS2 flox	ATTCCAGCAGTTGGTGTGGG	CATTGCTGGACAGAAGGTGAG
genometyping	AICDA-Cre	GGACATGTTCAGGGATCGCCAGGCG	GCATAACCAGTGAAACAGCATTGCTG
genometyping	BCAS2 delete	AGGTGTATGAATGCCTGAACAAG	CATTGCTGGACAGAAGGTGAG
AS primer	Nrros	GAGTGCTGAGTCGCTGAGAG	CCGCTCCTCCATTCCACAAT
AS primer	Las1l	GTTTGAGCAGTTGGCAGCTT	AAGGATGTAGGTAGGCCGGA
AS primer	Rexo5	TAGACAGCTGTGTGAGTTGCT	TTTCTTCTGCAGCCCAATGA
AS primer	Bcas3	AACAGTGAGCCTGAAGCTGG	CACGACTCCGCCAGTACAAC
AS primer	Slc25a19	GTGGGGCTTGGAAGCGG	TTGGCGTCATAGCCAACCAT
AS primer	Nfat5	GACCTAGACCTGGAATCGCC	CCACCGCTTGTCTGACTCAT
AS primer	Cd72	TGTGCAAGTGTCTCCAGTCC	CGAACTCCCAGGCAGATGAC
AS primer	Msi2	GACCTGTCGCCGATCTCTAC	AGGGCCACTCAGAAACTTCG
AS primer	Rps6ka5	GAACGACAGGTTCTGGAGCA	ACCGAAATCTGTCAGCACCA

## Sheet: qPCR primer sequences
Category	Gene	Forward primer sequences(5'-3')	Reverse primer sequences(5'-3')
antibody related gene	Iμ-Cμ	ACCTGGGAATGTATGGTTGTGGCTT	TCTGAACCTTCAAGGATGCTCTTG
antibody related gene	Iγ3-Cγ3	AACTACTGCTACCACCACCACCAG	ACCAAGGGATAGACAGATGGGG
antibody related gene	Iγ1-Cγ1	GGCCCTTCCAGATCTTTGAG	ATGGAGTTAGTTTGGGCAGCA
antibody related gene	Iγ2b-Cγ2b	GATGGGGAGGAGTTGGCAGAT	CGGAGGAACCAGTTGTATC
antibody related gene	Iε-Cε	ACTAGAGATTCACAACG	AGCGATGAATGGAGTAGC
antibody related gene	Iα-Cα	CAAGAAGGAGAAGGTGATTCAG	GAGCTGGTGGGAGTGTCAGTG
antibody related gene	Iμ-Cγ3	CTCGGTGGCTTTGAAGGAAC	ACCAAGGGATAGACAGATGGGG
antibody related gene	Iμ-Cγ1	ACCTGGGAATGTATGGTTGTGGCTT	ATGGAGTTAGTTTGGGCAGCA
antibody related gene	Iμ-Cγ2b	ACCTGGGAATGTATGGTTGTGGCTT	CGGAGGAACCAGTTGTATC
antibody related gene	Iμ-Cε	CTCGGTGGCTTTGAAGGAAC	AGCGATGAATGGAGTAGC
antibody related gene	Iμ-Cα	ACCTGGGAATGTATGGTTGTGGCTT	TAATCGTGAATCAGGCAG
RT-qPCR	BCAS2	TGGCAGCGAAAGAACATGCAGC	GCTGGACAATCGTCCGCTCAAT
RT-qPCR	Srsf7	TAGCCGACGAAGAAGAAGCAGG	TTGATCGGCGAGGAGATGCTGA
RT-qPCR	GAPDH	CATCACTGCCACCCAGAAGACTG	ATGCCAGTGAGCTTCCCGTTCAG
RT-qPCR	Pfkfb3	TCATCGAGTCGGTCTGTGACGA	CATGGCTTCTGCTGAGTTGCAG
RT-qPCR	Carf	CAAACCTGCCACACGCTTGATG	CCTTGGTCCATACTGACACTCC
RT-qPCR	Pitpnm2	AACGGCACTGAGGACTCCAGAA	CATCGTGGAACTGCTTGAGCGG
RT-qPCR	Dram	GTGCTTCACCTGGTTACTACGG	GCAAGGAACAGTGTCATAGAGGG
RT-qPCR	Agk	CCATTGAGCCTGAAGAGACTCC	CTTTCCAGACCTCAGGGCTTAC
RT-qPCR	Atp8a1	CTTGGAGCTACAGCCATTGAGG	GTTCCTCTTGAGGAGTCTACAGG
RT-qPCR	Eif5a	GGCTCTGTATCTACCAGTGAGAC	TTCTGCGCCTTTGAGCTTCCTC
RT-qPCR	Adamts6	CCTGCTGTGATAGATGGGACAC	ACCACAGACTCGGCACCTATCT
RT-qPCR	Cep43	GCACTGGATCTATCCGATGGAC	ACTTGGCTCACTCTGACTGGTC
RT-qPCR	Pear1	CCAAACTGGAGCCTGTACTTGC	CAGCCATCAGAGTGGTCACAGT
RT-qPCR	Rftn2	TGTGAGGCACAAGCAAACGACG	GCATAGATGGCAAGTAGCACTGG
RT-qPCR	Slc9a5	CACCTTGAACCAGGAGCTGCAT	TCCCTCCAGTAGTGGTAGCCAT
RT-qPCR	Deaf1	CACTGCTGTCATCTCTGAGAGC	GCAATGCAGCTTCTGGAAACGG
RT-qPCR	Ifi214	CTTCCCAACCTATGTCCACCAC	GAATGGCTTGGTTCCTTCGGGA
RT-qPCR	Pax5	TGACGCAGGTGTCATCGGTGAG	ATTCGGCACTGGAGACTCCTGA
RT-qPCR	Stap1	GAGCCAGTACAAGACTATGCGG	AGTTTTTGCTGTCACTACCAGGC
RT-qPCR	Unc13a	TCGTGGATGAGTTTGCCATGCG	GTAGGCGTTGATGTTGGCAAGC
RT-qPCR	Ctla4	GTACCTCTGCAAGGTGGAACTC	CCAAAGGAGGAAGTCAGAATCCG
RT-qPCR	Hsp90b1	GTTTCCCGTGAGACTCTTCAGC	ATTCGTGCCGAACTCCTTCCAG
RT-qPCR	Hspa5	TGTCTTCTCAGCATCAAGCAAGG	CCAACACTTCCTGGACAGGCTT
RT-qPCR	Rps3a1	GGTACGATGTGAAAGCTCCAGC	GGCTCACTTCAAACACACGACC
RT-qPCR	Serp1	GAGAGCAGTGTAAACCTCACAGG	TGGTCCGATACAGGAAAGATTCC
RT-qPCR	Creb5	GCAAGGTCCAAACCTCAGCAAC	TGTCCGATGGTGCTCATGTTCC
RT-qPCR	Edem1	GCTGCGTATCAGAGCATCCAGA	CAGCGAGTCAATCCAGGTGTTC
RT-qPCR	Fth1	GCCGAGAAACTGATGAAGCTGC	GCACACTCCATTGCATTCAGCC
RT-qPCR	Rpn2	TCGGCAAGGAAGAGACTGTGCT	GTTCATCCAGCCGAGCAACAAG
RT-qPCR	Arid3a	TCCATCACCAGTGCTGCCTTCA	TCCCTGCGATTGCTGTCTATGG
RT-qPCR	Dnajc3	ACGCCTTTGACGGTGCCGATTA	AAGTCGCTGATGGCTTTCCTGG
RT-qPCR	Eif3c	GCTGCATCCTAACTTTGGTGGAG	CACTCGCTCAATGATGGCACAC
RT-qPCR	Ftl1	CCTCGAGTTTCAGAACGATCGC	CCTGATTCAGGTTCTTCTCCATG
RT-qPCR	Gpr141	GTGCTCATTGGAGGACTGGTAG	AAAGGCACCGCCAGTAGGAAGA
RT-qPCR	Irf4	GAACGAGGAGAAGAGCGTCTTC	GTAGGAGGATCTGGCTTGTCGA
RT-qPCR	Nuak1	CAGATCAGCAGCGGAGAGTACC	CAATGGTTGGCGATGTCCTCGA
RT-qPCR	Plek	GGAGCAGTTCACTTGAGAGGCT	TGGAAGTGGCTGCCTGCAAGTA
RT-qPCR	St3gal5	ACTCCAGCCAAAGCACTTCAGG	GATGTGTAGCCAAGACAACGGC
RT-qPCR	Top1	GAACAAGCAGCCTGAGGACGAT	CTGCTGTAGTGTGATGGAGGCA
RT-qPCR	Mertk	ATCATCCTCGGCTGCTTCTGTG	ACGACCAGTTGGGAATCCTCCT

## Sheet: Human PCR primer sequences
Category	Gene	Forward primer sequences(5'-3')	Reverse primer sequences(5'-3')
RT-qPCR	BCAS2	GCCCAGTTAGAGCATCAAGCAG	TGAAGTTCCTTCTGTGCGTGTTC
RT-qPCR	CD72	GTCAAGTCGGAGCAGCCAACTG	CAGATGGCGGTCACTCCTAACA
RT-qPCR	RPS6KA5	CCTGGAACACATTAGGCAGTCG	CACCTCATGCTCTGTGAAACGC
RT-qPCR	LAS1L	AAGGCAGCGAAGAGGTGGATTC	GCACCGTAAACTGCTCCTCTTC
RT-qPCR	REXO5	ATTCCGCTTGCCTCCACCATCA	CCTGAAGGTTGATGGCGGCTTT
RT-qPCR	NFAT5	CCTAATGCCCTGATGACTCCAC	GTTTGCTGAGTTGATCCAACAGAC
RT-qPCR	GAPDH	GTCTCCTCTGACTTCAACAGCG	ACCACCCTGTTGCTGTAGCCAA
AS primer	Msi2	GACCTGTCGCCGATCTCTAC	AGGGCCACTCAGAAACTTCG
AS primer	Rps6ka5	GGACATGCTGAGAAGGTGGG	AGGGCAAGCACAATCTCTCC
AS primer	Slc25a19	GGAGCTAGAGAGAGCGGAGA	GGGTCATAGCCAACCATCCC
AS primer	Rexo5	GGGAGACAGATGCTGGTGAA	TGGCCCAGCATAGACAGTTG
AS primer	Bcas3	ACCTTTGACAGGAGCGTGAC	GTCTCGATGCTTCCCTCTCG
AS primer	Las1l	AAAGAGCCCGAGAACTGCTG	ATCTGCAAAGCTGCCAACTG
