# Supplementary material for: The RNA Binding Protein Bcas2 is Required for Antibody Class Switch in Activated‐B Cells
Source: Exploration (Beijing). 2025 Feb 16;5(3):270015. doi: 10.1002/EXP.70015 (PMC12199426; doi:10.1002/EXP.70015)
Supplement: Supplementary file 4 — Supporting Information [file EXP2-5-270015-s005.xlsx]

## Sheet: result3.BCAS_SpB_merge.targetGe
0610030E20Rik
1110059E24Rik
1500002F19Rik
1500009L16Rik
1700019L13Rik
1700030N03Rik
1700073E17Rik
1810026B05Rik
2410006H16Rik
2610005L07Rik
2900060B14Rik
2900092C05Rik
4833445I07Rik
4930438A08Rik
4930523C07Rik
4930524O08Rik
4930526A20Rik
4930567H17Rik
4932438A13Rik
6720427I07Rik
6820431F20Rik
8430430B14Rik
9330159M07Rik
9330185C12Rik
9430037G07Rik
9930111J21Rik1
9930111J21Rik2
a
A330023F24Rik
A530083M17Rik
A630001G21Rik
Aamp
Aatf
Abca3
Abcf1
Ablim1
AC123856.1
AC124742.1
AC147806.2
Acat1
Acbd3
Acin1
Ackr3
Acp6
Acss1
Actb
Actb-ps1
Actg1
Actl6b
Actr3
Adad1
Adam19
Adamts3
Adrbk1
Adcy9
Add3
Adgre5
Adk
Aebp2
Aff1
Aff3
Aff4
Afg3l2
Aggf1
Ago2
Agpat4
Agtpbp1
Ahctf1
AI597479
Ak7
Akap13
Akap8
Akna
Akt3
Ampd2
Anapc15
Anapc15-ps
Ankfy1
Ankhd1
Ankrd11
Ankrd12
Ankrd44
Ankrd60
Ano5
Anp32a
Anp32b
Anp32b-ps1
Anp32e
Aopep
Ap1g1
Ap1s3
Ap2b1
Ap3b1
Ap3d1
Aplp2
Aqr
Arap1
Arap2
Arcn1
Arel1
Arglu1
Arhgap15
Arhgap17
Arhgap21
Arhgap30
Arhgap45
Arhgef1
Arhgef18
Arhgef2
Arid1a
Arid1b
Arid3b
Arid4a
Arid4b
Arid5b
Arih1
Arpc1b
Arpc2
Asap1
Ash2l
Asxl1
Asxl2
Atad2
Atf3
Atf4
Atf6
Atf7ip
Atg2a
Atg3
Atl1
Atp2b1
Atp8b1
Atp8b4
Atrx
Axin1
B230323A14Rik
B2m
B4galnt1
B930036N10Rik
Bach2
Bank1
Batf
Baz1a
Baz1b
Baz2a
Baz2b
Bbs9
BC003965
BC085271
Bcar3
Bcas3
Bccip
Bcl10
Bcl11a
Bcl2a1a
Bcl9l
Bclaf1
Bcorl1
Bdnf
BE692007
Becn1
Bend7
Bin1
Bin2
Birc2
Birc3
Birc6
Blk
Blm
Blnk
Bmp2k
Bms1
Bptf
Brd2
Brd4
Brd8
Brf1
Brms1l
Brwd1
Btla
Btrc
Bzw1
C1d
Cab39
Cabp1
Cacna1d
Cacna1e
Cacna1g
Cacna1i
Calr
Calr-ps
Camk1d
Canx
Cap1
Capn7
Capzb
Card11
Card6
Cast
Castor2
Cbfa2t3
Cbfb
Cbwd1
Cbx1
Cc2d2b
Ccar1
Ccdc171
Ccdc50
Ccdc82
Ccdc9
Ccm2
Ccn4
Ccnb1ip1
Ccnd3
Ccni
Ccnl1
Ccnl2
Ccnt1
Ccr7
Cct2
Cct3
Cct5
Cct6a
Cct7
Ccz1
Cd19
Cd2
Cd22
Cd24a
Cd37
Cd53
Cd55
Cd69
Cd72
Cd74
Cd79a
Cd79b
Cd83
Cd84
Cdc42
Cdc42se2
Cdc5l
Cdh4
Cdk11b
Cdk5rap2
Cdk8
Cdk9
Ceacam5
Celf2
Cenpb
Cep250
Cep295
Cep350
Cerk
Cers6
Cfap53
Cggbp1
Champ1
Chchd3
Chd1
Chd1l
Chd2
Chd3
Chd4
Chd6
Chd7
Chd8
Chd9
Chil1
Chmp4b
Chrac1
Chst1
Chst3
Chtop
Churc1
Ciita
Ciz1
Cks2
Clk1
Clspn
Clta
Cltc
Cluap1
Cmah
Cmip
Cmss1
Cmtr1
Cnbp
Cnot1
Cnot7
Cntrl
Cobll1
Col4a3bp
Col5a2
Col6a6
Cop1
Coro1a
Coro2a
Coro7
Cox4i1
Cpm
Cpsf3
Cpsf7
Cr2
Creb5
Crebbp
Crebrf
Crlf3
Crtc2
Csde1
Csk
Csnk1a1
Csrnp1
CT010467.1
Ctdsp1
Ctdsp2
Ctdspl
Ctla4
Ctr9
Cul2
Cul4a
Cwc15
Cwf19l2
Cx3cr1
Cxxc1
Cyba
Cybb
Cyfip2
Cyp7b1
Cyth1
D630033A02Rik
Dancr
Daxx
Dazap2
Dbndd2
Dbnl
Dcaf11
Dcc
Dcdc5
Dcun1d5
Ddb2
Ddx10
Ddx17
Ddx21
Ddx23
Ddx24
Ddx27
Ddx39b
Ddx3x
Ddx41
Ddx42
Ddx46
Ddx5
Ddx52
Ddx54
Ddx6
Dedd2
Def6
Dek
Dennd4a
Denr
Derl1
Dgka
Dgkd
Dhx15
Dhx38
Dhx9
Diaph1
Dicer1
Dido1
Disp1
Dkc1
Dleu2
Dlg1
Dlst
Dmxl1
Dnajc1
Dnajc8
Dnase2a
Dnttip2
Dock10
Dock11
Dock2
Dock8
Dpep2
Dpyd
Drg1
Dscaml1
Dusp1
Dusp16
Dusp2
Dync1h1
Dyrk1a
Ebf1
Eef1a1
Eef1a1-ps1
Eef1g
Eef2
Efcab6
Efl1
Egr1
Ehmt1
Ehmt2
Eif1
Eif2ak3
Eif2s2
Eif3a
Eif3c
Eif3g
Eif4a1
Eif4a2
Eif4e
Eif4g1
Eif4g2
Eif4g3
Eif5
Eif5a
Eif5b
Elf1
Elf4
Elmo1
Elmsan1
Eloa
Elp1
Emsy
Enox2
Entr1
Ep300
Ep400
Epc1
Epha6
Epn1
Erbin
Ercc3
Erdr1
Esf1
Esyt1
Etf1
Ets1
Evl
Ewsr1
Exoc2
Exoc5
Ezh2
Ezr
F13a1
Fam107b
Fam114a2
Fam126a
Fam172a
Fam193a
Fam204a
Fam43a
Fam49b
Fam50a
Fam76b
Fanci
Fau
Fbln2
Fbrs
Fbxw7
Fcgr3
Fcgr4
Fchsd2
Fcrl1
Fcrla
Fermt3
Fgd3
Fgfr1op
Fgfr2
Fhod1
Filip1l
Fkbp15
Fli1
Flna
Fmc1
Fmr1
Fnbp1
Fnbp4
Fntb
Fos
Fosb
Foxn3
Foxo1
Foxp1
Fryl
Fth1
Ftl1
Fto
Ftsj3
Ftx
Fubp1
Furin
Fyb
G3bp1
G3bp2
Gabrb1
Gabre
Galnt2l
Galnt7
Gas5
Gbp4
Gbp8
Gbp9
Gch1
Gdi1
Gdi2
Gigyf1
Gigyf2
Gimap1
Gimap6
Glyr1
Gm10036
Gm10051
Gm10073
Gm10076
Gm10180
Gm10232
Gm10250
Gm10269
Gm11307
Gm11335
Gm11337
Gm11400
Gm11478
Gm11572
Gm11878
Gm11889
Gm11942
Gm11956
Gm12020
Gm12090
Gm12174
Gm12183
Gm12185
Gm12238
Gm12346
Gm12422
Gm12430
Gm12482
Gm12543
Gm12568
Gm12582
Gm12583
Gm12599
Gm12642
Gm12693
Gm12724
Gm12940
Gm13009
Gm13038
Gm13092
Gm13160
Gm13167
Gm13226
Gm13232
Gm13237
Gm13332
Gm13397
Gm13456
Gm13577
Gm13602
Gm13729
Gm13886
Gm13915
Gm13936
Gm14037
Gm14253
Gm14537
Gm14586
Gm14650
Gm14681
Gm14725
Gm15198
Gm15387
Gm15411
Gm15427
Gm15466
Gm15484
Gm15500
Gm15538
Gm15564
Gm15614
Gm15766
Gm15773
Gm15853
Gm15877
Gm16026
Gm16089
Gm16436
Gm16759
Gm17060
Gm17241
Gm17511
Gm18722
Gm18867
Gm18949
Gm18955
Gm18959
Gm19221
Gm19246
Gm19585
Gm19667
Gm19815
Gm19951
Gm20521
Gm20732
Gm20762
Gm21092
Gm21596
Gm21811
Gm21963
Gm21985
Gm22003
Gm22005
Gm22027
Gm22042
Gm22044
Gm22058
Gm22063
Gm22068
Gm22070
Gm22127
Gm22154
Gm22192
Gm22265
Gm22303
Gm22305
Gm22306
Gm22307
Gm22308
Gm22317
Gm22353
Gm22362
Gm22363
Gm22365
Gm22421
Gm22423
Gm22442
Gm22448
Gm22505
Gm22513
Gm22519
Gm22567
Gm22614
Gm22618
Gm22622
Gm22628
Gm22633
Gm22634
Gm22661
Gm22673
Gm22680
Gm22711
Gm22740
Gm22746
Gm22806
Gm22884
Gm22972
Gm22973
Gm22980
Gm22982
Gm22988
Gm22997
Gm23002
Gm23093
Gm23095
Gm23096
Gm23140
Gm23142
Gm23143
Gm23144
Gm23153
Gm23186
Gm23240
Gm23264
Gm23287
Gm23297
Gm23402
Gm23410
Gm23412
Gm23444
Gm23451
Gm23453
Gm23472
Gm23523
Gm23626
Gm23649
Gm23650
Gm23658
Gm23686
Gm23714
Gm23721
Gm23731
Gm23763
Gm23793
Gm23795
Gm23804
Gm23849
Gm23879
Gm23883
Gm23888
Gm23925
Gm23966
Gm23971
Gm23973
Gm24018
Gm24043
Gm24044
Gm24105
Gm24136
Gm24139
Gm24140
Gm24146
Gm24151
Gm24259
Gm24265
Gm24274
Gm24312
Gm24319
Gm24407
Gm24411
Gm24423
Gm24438
Gm24447
Gm24448
Gm24451
Gm24455
Gm24463
Gm24497
Gm24514
Gm24523
Gm24525
Gm24611
Gm24621
Gm24623
Gm24666
Gm24698
Gm24708
Gm24763
Gm24830
Gm24871
Gm24888
Gm24921
Gm24924
Gm24927
Gm24949
Gm24950
Gm25078
Gm25080
Gm25099
Gm25106
Gm25126
Gm25131
Gm25137
Gm25142
Gm25189
Gm25202
Gm25203
Gm25257
Gm25312
Gm25313
Gm25319
Gm25321
Gm25337
Gm25360
Gm25380
Gm25404
Gm25412
Gm25431
Gm25432
Gm25512
Gm25518
Gm25538
Gm25541
Gm25572
Gm25580
Gm25587
Gm25618
Gm25679
Gm25681
Gm25682
Gm25698
Gm25704
Gm25755
Gm25780
Gm25793
Gm25799
Gm25813
Gm25815
Gm25818
Gm25873
Gm25890
Gm25894
Gm25897
Gm25899
Gm25930
Gm25935
Gm25937
Gm25939
Gm25987
Gm25995
Gm26023
Gm26035
Gm26054
Gm26056
Gm26063
Gm26083
Gm26104
Gm26108
Gm26110
Gm26129
Gm26131
Gm26132
Gm26165
Gm26176
Gm26180
Gm26189
Gm26203
Gm26228
Gm26232
Gm26244
Gm26285
Gm26315
Gm26316
Gm26323
Gm26325
Gm26335
Gm26372
Gm26377
Gm26387
Gm26397
Gm26435
Gm26444
Gm26448
Gm26454
Gm26461
Gm26485
Gm26493
Gm26501
Gm26740
Gm27028
Gm27046
Gm2710
Gm27449
Gm28039
Gm28043
Gm28053
Gm28119
Gm28177
Gm28905
Gm28967
Gm29609
Gm3226
Gm3307
Gm33178
Gm336
Gm33626
Gm3365
Gm36840
Gm37194
Gm37558
Gm37590
Gm37943
Gm38211
Gm38394
Gm38574
Gm41653
Gm41804
Gm4204
Gm4258
Gm42715
Gm42797
Gm42997
Gm4342
Gm43584
Gm4366
Gm4374
Gm44284
Gm44511
Gm4462
Gm45140
Gm45234
Gm4525
Gm45713
Gm45807
Gm45846
Gm46102
Gm4617
Gm47026
Gm47240
Gm47247
Gm47277
Gm47283
Gm47284
Gm4734
Gm4739
Gm47433
Gm4750
Gm4754
Gm47664
Gm47680
Gm48286
Gm48642
Gm4865
Gm48683
Gm48906
Gm48909
Gm4903
Gm49079
Gm49317
Gm49347
Gm49368
Gm49776
Gm49987
Gm50045
Gm5215
Gm5221
Gm5321
Gm5391
Gm5511
Gm5518
Gm5521
Gm5611
Gm5789
Gm5805
Gm5833
Gm5844
Gm5869
Gm5898
Gm5905
Gm5913
Gm5931
Gm5939
Gm5969
Gm5996
Gm6023
Gm6085
Gm6104
Gm6112
Gm6136
Gm6142
Gm6192
Gm6201
Gm6204
Gm6386
Gm6392
Gm6477
Gm6483
Gm6533
Gm6543
Gm6579
Gm6616
Gm6625
Gm6706
Gm6745
Gm6767
Gm6789
Gm6794
Gm6807
Gm6847
Gm6863
Gm6978
Gm7059
Gm7085
Gm7198
Gm7239
Gm7353
Gm7384
Gm7424
Gm7488
Gm7536
Gm7589
Gm7609
Gm7614
Gm7646
Gm7785
Gm7809
Gm7839
Gm7927
Gm8171
Gm8184
Gm8213
Gm8260
Gm8325
Gm8451
Gm8725
Gm8750
Gm8784
Gm8805
Gm8806
Gm8909
Gm8934
Gm9009
Gm9118
Gm9267
Gm9276
Gm9288
Gm9333
Gm9370
Gm9403
Gm9432
Gm9435
Gm9531
Gm9800
Gm9843
Gm9892
Gmip
Gnai2
Gnas
Golga4
Golph3l
Gon4l
Gpatch4
Gpatch8
Gpbp1
Gpbp1l1
Gpcpd1
Gphn
Gpr132
Gpr141
Gpr183
Gps2
Gpsm3
Gramd3
Grcc10
Gria1
Grip1
Grk6
Gse1
Gspt1
Gtf2f2
Gtf2ird2
Gtf3c2
Gtpbp2
Gtpbp4
H1f2
H1f3
H2-Aa
H2-Ab1
H2az1
H2-D1
H2-DMb1
H2-DMb2
H2-K1
H2-Ob
H2-Q10
H2-Q4
H2-Q5
H2-Q6
H2-Q7
H2-T23
H3f3a
H3f3b
H4c8
Hbb-bs
Hbp1
Hcls1
Hdac7
Hdac9
Hdgf
Hdgfl2
Heca
Helz2
Herc2
Herc3
Herpud1
Hexb
Hexim1
Hipk1
Hivep2
Hjurp
Hmbs
Hmga1
Hmgb1
Hmgb1-ps7
Hmgb1-ps8
Hmgb1-ps9
Hmgb2
Hmgb3
Hnf1aos1
Hnrnpa1
Hnrnpa2b1
Hnrnpc
Hnrnpd
Hnrnpdl
Hnrnpf
Hnrnph1
Hnrnpm
Hnrnpu
Hnrnpul1
Hnrnpul2
Hoxc5
Hoxd1
Hp1bp3
Hpcal4
Hs6st3
Hsp90aa1
Hsp90ab1
Hsp90b1
Hspa5
Hspa8
Hspa9
Hspbap1
Hsph1
Huwe1
Hvcn1
Ier5
Ifi203
Ifi209
Ifi213
Ifi214
Ifitm10
Ifngr1
Ighd
Ighm
Ighv6-3
Igkv5-39
Ik
Ikbkb
Ikzf1
Ikzf3
Il21r
Il27
Il31ra
Il4ra
Ilkap
Ing5
Inpp4b
Inpp5d
Ints6l
Ipo7
Iqgap1
Irak1
Irf1
Irf2bp2
Irf4
Irf5
Irs2
Isy1
Itgam
Itpr1
Itsn2
Ivns1abp
Iws1
Jak1
Jarid2
Jchain
Jmjd1c
Jph3
Jun
Kansl2
Kat6a
Kbtbd2
Kcng1
Kcnn4
Kcnq5
Kctd18
Kdm3a
Kdm4a
Kdm5a
Kdm6b
Kdsr
Kif21b
Kif5b
Kiz
Kl
Klf2
Klf3
Klf4
Klf6
Klhl14
Klhl15
Klhl6
Klhl7
Kmt2a
Kmt2b
Kmt2c
Kmt2d
Kmt2e
Kpna1
Kpna4
Kras
Ktn1
Larp1
Larp7
Lars2
Lbr
Lcp1
Lef1
Lgals8
Lima1
Lin52
Lncpint
Lncppara
Lnpep
Lockd
Lpgat1
Lrba
Lrif1
Lrmda
Lrmp
Lrp10
Lrpprc
Lrrc63
Lrrfip1
Lrrk2
Lsm14a
Lsp1
Luc7l
Luc7l2
Luc7l3
Lyn
Lyrm4
Lyst
M6pr
Macf1
Mak16
Malat1
Malt1
Maml2
Maml3
Man1a
Man2a2
Manf
Map2k2
Map3k1
Map3k5
Map4
Map4k1
Map4k4
Map7d2
Mapk10
Mapkapk3
Marchf1
Mark3
Mau2
Maz
Mbd1
Mbd2
Mbnl1
Mbp
Mcm3
Mcm7
Mdm4
Mdn1
Mea1
Med13
Med23
Mef2c
Mef2d
Mertk
Metap2
Mettl24
Mettl26
Mfap1a
Mfap1b
Mga
Mia2
Mical1
Mier1
Mir100
Mir100hg
Mir106b
Mir125a
Mir125b-1
Mir125b-2
Mir140
Mir142
Mir142hg
Mir15a
Mir16-1
Mir16-2
Mir17
Mir17hg
Mir18
Mir181a-1
Mir181a-1hg
Mir181a-2
Mir181b-1
Mir181b-2
Mir191
Mir193a
Mir193b
Mir196a-2
Mir19a
Mir19b-1
Mir19b-2
Mir20a
Mir210
Mir2137
Mir21a
Mir222
Mir23a
Mir23b
Mir24-1
Mir24-2
Mir25
Mir26a-1
Mir26a-2
Mir26b
Mir27a
Mir27b
Mir29a
Mir29b-1
Mir29b-2
Mir302b
Mir3084-1
Mir30a
Mir30b
Mir30c-2
Mir30d
Mir30e
Mir320
Mir33
Mir340
Mir374b
Mir374c
Mir378a
Mir451a
Mir452
Mir6236
Mir6240
Mir652
Mir703
Mir92-1
Mir92b
Mir93
Mir9-3hg
Mir99a
Mir99ahg
Mirlet7a-1
Mirlet7a-2
Mirlet7b
Mirlet7f-1
Mirlet7f-2
Mirlet7g
Mirlet7i
Mlec
Mllt10
Mndal
Morc2a
Morc3
Morf4l2
Mpp1
Mrps28
Ms4a1
Msi2
Msn
Mtarc2
Mtdh
mt-Rnr1
mt-Rnr2
Mtss1
Mtx1
Mug-ps1
Mybbp1a
Myc
Mycbp2
Myh9
Myl6
Mylip
Myo10
Myo18a
Myom3
Mysm1
Naa15
Naa16
Naca
Nacc1
Nae1
Nap1l1
Nap1l4
Nbas
Ncapd2
Ncbp3
Ncf4
Nckap1l
Ncl
Ncoa3
Ncor1
Ndufaf5
Neat1
Nedd9
Nek7
Nemf
Nfatc1
Nfatc3
Nfib
Nfkb1
Nfkbib
Nfkbid
Nfkbiz
Nfyc
Nin
Nipbl
Nisch
Nlgn1
Nln
Noc2l
Noc3l
Nol7
Nolc1
Nom1
Nono
Nop53
Nop56
Notch2
Npm1
Nr4a1
n-R5s106
n-R5s118
n-R5s130
n-R5s2
n-R5s205
n-R5s211
Nrbp1
Nrd1
Nrg1
Nrxn1
Nsd1
Nsd3
Nt5c2
Nub1
Nucks1
Nufip2
Numa1
Nup153
Nup205
Nup98
Oaz1
Odc1
Ogfr
Olfr275
Orc2
Os9
Osbpl9
Otud7a
P2ry10
Pabpc1
Pabpc4
Pabpn1
Paf1
Paip2
Pak2
Pakap
Pan3
Pank2
Papola
Parp1
Patl1
Pax5
Paxip1
Pbrm1
Pbxip1
Pcbp1
Pcf11
Pcgf6
Pcm1
Pcmtd1
Pcna
Pcnt
Pcnx3
Pcsk5
Pdap1
Pdcd11
Pdcd4
Pde1c
Pde4b
Pdia4
Pds5b
Peak1
Pecam1
Peli1
Pelp1
Pepd
Per1
Pes1
Pgam1
Pgc
Pgm2l1
Phf23
Phip
Pi4ka
Pias1
Pigo
Pik3ap1
Pik3cd
Pikfyve
Pim1
Pip4k2a
Pip5k1a
Pitpnc1
Pkig
Pkn1
Plaur
Plcb1
Plcb2
Plcg2
Plcl1
Plcl2
Plek
Plekha2
Plekha5
Plekhg2
Plgrkt
Plk2
Pml
Pnisr
Pnmal1
Pnrc1
Podn
Polh
Polr1e
Polr2a
Polr3b
Polr3gl
Pou6f2
Ppan
Ppargc1b
Ppcdc
Pphln1
Ppil4
Ppm1g
Ppp1r10
Ppp1r12a
Ppp1r12c
Ppp1r13b
Ppp1r15a
Ppp1r16b
Ppp1r3d
Ppp3ca
Ppp3cc
Ppp4r3a
Ppp4r3b
Ppp6r1
Ppp6r3
Pptc7
Prdm10
Prdm2
Prdm4
Prg2
Prkca
Prkcb
Prkd2
Prpf38b
Prpf40a
Prpf4b
Prpf6
Prr12
Prr13
Prrc2a
Prrc2b
Prrc2c
Psap
Psip1
Psmd12
Psmd14
Psmd4
Psmd7
Psme1
Ptk2b
Ptma
Ptms
Ptp4a2
Ptpn1
Ptpn6
Ptprc
Ptprcap
Ptprj
Purb
Pxk
Qk
Rab11b
Rab13
Rab1b
Rab21
Rab2a
Rab3gap1
Rab8b
Rabgap1
Rabgap1l
Rac1
Rac2
Rack1
Rad21
Ralbp1
Ralgapa1
Ralgps2
Raly
Ranbp1
Ranbp2
Rap1b
Rap1gds1
Rapgef4
Rapgef5
Rapgef6
Raph1
Rara
Rasa3
Rasgef1b
Rasgef1c
Rasgrp2
Rbbp6
Rbm10
Rbm25
Rbm27
Rbm3
Rbm39
Rbm5
Rbm6
Rbm6-ps1
Rcc1
Rcsd1
Rdm1
Rdx
Relch
Rere
Rfx1
Rfx7
Rgs1
Rgs2
Rgs3
Rhag
Rif1
Rilpl2
Riok3
Ripor2
Rmc1
Rmrp
Rn7s1
Rn7s2
Rn7s6
Rn7sk
Rnf10
Rnf111
Rnf130
Rnf138
Rnf213
Rnf225
Rngtt
Rnu11
Rnu12
Rnu1a1
Rnu1b1
Rnu1b2
Rnu1b6
Rnu2-10
Rnu3a
Rnu3b1
Rnu3b2
Rnu3b3
Rnu3b4
Rnu5g
Rnu7
Rock1
Rock2
Rp2
Rp9
Rpgrip1
Rpl11
Rpl12
Rpl13
Rpl13a
Rpl13a-ps1
Rpl18a
Rpl18a-ps1
Rpl18-ps1
Rpl22
Rpl23
Rpl26
Rpl27a
Rpl28-ps3
Rpl3
Rpl30
Rpl37a
Rpl39
Rpl4
Rpl5
Rpl5-ps1
Rpl5-ps2
Rpl6
Rpl6l
Rpl7
Rpl7-ps7
Rpl9
Rplp1
Rplp1-ps1
Rplp2
Rpn1
Rprd1a
Rps12
Rps13
Rps13-ps1
Rps13-ps4
Rps14
Rps15-ps3
Rps17
Rps18
Rps18-ps1
Rps18-ps3
Rps18-ps5
Rps18-ps6
Rps24
Rps24-ps2
Rps24-ps3
Rps27
Rps27rt
Rps5
Rps6ka5
Rps8
Rps9
Rpsa
Rpsa-ps9
Rragc
Rrbp1
Rrp1
Rsf1
Rsrp1
Rufy1
Runx1
Ruvbl2
Rxrb
Ryr3
Safb
Safb2
Samd1
Samhd1
Saraf
Sart3
Sash3
Satb1
Sbno1
Sbno2
Scaf8
Scarna10
Scd1
Scd3
Scfd1
Scp2
Selenok
Selenos
Senp6
Senp7
Septin11
Septin4
Septin6
Septin7
Serbp1
Serinc3
Serp1
Sesn1
Set
Setd1b
Setd2
Setd5
Setd7
Setx
Sf1
Sf3a1
Sf3b1
Sf3b2
Sf3b4
Sfi1
Sfpq
Sfswap
Sft2d1
Sgk3
Sgms1
Sh2b3
Sh3bp5
Sh3kbp1
Shisa5
Sik1
Sla
Slc12a6
Slc22a27
Slc25a37
Slc34a2
Slc35c2
Slc37a1
Slc38a2
Slc43a2
Slc4a1ap
Slc50a1
Slmap
Sltm
Slu7
Smad7
Smap2
Smarca2
Smarca4
Smarcc1
Smarcd1
Smbd1
Smc1a
Smc4
Smc6
Smchd1
Smg6
Smg7
Snap23
Snhg1
Snhg12
Snhg15
Snhg17
Snhg20
Snhg3
Snhg4
Snhg5
Snhg8
Snora15
Snora16a
Snora17
Snora19
Snora20
Snora21
Snora23
Snora24
Snora2b
Snora3
Snora30
Snora31
Snora33
Snora34
Snora44
Snora57
Snora5c
Snora62
Snora65
Snora68
Snora69
Snora73a
Snora73b
Snora74a
Snora75
Snora81
Snora9
Snord118
Snord14c
Snord14d
Snord14e
Snord2
Snord22
Snord71
Snord80
Snord83b
Snrnp200
Snrnp27
Snrpf
Sntg1
Snx2
Snx29
Snx30
Snx5
Snx8
Sobp
Son
Sorl1
Sp1
Sp100
Sp140
Spaca6
Spata13
Spef1
Spi1
Spop
Sptan1
Sptbn1
Sqstm1
Srcap
Srebf2
Srek1
Srp72
Srpk1
Srrm1
Srrm2
Srrt
Srsf1
Srsf10
Srsf11
Srsf3
Srsf5
Srsf6
Srsf7
Ss18
Ssb
Ssh2
Ssr1
Ssrp1
St3gal2
St6gal1
St6galnac3
Stap1
Stat1
Stat5b
Stk17b
Stk24
Stk38
Strbp
Stx17
Suco
Sufu
Sun2
Supt16
Supt5
Supt6
Surf4
Svil
Swap70
Sybu
Syf2
Syk
Szrd1
Tacc1
Taf1c
Taf1d
Taf7l
Tafa1
Taok2
Tardbp
Tasor
Tasor2
Tax1bp1
Tbca
Tbrg4
Tcerg1
Tcf3
Tcp1
Tcp11
Tec
Tesk2
Tespa1
Tex14
Tfdp2
Tgfbr2
Tgoln1
Themis2
Thoc2
Thrap3
Thsd7b
Tjap1
Tle3
Tle4
Tln1
Tmbim6
Tmcc1
Tmed10-ps
Tmed8
Tmem131l
Tmem132e
Tmem163
Tmem164
Tmem245
Tmem63b
Tmod3
Tmx3
Tmx4
Tnfaip3
Tnk2
Tnks2
Tnrc18
Tnrc6a
Tnrc6b
Tomm20
Tomm70a
Top2a
Tor1aip1
Tpm1
Tpm3
Tpm3-rs7
Tpm4
Tpp2
Tpt1
Tpt1-ps3
Tpt1-ps6
Tra2a
Tra2b
Traf3ip3
Trafd1
Trdc
Trib2
Trim12a
Trim12c
Trim2
Trim21
Trim26
Trim30a
Trim30c
Trim30d
Trim44
Trip12
Trp53i11
Trp53inp1
Trpc4ap
Trpm3
Trpm7
Trpv3
Trpv4
Trrap
[truncated: 128 more rows]

## Sheet: result3.BCAS_SpB_LPS_merge.targ
0610030E20Rik
1110004F10Rik
1110059E24Rik
1700016D06Rik
1700018F24Rik
1700030N03Rik
1700073E17Rik
1700111E14Rik
1700113H08Rik
1810013L24Rik
1810026B05Rik
2310033P09Rik
2410006H16Rik
2610005L07Rik
2810004N23Rik
2900060B14Rik
2900092C05Rik
3222401L13Rik
4833438C02Rik
4930438A08Rik
4930511M18Rik
4930519F09Rik
4930523C07Rik
4930526A20Rik
4930567H17Rik
4932438A13Rik
4933406I18Rik
5031425E22Rik
5830417I10Rik
6820431F20Rik
9130208D14Rik
9330159M07Rik
9330185C12Rik
9430037G07Rik
9930111J21Rik1
9930111J21Rik2
a
A530083M17Rik
A630001G21Rik
Aamp
Aatf
Abca3
Abcd1
Abce1
Abcf1
Abcg1
Abhd17b
Abi1
Abl1
Ablim1
AC123856.1
AC124742.1
AC147806.2
Acap2
Acbd3
Acin1
Ackr3
Aco2
Acsl5
Acss1
Actb
Actb-ps1
Actg1
Actl6b
Actn1
Actr2
Actr3
Actr3-ps
Actr8
Adad1
Adam19
Adamts17
Adamts3
Adrbk1
Adcy7
Adcy9
Add3
Adgrb3
Adgre5
Adgrf5
Adk
Adnp2
Adpgk
Aebp2
AF357399
Aff1
Aff3
Aff4
Afg3l2
Agbl4
Aggf1
Ago2
Agpat4
Ahctf1
Ahnak
AI597479
AI662270
AI987944
Aida
Aim2
Aimp1
Akap12
Akap13
Akap8
Akap8l
Akap9
Akirin2
Akna
Akt1s1
Akt3
Aldoa
Alg14
Alkbh5
Alpk1
Ambra1
Amd1
Amd2
Amfr
Ampd2
Anapc1
Anapc15
Anapc15-ps
Ankfy1
Ankhd1
Ankrd11
Ankrd12
Ankrd17
Ankrd31
Ankrd44
Anks3
Ankzf1
Ano5
Ano6
Anp32a
Anp32b
Anp32b-ps1
Anp32e
Anxa6
Ap1b1
Ap1g1
Ap1s3
Ap2b1
Ap3b1
Ap3d1
Apbb1ip
Apc
Apeh
Aplp2
Apobec3
Aqp12
Aqr
Araf
Arap1
Arap2
Arcn1
Arel1
Arf1
Arf6
Arfgef1
Arglu1
Arhgap15
Arhgap17
Arhgap21
Arhgap25
Arhgap26
Arhgap30
Arhgap35
Arhgap4
Arhgap45
Arhgdib
Arhgef1
Arhgef18
Arhgef2
Arhgef3
Arid1a
Arid1b
Arid3a
Arid3b
Arid4a
Arid4b
Arid5b
Arih1
Arih2
Arl6ip4
Arl6ip5
Arpc1b
Arpc2
Arsi
Art4
Asah2
Asap1
Asb2
Ascc2
Ash1l
Ash2l
Asxl1
Asxl2
Atad2
Atad2b
Atf1
Atf3
Atf4
Atf6
Atf7ip
Atg16l2
Atg2a
Atg3
Atl1
Atm
Atp11b
Atp11c
Atp13a3
Atp2a3
Atp2b1
Atp5c1
Atp6v0a1
Atp6v0e
Atp6v1g1
Atp8b1
Atrx
Atxn1
Atxn2l
Atxn7
Atxn7l1
AW549877
AW554918
Axin1
B230303A05Rik
B2m
B3gnt2
B4galnt1
B4galt5
B930036N10Rik
Babam2
Bach2
Bag6
Bahd1
Bank1
Banp
Batf
Baz1a
Baz1b
Baz2a
Baz2b
Bbs9
BC085271
Bcar3
Bcas3
Bccip
Bcl10
Bcl11a
Bcl11b
Bcl2
Bcl2a1a
Bcl2a1b
Bcl6
Bcl9l
Bclaf1
Bcor
Bcorl1
BE692007
Becn1
Bhlhe40
Bin1
Bin2
Birc2
Birc3
Birc6
Blk
Blm
Blmh
Blnk
Bmp2k
Bms1
Bmt2
Bnip3l
Bnip3l-ps
Bod1l
Bpifb2
Bptf
Brd1
Brd2
Brd4
Brd8
Brd9
Brf1
Brms1l
Brox
Brpf1
Brwd1
Brwd3
Bsdc1
Btbd9
Btf3
Btg1
Btg2
Btla
Bub1b
Bzw1
C1d
C2cd2
C330007P06Rik
C630028M04Rik
Cab39
Cabp1
Cacna1e
Cacna1i
Calm1
Calr
Calr-ps
Camk1d
Camk2d
Cand1
Canx
Cap1
Cap2
Capn1
Capn15
Capn2
Capn7
Caprin1
Capza2
Capzb
Card11
Card6
Carmil1
Carmil2
Carns1
Casp8
Casp8ap2
Cast
Castor2
Catspere2
Cbfa2t3
Cbfb
Cbl
Cbwd1
Cbx1
Cbx3
Cc2d1b
Ccar1
Ccdc12
Ccdc125
Ccdc134
Ccdc18
Ccdc50
Ccdc50-ps
Ccdc77
Ccdc82
Ccdc88c
Ccdc9
Ccl1
Ccm2
Ccnb1ip1
Ccnd3
Ccnl1
Ccnl2
Ccnt1
Ccnt2
Ccr7
Cct2
Cct3
Cct3-ps1
Cct5
Cct6a
Cct7
Ccz1
Cd180
Cd19
Cd2
Cd22
Cd24a
Cd274
Cd2bp2
Cd44
Cd47
Cd53
Cd55
Cd69
Cd72
Cd74
Cd79a
Cd79b
Cd82
Cd83
Cd84
Cdc42
Cdc42se1
Cdc42se2
Cdh4
Cdk11b
Cdk12
Cdk13
Cdk2
Cdk5rap2
Cdk8
Cdk9
Cdkn2aip
Cdon
Cdyl
Ceacam5
Cebpz
Celf2
Cenpa
Cenpb
Cep120
Cep135
Cep164
Cep250
Cep295
Cep350
Cep63
Cep68
Cep85l
Cerk
Cfdp1
Cflar
Cggbp1
Chchd3
Chd1
Chd1l
Chd2
Chd3
Chd4
Chd6
Chd7
Chd8
Chd9
Cherp
Chfr
Chic1
Chkb
Chmp4b
Chrac1
Chst1
Chst15
Chst3
Chtop
Chuk
Churc1
Ciao2b
Cic
Ciita
Ciz1
Ckap5
Clasrp
Clic4
Clip1
Clk1
Clk4
Clspn
Clstn1
Clta
Cltc
Cluap1
Cmah
Cmas
Cmip
Cmss1
Cmtr1
Cnbp
Cnga1
Cnot1
Cnot3
Cnot7
Cnppd1
Cntrl
Cobll1
Cog3
Col4a3bp
Col5a2
Col6a6
Commd10
Commd1b
Commd4
Commd8
Cop1
Copa
Copg2
Coro1a
Coro2a
Coro7
Cotl1
Cox4i1
Cplane1
Cpm
Cpsf3
Cpsf6
Cpsf7
Cr2
Cramp1l
Creb1
Creb5
Crebbp
Crebrf
Crebzf
Crlf3
Crnkl1
Crtc2
Csde1
Csk
Csnk1a1
Cspp1
Csrnp1
CT010467.1
Ctdsp2
Ctdspl
Ctla4
Ctnnb1
Ctnnbl1
Ctps2
Ctr9
Ctsc
Ctsz
Cul1
Cul2
Cul3
Cul4a
Cul5
Cux1
Cuzd1
Cwc15
Cwc22
Cwc25
Cwf19l2
Cx3cr1
Cxcr4
Cxcr5
Cxxc1
Cyba
Cybb
Cyfip2
Cyp7b1
Cyth1
Cyth4
Cytip
D630033A02Rik
D8Ertd738e
Dancr
Daxx
Dazap2
Dbndd2
Dbnl
Dcaf1
Dcaf11
Dcaf8
Dcc
Dcdc5
Dcun1d5
Ddb2
Ddhd1
Ddrgk1
Ddx10
Ddx17
Ddx18
Ddx21
Ddx23
Ddx24
Ddx27
Ddx39
Ddx39b
Ddx3x
Ddx3y
Ddx41
Ddx42
Ddx46
Ddx5
Ddx52
Ddx54
Ddx55
Ddx58
Ddx6
Deaf1
Dedd2
Def6
Dek
Dennd4a
Dennd6a
Denr
Derl1
Dgka
Dgkd
Dhps
Dhx15
Dhx30
Dhx37
Dhx38
Dhx57
Dhx8
Dhx9
Diaph1
Dicer1
Dido1
Dip2b
Dipk1a
Disp1
Dkc1
Dleu2
Dlg1
Dlst
Dmd
Dmtf1
Dmxl1
Dnah8
Dnaja1
Dnaja2
Dnajb1
Dnajb6
Dnajb6-ps
Dnajc1
Dnajc13
Dnajc14
Dnajc2
Dnajc21
Dnajc3
Dnajc7
Dnajc8
Dnajc9
Dnase2a
Dnm2
Dnttip2
Dock10
Dock11
Dock2
Dock8
Dok3
Dot1l
Dpep2
Dpf2
Dram1
Drg1
Drosha
Dscaml1
Dse
Dtd1
Dusp1
Dusp10
Dusp16
Dusp19
Dusp2
Dync1h1
Dync1i1
Dync1i2
Dync1li1
Dynlt1c
Dynlt1f
Dyrk1a
Ebf1
Ecpas
Edem1
Edrf1
Eef1a1
Eef1a1-ps1
Eef1b2
Eef1g
Eef2
Eef2-ps2
Efcab6
Efcab8
Efhc2
Efl1
Eftud2
Egr1
Egr3
Ehbp1l1
Ehmt1
Ehmt2
Eif1
Eif1ad
Eif2ak3
Eif2ak4
Eif2b5
Eif2s2
Eif3a
Eif3c
Eif3d
Eif3e
Eif3g
Eif3s6-ps1
Eif3s6-ps2
Eif4a1
Eif4a2
Eif4b
Eif4g1
Eif4g2
Eif4g3
Eif5
Eif5b
Elf1
Elf4
Ell3
Elmo1
Elmsan1
Eloa
Elp1
Eml4
Enox2
Ensa
Entr1
Ep300
Ep400
Epb41
Epb41l4aos
Epc1
Epc2
Epha6
Epo
Eprs
Epsti1
Erbin
Ercc3
Erdr1
Eri3
Erich6b
Ero1lb
Esf1
Etf1
Etfb
Etfbl
Ets1
Evi2
Evi2b
Evl
Ewsr1
Exoc2
Exoc4
Exoc6b
Exosc10
Ext1
Ezh1
Ezh2
Ezr
Faf1
Fam107b
Fam114a2
Fam117a
Fam120a
Fam126a
Fam133b
Fam13b
Fam168b
Fam169b
Fam172a
Fam192a
Fam193a
Fam193b
Fam204a
Fam241a
Fam32a
Fam3c
Fam43a
Fam49a
Fam49b
Fam50a
Fam76b
Fam91a1
Fam98c
Fanci
Fars2
Fau
Fbl
Fbln2
Fbl-ps2
Fbrs
Fbxl14
Fbxl17
Fbxo11
Fbxo3
Fbxo38
Fcer2a
Fcf1
Fcgr2b
Fcgr3
Fcgr4
Fchsd2
Fcmr
Fcrl1
Fcrla
Fermt3
Fgd3
Fgfr1op
Fgfr2
Fhit
Fhod1
Filip1l
Fip1l1
Fkbp15
Fkbp8
Fli1
Flna
Fmc1
Fmnl1
Fmnl3
Fmr1
Fnbp1
Fnbp4
Fndc3a
Fntb
Focad
Fos
Fosb
Foxn3
Foxo1
Foxp1
Frmd4a
Frmpd3
Fryl
Fth1
Ftl1
Fto
Ftsj3
Ftx
Fubp1
Fus
Fyb
Fyb2
Fyn
G3bp1
G3bp2
Gabarapl2
Gabbr1
Gabpb1
Gabpb2
Gabrb1
Gak
Galnt12
Galnt2l
Galnt7
Gas5
Gbp11
Gbp4
Gbp8
Gbp9
Gcc2
Gch1
Gdap2
Gdf11
Gdi1
Gdi2
Get4
Ggta1
Ghitm
Gigyf1
Gigyf2
Gimap1
Gimap5
Gimap6
Gimap8
Gimap9
Glcci1
Glg1
Glud1
Glyr1
Gm10036
Gm10051
Gm10052
Gm10073
Gm10076
Gm10180
Gm10232
Gm10241
Gm10250
Gm10288
Gm10320
Gm10499
Gm11221
Gm11307
Gm11335
Gm11337
Gm11400
Gm11427
Gm11478
Gm11514
Gm11516
Gm11572
Gm11787
Gm11889
Gm11910
Gm11942
Gm11956
Gm12020
Gm12024
Gm12090
Gm12174
Gm12185
Gm12238
Gm12263
Gm12346
Gm12390
Gm12422
Gm12430
Gm12458
Gm12482
Gm12504
Gm12543
Gm12582
Gm12583
Gm12599
Gm12642
Gm12693
Gm12727
Gm12799
Gm12804
Gm12816
Gm12912
Gm12940
Gm13009
Gm13038
Gm13092
Gm13135
Gm13136
Gm13160
Gm13167
Gm13169
Gm13216
Gm13226
Gm13232
Gm13237
Gm13244
Gm13379
Gm13380
Gm13397
Gm13408
Gm13410
Gm13414
Gm13430
Gm13456
Gm13551
Gm13577
Gm13602
Gm13690
Gm13729
Gm13886
Gm13915
Gm13935
Gm13936
Gm14037
Gm14176
Gm14253
Gm14537
Gm14586
Gm14650
Gm14666
Gm14679
Gm14681
Gm14725
Gm14830
Gm15163
Gm15198
Gm15211
Gm15387
Gm15411
Gm15427
Gm15455
Gm15466
Gm15484
Gm15500
Gm15538
Gm15560
Gm15564
Gm15607
Gm15614
Gm15654
Gm15766
Gm15773
Gm15877
Gm15989
Gm16004
Gm16026
Gm16089
Gm16238
Gm16301
Gm16436
Gm16437
Gm16459
Gm16589
Gm17060
Gm17230
Gm17241
Gm17450
Gm17511
Gm17909
Gm18340
Gm18722
Gm18759
Gm18856
Gm18867
Gm18899
Gm18949
Gm18955
Gm18959
Gm18979
Gm19221
Gm19246
Gm1966
Gm19667
Gm19815
Gm19951
Gm2000
Gm20427
Gm20431
Gm20489
Gm20594
Gm20605
Gm20662
Gm20671
Gm20732
Gm20762
Gm20768
Gm21092
Gm21596
Gm21811
Gm21963
Gm21985
Gm22003
Gm22009
Gm22027
Gm22042
Gm22058
Gm22063
Gm22068
Gm22070
Gm22122
Gm22127
Gm22192
Gm2225
Gm22265
Gm22270
Gm22275
Gm22303
Gm22305
Gm22306
Gm22307
Gm22308
Gm22317
Gm22363
Gm22365
Gm22421
Gm22423
Gm22442
Gm22448
Gm22505
Gm22513
Gm22519
Gm22567
Gm22581
Gm22588
Gm22614
Gm22618
Gm22622
Gm22628
Gm22633
Gm22634
Gm22680
Gm22711
Gm22740
Gm22746
Gm22884
Gm22951
Gm22972
Gm22973
Gm22982
Gm22988
Gm22997
Gm23002
Gm23093
Gm23095
Gm23096
Gm23102
Gm23143
Gm23144
Gm23151
Gm23186
Gm23240
Gm23245
Gm23262
Gm23264
Gm23287
Gm23297
Gm23402
Gm23410
Gm23412
Gm23442
Gm23444
Gm23453
Gm23472
Gm23502
Gm23523
Gm23624
Gm23626
Gm23639
Gm23649
Gm23650
Gm23658
Gm23686
Gm23714
Gm23721
Gm23731
Gm23755
Gm23763
Gm23780
Gm23793
Gm23804
Gm23849
Gm23875
Gm23879
Gm23883
Gm23888
Gm23925
Gm23966
Gm23971
Gm23973
Gm24018
Gm24043
Gm24044
Gm24105
Gm24136
Gm24139
Gm24140
Gm24144
Gm24146
Gm24151
Gm24265
Gm24312
Gm24319
Gm24407
Gm24447
Gm24448
Gm24455
Gm24497
Gm24514
Gm24523
Gm24525
Gm24592
Gm24695
Gm24708
Gm24763
Gm24830
Gm24871
Gm24921
Gm24922
Gm24924
Gm24927
Gm24949
Gm24950
Gm25038
Gm25078
Gm25080
Gm25099
Gm25106
Gm25117
Gm25126
Gm25131
Gm25135
Gm25137
Gm25142
Gm25189
Gm25202
Gm25257
Gm25313
Gm25319
Gm25321
Gm25337
Gm25360
Gm25380
Gm25404
Gm2541
Gm25412
Gm25431
Gm25432
Gm25512
Gm25518
Gm25538
Gm25541
Gm25572
Gm25580
Gm25598
Gm25618
Gm25632
Gm25679
Gm25681
Gm25698
Gm25704
Gm25755
Gm25780
Gm25789
Gm25793
Gm25799
Gm25813
Gm25815
Gm25818
Gm25844
Gm25873
Gm25890
Gm25899
Gm25930
Gm25935
Gm25937
Gm25939
Gm25987
Gm26023
Gm26027
Gm26035
Gm26054
Gm26056
Gm26065
Gm26104
Gm26108
Gm26110
Gm26122
Gm26129
Gm26131
Gm26132
Gm26165
Gm26189
Gm26224
Gm26228
Gm26232
Gm26244
Gm26285
Gm26315
Gm26316
Gm26325
Gm26372
Gm26397
Gm26430
Gm26435
Gm26444
Gm26448
Gm26461
Gm26485
Gm26501
Gm26510
Gm26740
Gm2682
Gm2710
Gm27449
Gm27506
Gm27684
Gm28039
Gm28043
Gm28053
Gm28177
Gm28635
Gm29094
Gm29266
Gm29443
Gm29455
Gm29536
Gm29609
Gm31522
Gm31718
Gm3226
Gm3307
Gm33178
Gm336
Gm3365
Gm34417
Gm35339
Gm35552
Gm37013
Gm37194
Gm37256
Gm37388
Gm37486
Gm37490
Gm37558
Gm37682
Gm37943
Gm38211
Gm38394
Gm38574
Gm40271
Gm4070
Gm4130
Gm4157
Gm41653
Gm4202
Gm4204
Gm42416
Gm4247
Gm42522
Gm42715
Gm42797
Gm42997
Gm43004
Gm43028
Gm43154
Gm4332
Gm43362
Gm4342
Gm43552
Gm43584
Gm4366
Gm4374
Gm44392
Gm44457
Gm44502
Gm44511
Gm4462
Gm44790
Gm45062
Gm45140
Gm45193
Gm45234
Gm4525
Gm45283
Gm45405
Gm45473
Gm45713
Gm45807
Gm45846
Gm46102
Gm4617
Gm46516
Gm47026
Gm47087
Gm47240
Gm47247
Gm47283
Gm4734
Gm4739
Gm47433
Gm47445
Gm4750
Gm4754
Gm47680
Gm48048
Gm48286
Gm4835
Gm4852
Gm48642
Gm4865
Gm4874
Gm48765
Gm4879
Gm48906
Gm48909
Gm4895
Gm4903
Gm49079
Gm49286
Gm49317
Gm49346
Gm49388
Gm49450
Gm49496
Gm49510
Gm4963
Gm49776
Gm49867
Gm49909
Gm4997
Gm49987
Gm50045
Gm50230
Gm50252
Gm50371
Gm50446
Gm5171
Gm5215
Gm5221
Gm5297
Gm5321
Gm5322
Gm5391
Gm5431
Gm5435
Gm5451
Gm5511
Gm5518
Gm5521
Gm5525
Gm5537
Gm5539
Gm5586
Gm5611
Gm5620
Gm5643
Gm5660
Gm5671
Gm5703
Gm5778
Gm5789
Gm5805
Gm5822
Gm5829
Gm5830
Gm5835
Gm5842
Gm5844
Gm5846
Gm5869
Gm5879
Gm5898
Gm5905
Gm5909
Gm5913
Gm5917
Gm5931
Gm5969
Gm5996
Gm6023
Gm6028
Gm6035
Gm6059
Gm6085
Gm6112
Gm6136
Gm6142
Gm6170
Gm6187
Gm6192
Gm6201
Gm6204
Gm6244
Gm6368
Gm6386
Gm6392
Gm6426
Gm6430
Gm6440
Gm6477
Gm6483
Gm6533
Gm6543
Gm6560
Gm6579
Gm6616
Gm6625
Gm6627
Gm6706
Gm6745
Gm6767
Gm6783
Gm6789
Gm6794
Gm6807
Gm6847
Gm6863
Gm6974
Gm6978
Gm6988
Gm7004
Gm7027
Gm7059
Gm7085
Gm7128
Gm7181
Gm7198
Gm7239
Gm7289
Gm7353
Gm7384
Gm7424
Gm7446
Gm7488
Gm7536
Gm7539
Gm7584
Gm7589
Gm7600
Gm7609
Gm7614
Gm7646
Gm7729
Gm7803
Gm7809
Gm7839
Gm7840
Gm7927
Gm7941
Gm7964
Gm8031
Gm8171
Gm8173
Gm8181
Gm8213
Gm8260
Gm8325
Gm8345
Gm8430
Gm8451
Gm8518
Gm8545
Gm8649
Gm8670
Gm8722
Gm8725
Gm8750
Gm8752
Gm8784
Gm8805
Gm8806
Gm8815
Gm8869
Gm8909
Gm8934
Gm8960
Gm9009
Gm9025
Gm9083
Gm9118
Gm9202
Gm9267
Gm9276
Gm9280
Gm9288
Gm9333
Gm9364
Gm9370
Gm9403
Gm9432
Gm9497
Gm9531
Gm9722
Gm9800
Gm9836
Gm9843
Gm9845
Gm9892
Gmeb2
Gmfg
Gmip
Gna13
Gnai2
Gnaq
Gnas
Gnb1
Gnb2
Gng2
Gngt2
Gnl3
Gnptab
Golga3
Golga4
Golgb1
Golph3l
Gon4l
Gopc
Gpat4
Gpatch2
Gpatch2l
Gpatch4
Gpatch8
Gpbp1
Gpbp1l1
Gpcpd1
Gpd2
Gphn
Gpr132
Gpr141
Gpr158
Gpr174
Gpr183
Gps2
Gpsm3
Gramd1a
Gramd3
Grap
Grap2
Grb2
Grcc10
Gria1
Grik3
Grin3a
Grip1
Grk2
Grk6
Grwd1
Gse1
Gspt1
Gtf2a1
Gtf2f2
Gtf2i
Gtf2ird2
Gtf3c2
Gtf3c3
Gtf3c6
Gtpbp2
Gtpbp4
Gvin1
H13
H1f2
H1f3
H2-Aa
H2-Ab1
H2-Bl
H2-D1
H2-DMb1
H2-DMb2
H2-Eb1
H2-K1
H2-K2
H2-Ke6
H2-Ob
H2-Q1
H2-Q10
H2-Q2
H2-Q4
H2-Q5
H2-Q6
H2-Q7
H2-T23
H2-T-ps
H3f3a
H3f3b
H4c1
H4c11
H4c12
H4c2
H4c3
H4c9
Haao
Hadhb
Hbb-bs
Hbb-bt
Hbp1
Hbs1l
Hcfc1
Hcls1
Hdac1
Hdac5
Hdac7
Hdac8
Hdac9
Hddc2
Hdgf
Hdgfl2
Heatr5a
Heatr5b
Heca
Hectd1
Heg1
Hells
Helz2
Herc1
Herc2
Herc3
Herc4
Herc6
Herpud1
Herpud2
Hes6
Hexb
Hexim1
Hif1a
Hip1r
Hipk1
Hist1h4m
Hist1h4n
Hivep1
Hivep2
Hjurp
Hmg20a
Hmgb1
Hmgb1-ps2
Hmgb1-ps7
Hmgb1-ps8
Hmgb1-ps9
Hmgb1-rs18
Hmgb2
Hmgn2-ps1
Hmgn5
Hnf1aos1
Hnrnpa0
Hnrnpa1
Hnrnpa1l2-ps2
Hnrnpa2b1
Hnrnpa3
Hnrnpab
Hnrnpc
Hnrnpd
Hnrnpdl
Hnrnpf
Hnrnph1
Hnrnph2
Hnrnpk
Hnrnpl
Hnrnpm
Hnrnpr
Hnrnpu
Hnrnpul1
Hnrnpul2
Hook3
Hoxb4
Hp1bp3
Hs6st1
Hs6st3
Hsf1
Hsp90aa1
Hsp90ab1
Hsp90b1
Hspa1a
Hspa1b
Hspa4
Hspa5
Hspa8
Hspa9
Hspe1-rs1
Hsph1
Htatsf1
Htt
Huwe1
Hvcn1
Iars2
Ier5
Ifi203
Ifi209
Ifi214
Ifnar1
Ifngr1
Ift88
Ighd
Ighm
Ighv6-3
Ighv6-6
Ighv9-1
Ighv9-2
Ighv9-4
Igkv5-39
Igtp
Ik
Ikbkb
Ikbkg
Ikzf1
Ikzf3
Il21r
Il27
Il2rg
Il31ra
Il4ra
Ilf2
Ilf3
Ilkap
Ilrun
Immp2l
Impact
Incenp
Ing5
Inip
Ino80
Ino80d
Inpp4b
Inpp5d
Ints13
Ints6
Ints6l
Ip6k1
Ip6k2
Ipo7
Ipo8
Iqcc
Iqcn
Iqgap1
Iqsec1
Irak1
Irak4
Ireb2
Irf1
Irf2
Irf2bp2
Irf4
Irf5
Irf7
Irf8
Irgc1
Irgm2
Irs2
Isy1
Itch
Itga4
Itga9
Itgal
Itpr1
Itpr2
Itsn2
Ivns1abp
Iws1
Jak1
Jak2
Jarid2
Jchain
Jmjd1c
Jun
Jund
Kansl1
Kat14
Kat6a
Kat6b
Kat6b-ps1
Kbtbd2
Kcnq5
Kcns3
Kctd18
Kdm2a
Kdm2b
Kdm3a
Kdm3b
Kdm4a
Kdm5b
Kdm5c
Kdm6b
Kdsr
Khdc4
Khnyn
Kif16b
Kif1b
Kif21b
Kif5b
Kin
Kiz
Klf12
Klf2
Klf3
Klf4
Klf6
Klhl24
Klhl6
Kmt2a
Kmt2b
Kmt2c
Kmt2d
Kmt2e
Kpna1
Kpna4
Kras
Kri1
Ktn1
Kxd1
L3mbtl2
L3mbtl3
Laptm5
Larp1
Larp1b
Larp4
Larp7
Lars
Lars2
Las1l
Lat
Lat2
Lbh
Lbr
Lcor
Lcp1
Ldha
Lef1
Lgals8
Limd1
Limd2
Llph
Llph-ps1
Llph-ps2
Lmbr1l
Lmnb1
Lmtk2
Lncpint
Lncppara
Lnpep
Lonp2
Lpcat1
Lpcat2
Lpgat1
Lpp
Lrba
Lrch1
Lrch4
Lrif1
Lrmda
Lrmp
Lrp10
Lrpprc
Lrrc45
Lrrc63
Lrrfip1
Lrrk2
Lsamp
Lsm14a
Lsm6
Lsp1
Ltn1
Luc7l
Luc7l2
Luc7l3
Ly6d
Ly86
Lyar
Lyn
Lyrm4
Lyst
M6pr
Macf1
Macroh2a1
Maf1
Mafk
Mak16
Malat1
Malt1
Maml2
Maml3
Man1a
Man2a1
Man2a2
Manba
Manf
Map1lc3b
Map2k2
Map3k1
Map3k5
Map4
Map4k1
Map4k2
Map4k4
Map7
Map7d2
Mapk10
Mapk14
Mapk1ip1l
Mapk9
Mapkap1
Mapkapk2
Mapre1
Mapre2
Marchf1
Marchf6
Marchf7
Marf1
Mark2
Mark3
Mast3
Mast4
Matr3
Mau2
Mbd1
Mbd2
Mbd4
Mbnl1
Mbnl2
Mbp
Mcl1
Mcm2
Mcm3
Mcm3ap
Mcm7
Mdm4
Mdn1
Mea1
Med13
Med23
Mef2c
Mef2d
Mertk
Mettl24
Mettl26
Mfap1a
Mfap1b
Mff
Mfhas1
Mfng
Mfsd4a
Mga
Mgat5
Mia2
Mical1
Mical3
Micall1
Mier1
Mif
Miip
Mindy3
Mir100
Mir100hg
Mir106b
Mir142
Mir142hg
Mir155
Mir155hg
Mir15a
Mir16-1
Mir16-2
Mir17
Mir17hg
Mir19a
Mir19b-1
Mir19b-2
Mir20a
Mir2137
Mir23a
Mir26a-1
Mir27a
Mir302b
Mir3084-1
Mir3084-2
Mir30a
Mir30d
Mir320
Mir374b
Mir6236
Mir703
[truncated: 1,354 more rows]
