# Supplementary material for: The RNA Binding Protein Bcas2 is Required for Antibody Class Switch in Activated‐B Cells
Source: Exploration (Beijing). 2025 Feb 16;5(3):270015. doi: 10.1002/EXP.70015 (PMC12199426; doi:10.1002/EXP.70015)
Supplement: Supplementary file 5 — Supporting Information [file EXP2-5-270015-s002.xlsx]

## Sheet: mRNA列表
gene_id	gene_name	gene_description	gene_locus	cKO11	cKO12	CTRL11	CTRL12	cKO	CTRL	log2FoldChange	pvalue	padj
ENSMUSG00000067149	Jchain	immunoglobulin joining chain [Source:MGI Symbol;Acc:MGI:96493] && sp|P01592|IGJ_MOUSE Immunoglobulin J chain OS=Mus musculus OX=10090 GN=Jchain PE=1 SV=4 && PF15097:Immunoglobulin J chain	5:88667668-88675750	365.135	362.996	35852.8	38780.6	364.066	37316.7	-6.679	0	0
ENSMUSG00000040152	Thbs1	thrombospondin 1 [Source:MGI Symbol;Acc:MGI:98737] && sp|P35441|TSP1_MOUSE Thrombospondin-1 OS=Mus musculus OX=10090 GN=Thbs1 PE=1 SV=1 && PF00093:von Willebrand factor type C domain|PF00090:Thrombospondin type 1 domain|PF02412:Thrombospondin type 3 repeat|PF05735:Thrombospondin C-terminal region	2:117942357-117957614	565.685	529.759	22075.8	22016.4	547.722	22046.1	-5.33066	1.63e-245	9.13e-242
ENSMUSG00000040026	Saa3	serum amyloid A 3 [Source:MGI Symbol;Acc:MGI:98223] && sp|P04918|SAA3_MOUSE Serum amyloid A-3 protein OS=Mus musculus OX=10090 GN=Saa3 PE=1 SV=1 && -	7:46361422-46365124	137.851	152.506	8014.52	8166.45	145.178	8090.48	-5.79899	2.96e-228	1.19e-224
ENSMUSG00000062345	Serpinb2	serine (or cysteine) peptidase inhibitor, clade B, member 2 [Source:MGI Symbol;Acc:MGI:97609] && sp|P12388|PAI2_MOUSE Plasminogen activator inhibitor 2, macrophage OS=Mus musculus OX=10090 GN=Serpinb2 PE=1 SV=1 && PF00079:Serpin (serine protease inhibitor)	1:107439153-107463208	87.4446	94.5534	4768.6	4911.18	90.999	4839.89	-5.73095	8.43e-203	1.82e-199
ENSMUSG00000029379	Cxcl3	chemokine (C-X-C motif) ligand 3 [Source:MGI Symbol;Acc:MGI:3037818] && sp|Q6W5C0|CXCL3_MOUSE C-X-C motif chemokine 3 OS=Mus musculus OX=10090 GN=Cxcl3 PE=2 SV=1 && -	5:90933962-90937459	121.395	135.22	5556.88	5628.92	128.307	5592.9	-5.44442	2.64e-199	4.64e-196
ENSMUSG00000029816	Gpnmb	glycoprotein (transmembrane) nmb [Source:MGI Symbol;Acc:MGI:1934765] && sp|Q99P91|GPNMB_MOUSE Transmembrane glycoprotein NMB OS=Mus musculus OX=10090 GN=Gpnmb PE=1 SV=2 && PF00801:PKD domain	6:49013480-49047863	145.047	157.592	4819.49	4826.84	151.319	4823.16	-4.99307	2.41e-174	3.22e-171
ENSMUSG00000018927	Ccl6	chemokine (C-C motif) ligand 6 [Source:MGI Symbol;Acc:MGI:98263] && sp|P27784|CCL6_MOUSE C-C motif chemokine 6 OS=Mus musculus OX=10090 GN=Ccl6 PE=1 SV=1 && -	11:83478708-83483913	205.665	169.832	5730.5	5804.29	187.748	5767.39	-4.94034	2.67e-169	2.88e-166
ENSMUSG00000069516	Lyz2	lysozyme 2 [Source:MGI Symbol;Acc:MGI:96897] && sp|P08905|LYZ2_MOUSE Lysozyme C-2 OS=Mus musculus OX=10090 GN=Lyz2 PE=1 SV=2 && PF00062:C-type lysozyme/alpha-lactalbumin family	10:117113236-117118226	222.23	284.665	7603.41	7402.68	253.447	7503.05	-4.88682	1.62e-162	1.68e-159
ENSMUSG00000022126	Acod1	aconitate decarboxylase 1 [Source:MGI Symbol;Acc:MGI:103206] && sp|P54987|IRG1_MOUSE Cis-aconitate decarboxylase OS=Mus musculus OX=10090 GN=Acod1 PE=1 SV=2 && PF03972:MmgE/PrpD family	14:103284413-103294009	433.029	447.383	8406.66	8583.3	440.206	8494.98	-4.26996	1.54e-157	1.49e-154
ENSMUSG00000027737	Slc7a11	solute carrier family 7 (cationic amino acid transporter, y+ system), member 11 [Source:MGI Symbol;Acc:MGI:1347355] && sp|Q9WTR6|XCT_MOUSE Cystine/glutamate transporter OS=Mus musculus OX=10090 GN=Slc7a11 PE=1 SV=1 && PF00091:Tubulin/FtsZ family, GTPase domain	3:49846975-50398063	303.386	262.355	6515.78	7277.2	282.87	6896.49	-4.60719	2.11e-154	1.8e-151
ENSMUSG00000015243	Abca1	ATP-binding cassette, sub-family A (ABC1), member 1 [Source:MGI Symbol;Acc:MGI:99607] && sp|P41233|ABCA1_MOUSE Phospholipid-transporting ATPase ABCA1 OS=Mus musculus OX=10090 GN=Abca1 PE=1 SV=4 && PF12698:ABC-2 family transporter protein|PF00005:ABC transporter	4:53030787-53159895	474.131	421.987	9287.74	10416.5	448.059	9852.13	-4.45838	8.45e-153	6.78e-150
ENSMUSG00000116048	Septin2	septin 2 [Source:MGI Symbol;Acc:MGI:97298] && sp|P42208|SEPT2_MOUSE Septin-2 OS=Mus musculus OX=10090 GN=Septin2 PE=1 SV=2 && PF00735:Septin	1:93406715-93437455	317.764	253.215	6725.33	7485.15	285.49	7105.24	-4.63696	1.46e-145	1.02e-142
ENSMUSG00000039109	F13a1	coagulation factor XIII, A1 subunit [Source:MGI Symbol;Acc:MGI:1921395] && sp|Q8BH61|F13A_MOUSE Coagulation factor XIII A chain OS=Mus musculus OX=10090 GN=F13a1 PE=1 SV=3 && PF01841:Transglutaminase-like superfamily|PF00868:Transglutaminase family|PF00927:Transglutaminase family, C-terminal ig like domain	13:37051152-37234220	168.625	131.2	4263.7	4205.87	149.913	4234.79	-4.81922	2.5e-142	1.49e-139
ENSMUSG00000005413	Hmox1	heme oxygenase 1 [Source:MGI Symbol;Acc:MGI:96163] && sp|P14901|HMOX1_MOUSE Heme oxygenase 1 OS=Mus musculus OX=10090 GN=Hmox1 PE=1 SV=1 && PF01126:Heme oxygenase	8:75820249-75827217	1351.53	1410.28	17591.6	18192.9	1380.9	17892.3	-3.69552	1.15e-140	6.47e-138
ENSMUSG00000019122	Ccl9	chemokine (C-C motif) ligand 9 [Source:MGI Symbol;Acc:MGI:104533] && sp|P51670|CCL9_MOUSE C-C motif chemokine 9 OS=Mus musculus OX=10090 GN=Ccl9 PE=1 SV=1 && PF00048:Small cytokines (intecrine/chemokine), interleukin-8 like	11:83463745-83469462	96.6834	95.581	2911.65	3017.63	96.1322	2964.64	-4.94493	1.23e-134	6.17e-132
ENSMUSG00000029373	Pf4	platelet factor 4 [Source:MGI Symbol;Acc:MGI:1888711] && sp|Q9Z126|PLF4_MOUSE Platelet factor 4 OS=Mus musculus OX=10090 GN=Pf4 PE=1 SV=1 && PF00048:Small cytokines (intecrine/chemokine), interleukin-8 like	5:90920294-90921242	39.0661	33.5675	2216.16	2490.61	36.3168	2353.39	-6.01342	2.13e-134	1.05e-131
ENSMUSG00000005800	Mmp8	matrix metallopeptidase 8 [Source:MGI Symbol;Acc:MGI:1202395] && sp|O70138|MMP8_MOUSE Neutrophil collagenase OS=Mus musculus OX=10090 GN=Mmp8 PE=2 SV=2 && PF00413:Matrixin|PF00045:Hemopexin|PF01471:Putative peptidoglycan binding domain	9:7558457-7568486	282.892	329.418	5283.48	5220.69	306.155	5252.08	-4.09988	1.09e-131	5.2e-129
ENSMUSG00000038151	Prdm1	PR domain containing 1, with ZNF domain [Source:MGI Symbol;Acc:MGI:99655] && sp|Q60636|PRDM1_MOUSE PR domain zinc finger protein 1 OS=Mus musculus OX=10090 GN=Prdm1 PE=1 SV=1 && PF00856:SET domain	10:44313173-44404497	2229.89	2222.7	22919	21588	2226.3	22253.5	-3.32124	8.67e-117	3.53e-114
ENSMUSG00000038539	Atf5	activating transcription factor 5 [Source:MGI Symbol;Acc:MGI:2141857] && sp|O70191|ATF5_MOUSE Cyclic AMP-dependent transcription factor ATF-5 OS=Mus musculus OX=10090 GN=Atf5 PE=1 SV=2 && PF00170:bZIP transcription factor	7:44461680-44466082	1576.75	1510.96	16965	14976.9	1543.85	15970.9	-3.37074	9.01e-113	3.56e-110
ENSMUSG00000035385	Ccl2	chemokine (C-C motif) ligand 2 [Source:MGI Symbol;Acc:MGI:98259] && sp|P10148|CCL2_MOUSE C-C motif chemokine 2 OS=Mus musculus OX=10090 GN=Ccl2 PE=1 SV=1 && -	11:81926397-81928279	21.5346	9.1866	1495.73	1702.91	15.3606	1599.32	-6.69177	9.43e-112	3.68e-109
ENSMUSG00000035493	Tgfbi	transforming growth factor, beta induced [Source:MGI Symbol;Acc:MGI:99959] && sp|P82198|BGH3_MOUSE Transforming growth factor-beta-induced protein ig-h3 OS=Mus musculus OX=10090 GN=Tgfbi PE=1 SV=1 && PF02469:Fasciclin domain	13:56757336-56787375	104.916	105.746	2470.61	2715.8	105.331	2593.2	-4.62014	1.23e-110	4.72e-108
ENSMUSG00000024030	Abcg1	ATP binding cassette subfamily G member 1 [Source:MGI Symbol;Acc:MGI:107704] && sp|Q64343|ABCG1_MOUSE ATP-binding cassette sub-family G member 1 OS=Mus musculus OX=10090 GN=Abcg1 PE=1 SV=1 && -	17:31276649-31336962	639.799	740.2	8517.42	7879.88	689.999	8198.65	-3.57041	2.35e-110	8.92e-108
ENSMUSG00000053469	Tg	thyroglobulin [Source:MGI Symbol;Acc:MGI:98733] && sp|O08710|THYG_MOUSE Thyroglobulin OS=Mus musculus OX=10090 GN=Tg PE=1 SV=3 && PF00086:Thyroglobulin type-1 repeat|PF00135:Carboxylesterase family|PF07699:Putative ephrin-receptor like	15:66542602-66722570	527.607	455.546	5687.59	5788.96	491.576	5738.28	-3.54489	3.35e-110	1.25e-107
ENSMUSG00000049723	Mmp12	matrix metallopeptidase 12 [Source:MGI Symbol;Acc:MGI:97005] && sp|P34960|MMP12_MOUSE Macrophage metalloelastase OS=Mus musculus OX=10090 GN=Mmp12 PE=1 SV=3 && PF00045:Hemopexin|PF00413:Matrixin|PF01471:Putative peptidoglycan binding domain	9:7344381-7369499	0.0136296	4.05137	1031.75	935.235	2.0325	983.493	-8.82442	8.49e-104	2.87e-101
ENSMUSG00000025473	Adam8	a disintegrin and metallopeptidase domain 8 [Source:MGI Symbol;Acc:MGI:107825] && sp|Q05910|ADAM8_MOUSE Disintegrin and metalloproteinase domain-containing protein 8 OS=Mus musculus OX=10090 GN=Adam8 PE=1 SV=3 && -	7:139558845-139572475	514.242	454.526	5147.77	5082.7	484.384	5115.23	-3.40032	9.87e-104	3.3e-101
ENSMUSG00000044468	Tent5c	terminal nucleotidyltransferase 5C [Source:MGI Symbol;Acc:MGI:1921895] && sp|Q5SSF7|TET5C_MOUSE Terminal nucleotidyltransferase 5C OS=Mus musculus OX=10090 GN=Tent5c PE=1 SV=1 && PF07984:Nucleotidyltransferase	3:100358944-100396640	3193.64	3212.04	26671.8	26949.6	3202.84	26810.7	-3.06534	1.07e-103	3.55e-101
ENSMUSG00000058427	Cxcl2	chemokine (C-X-C motif) ligand 2 [Source:MGI Symbol;Acc:MGI:1340094] && sp|P10889|CXCL2_MOUSE C-X-C motif chemokine 2 OS=Mus musculus OX=10090 GN=Cxcl2 PE=1 SV=2 && -	5:91051730-91053797	172.828	196.224	3002.45	2964.9	184.526	2983.68	-4.01417	2.63e-103	8.59e-101
ENSMUSG00000007891	Ctsd	cathepsin D [Source:MGI Symbol;Acc:MGI:88562] && sp|P18242|CATD_MOUSE Cathepsin D OS=Mus musculus OX=10090 GN=Ctsd PE=1 SV=1 && PF07966:A1 Propeptide|PF00026:Eukaryotic aspartyl protease	7:141929648-141941775	2171.26	2166.78	17693.4	17986.9	2169.02	17840.1	-3.03994	7.94e-103	2.56e-100
ENSMUSG00000026011	Ctla4	cytotoxic T-lymphocyte-associated protein 4 [Source:MGI Symbol;Acc:MGI:88556] && sp|P09793|CTLA4_MOUSE Cytotoxic T-lymphocyte protein 4 OS=Mus musculus OX=10090 GN=Ctla4 PE=1 SV=1 && PF07686:Immunoglobulin V-set domain	1:60926159-60954991	909.253	959.841	8566.31	8552.62	934.547	8559.47	-3.19499	2.8e-102	8.94e-100
ENSMUSG00000050335	Lgals3	lectin, galactose binding, soluble 3 [Source:MGI Symbol;Acc:MGI:96778] && sp|P16110|LEG3_MOUSE Galectin-3 OS=Mus musculus OX=10090 GN=Lgals3 PE=1 SV=3 && PF00337:Galactoside-binding lectin	14:47605208-47623617	350.735	348.761	4001.27	4069.81	349.748	4035.54	-3.52792	3.15e-102	9.93e-100
ENSMUSG00000023349	Clec4n	C-type lectin domain family 4, member n [Source:MGI Symbol;Acc:MGI:1861231] && sp|Q9JKF4|CLC6A_MOUSE C-type lectin domain family 6 member A OS=Mus musculus OX=10090 GN=Clec6a PE=1 SV=1 && PF00059:Lectin C-type domain	6:123206802-123223980	3.17347	24.3323	2046.54	1790.96	13.7529	1918.75	-7.10739	5.43e-102	1.69e-99
ENSMUSG00000020715	Ern1	endoplasmic reticulum (ER) to nucleus signalling 1 [Source:MGI Symbol;Acc:MGI:1930134] && sp|Q9EQY0|ERN1_MOUSE Serine/threonine-protein kinase/endoribonuclease IRE1 OS=Mus musculus OX=10090 GN=Ern1 PE=1 SV=1 && PF06479:Ribonuclease 2-5A|PF00069:Protein kinase domain	11:106285476-106378678	1139.64	1180.49	9773.68	10019.8	1160.06	9896.72	-3.0926	4.38e-97	1.23e-94
ENSMUSG00000067028	Cntnap5b	contactin associated protein-like 5B [Source:MGI Symbol;Acc:MGI:3664583] && sp|Q0V8T8|CTP5B_MOUSE Contactin-associated protein like 5-2 OS=Mus musculus OX=10090 GN=Cntnap5b PE=2 SV=1 && PF00754:F5/8 type C domain|PF02210:Laminin G domain	1:99700490-100413667	79.1547	62.0514	1810.05	1954.92	70.603	1882.48	-4.73466	3.08e-95	8.24e-93
ENSMUSG00000021477	Ctsl	cathepsin L [Source:MGI Symbol;Acc:MGI:88564] && sp|P06797|CATL1_MOUSE Procathepsin L OS=Mus musculus OX=10090 GN=Ctsl PE=1 SV=2 && PF00112:Papain family cysteine protease|PF08246:Cathepsin propeptide inhibitor domain (I29)	13:64507151-64518704	206.801	265.346	3482.4	3356.83	236.074	3419.62	-3.85562	4.35e-94	1.15e-91
ENSMUSG00000019987	Arg1	arginase, liver [Source:MGI Symbol;Acc:MGI:88070] && sp|Q61176|ARGI1_MOUSE Arginase-1 OS=Mus musculus OX=10090 GN=Arg1 PE=1 SV=1 && PF00491:Arginase family	10:24791119-24803382	395.036	518.52	5200.65	5532.16	456.778	5366.41	-3.55391	2.89e-92	7.51e-90
ENSMUSG00000021614	Vcan	versican [Source:MGI Symbol;Acc:MGI:102889] && sp|Q62059|CSPG2_MOUSE Versican core protein OS=Mus musculus OX=10090 GN=Vcan PE=1 SV=2 && PF00084:Sushi repeat (SCR repeat)|PF00193:Extracellular link domain|PF07686:Immunoglobulin V-set domain|PF00059:Lectin C-type domain|PF00008:EGF-like domain	13:89803431-89890628	42.2073	52.8534	1446.84	1585.98	47.5303	1516.41	-4.99178	3.46e-90	8.76e-88
ENSMUSG00000025044	Msr1	macrophage scavenger receptor 1 [Source:MGI Symbol;Acc:MGI:98257] && sp|P30204|MSRE_MOUSE Macrophage scavenger receptor types I and II OS=Mus musculus OX=10090 GN=Msr1 PE=1 SV=3 && PF01391:Collagen triple helix repeat (20 copies)|PF03523:Macrophage scavenger receptor	8:40034726-40095714	116.271	141.309	2274.04	2600.82	128.79	2437.43	-4.24081	8.12e-89	2.02e-86
ENSMUSG00000029372	Ppbp	pro-platelet basic protein [Source:MGI Symbol;Acc:MGI:1888712] && sp|P43030|CXCL7_PIG Platelet basic protein OS=Sus scrofa OX=9823 GN=PPBP PE=1 SV=1 && PF00048:Small cytokines (intecrine/chemokine), interleukin-8 like	5:90916377-90917922	5.55e-17	5.55e-17	733.393	1051.38	5.55e-17	892.385	-12.8023	1.98e-87	4.78e-85
ENSMUSG00000026131	Dst	dystonin [Source:MGI Symbol;Acc:MGI:104627] && sp|Q91ZU6|DYST_MOUSE Dystonin OS=Mus musculus OX=10090 GN=Dst PE=1 SV=2 && PF00307:Calponin homology (CH) domain|PF00435:Spectrin repeat|PF00681:Plectin repeat|PF17902:SH3 domain|PF13499:EF-hand domain pair|PF18373:Spectrin like domain|PF02187:Growth-Arrest-Specific Protein 2 Domain	1:33947306-34347742	925.69	910.031	6813.14	7375.89	917.86	7094.51	-2.95021	7.67e-87	1.81e-84
ENSMUSG00000117098	Gm49909	predicted gene, 49909 [Source:MGI Symbol;Acc:MGI:6270609] && sp|O14950|ML12B_HUMAN Myosin regulatory light chain 12B OS=Homo sapiens OX=9606 GN=MYL12B PE=1 SV=2 && PF13405:EF-hand domain	17:71281114-71309203	5.55e-17	5.55e-17	1105.6	745.381	5.55e-17	925.489	-12.8547	1.08e-86	2.53e-84
ENSMUSG00000001865	Cpa3	carboxypeptidase A3, mast cell [Source:MGI Symbol;Acc:MGI:88479] && sp|P15089|CBPA3_MOUSE Mast cell carboxypeptidase A OS=Mus musculus OX=10090 GN=Cpa3 PE=2 SV=1 && PF02244:Carboxypeptidase activation peptide|PF00246:Zinc carboxypeptidase	3:20269784-20296345	3.06578	0.00613559	671.533	748.456	1.53596	709.994	-8.74144	7.3e-86	1.69e-83
ENSMUSG00000002944	Cd36	CD36 molecule [Source:MGI Symbol;Acc:MGI:107899] && sp|Q08857|CD36_MOUSE Platelet glycoprotein 4 OS=Mus musculus OX=10090 GN=Cd36 PE=1 SV=2 && PF01130:CD36 family	5:17986688-18093799	332.181	282.693	3319.76	3637.66	307.437	3478.71	-3.4998	8.87e-86	2.04e-83
ENSMUSG00000017002	Slpi	secretory leukocyte peptidase inhibitor [Source:MGI Symbol;Acc:MGI:109297] && sp|P97430|SLPI_MOUSE Antileukoproteinase OS=Mus musculus OX=10090 GN=Slpi PE=1 SV=1 && PF00095:WAP-type (Whey Acidic Protein) 'four-disulfide core'	2:164195990-164231015	54.5684	74.1942	1601.51	1578.27	64.3813	1589.89	-4.62311	3.87e-84	8.75e-82
ENSMUSG00000017737	Mmp9	matrix metallopeptidase 9 [Source:MGI Symbol;Acc:MGI:97011] && sp|P41245|MMP9_MOUSE Matrix metalloproteinase-9 OS=Mus musculus OX=10090 GN=Mmp9 PE=1 SV=2 && PF00045:Hemopexin|PF00413:Matrixin|PF01471:Putative peptidoglycan binding domain|PF04886:PT repeat|PF00040:Fibronectin type II domain	2:164782700-164797770	113.091	88.4914	2077.47	1870.51	100.791	1973.99	-4.29021	1.59e-83	3.56e-81
ENSMUSG00000026390	Marco	macrophage receptor with collagenous structure [Source:MGI Symbol;Acc:MGI:1309998] && sp|Q60754|MARCO_MOUSE Macrophage receptor MARCO OS=Mus musculus OX=10090 GN=Marco PE=1 SV=1 && PF01391:Collagen triple helix repeat (20 copies)|PF00530:Scavenger receptor cysteine-rich domain	1:120402267-120432753	6.15334	3.06232	724.417	813.622	4.60783	769.02	-7.34602	6.69e-83	1.48e-80
ENSMUSG00000015837	Sqstm1	sequestosome 1 [Source:MGI Symbol;Acc:MGI:107931] && sp|Q64337|SQSTM_MOUSE Sequestosome-1 OS=Mus musculus OX=10090 GN=Sqstm1 PE=1 SV=1 && -	11:50090193-50101654	7408.63	7641.17	46020.6	42028.1	7524.9	44024.4	-2.54853	5.15e-81	1.1e-78
ENSMUSG00000005540	Fcer2a	Fc receptor, IgE, low affinity II, alpha polypeptide [Source:MGI Symbol;Acc:MGI:95497] && sp|P20693|FCER2_MOUSE Low affinity immunoglobulin epsilon Fc receptor OS=Mus musculus OX=10090 GN=Fcer2 PE=1 SV=1 && PF00059:Lectin C-type domain	8:3731737-3744175	3767.58	3841.43	473.967	452.285	3804.5	463.126	3.03798	1.49e-80	3.12e-78
ENSMUSG00000028081	Rps3a1	ribosomal protein S3A1 [Source:MGI Symbol;Acc:MGI:1202063] && sp|P97351|RS3A_MOUSE 40S ribosomal protein S3a OS=Mus musculus OX=10090 GN=Rps3a PE=1 SV=3 && PF01015:Ribosomal S3Ae family	3:86045247-86050009	11987.7	10154.7	70738.7	70868.5	11071.2	70803.6	-2.67701	2.95e-80	6.14e-78
ENSMUSG00000023913	Pla2g7	phospholipase A2, group VII (platelet-activating factor acetylhydrolase, plasma) [Source:MGI Symbol;Acc:MGI:1351327] && sp|Q60963|PAFA_MOUSE Platelet-activating factor acetylhydrolase OS=Mus musculus OX=10090 GN=Pla2g7 PE=1 SV=2 && PF03403:Platelet-activating factor acetylhydrolase, isoform II	17:43878989-43923092	395.996	400.614	3617.11	3421.98	398.305	3519.55	-3.14303	1.07e-79	2.19e-77
ENSMUSG00000064246	Chil1	chitinase-like 1 [Source:MGI Symbol;Acc:MGI:1340899] && sp|Q61362|CH3L1_MOUSE Chitinase-3-like protein 1 OS=Mus musculus OX=10090 GN=Chi3l1 PE=1 SV=3 && PF00704:Glycosyl hydrolases family 18	1:134109914-134117919	5.15089	6.09868	628.628	637.257	5.62478	632.942	-6.78289	1.17e-74	2.29e-72
ENSMUSG00000049130	C5ar1	complement component 5a receptor 1 [Source:MGI Symbol;Acc:MGI:88232] && sp|P30993|C5AR1_MOUSE C5a anaphylatoxin chemotactic receptor 1 OS=Mus musculus OX=10090 GN=C5ar1 PE=1 SV=2 && PF00001:7 transmembrane receptor (rhodopsin family)	7:15980668-15993465	25.7277	28.4646	903.029	951.588	27.0961	927.308	-5.09042	5.36e-74	1.02e-71
ENSMUSG00000030084	Plxna1	plexin A1 [Source:MGI Symbol;Acc:MGI:107685] && sp|P70206|PLXA1_MOUSE Plexin-A1 OS=Mus musculus OX=10090 GN=Plxna1 PE=1 SV=1 && PF18020:TIG domain found in plexin|PF01833:IPT/TIG domain|PF01403:Sema domain|PF17960:TIG domain|PF08337:Plexin cytoplasmic RasGAP domain|PF01437:Plexin repeat	6:89293296-89339602	677.864	811.369	5987.94	5374.93	744.617	5681.44	-2.93139	8.85e-74	1.68e-71
ENSMUSG00000035373	Ccl7	chemokine (C-C motif) ligand 7 [Source:MGI Symbol;Acc:MGI:99512] && sp|Q03366|CCL7_MOUSE C-C motif chemokine 7 OS=Mus musculus OX=10090 GN=Ccl7 PE=3 SV=1 && PF00048:Small cytokines (intecrine/chemokine), interleukin-8 like	11:81936538-81938351	12.3442	12.2033	714.44	768.565	12.2738	741.502	-5.90271	3.88e-73	7.17e-71
ENSMUSG00000030772	Dkk3	dickkopf WNT signaling pathway inhibitor 3 [Source:MGI Symbol;Acc:MGI:1354952] && sp|Q9QUN9|DKK3_MOUSE Dickkopf-related protein 3 OS=Mus musculus OX=10090 GN=Dkk3 PE=2 SV=1 && PF04706:Dickkopf N-terminal cysteine-rich region	7:111715224-111758264	84.3261	77.2873	1403.94	1372.24	80.8067	1388.09	-4.1005	1.15e-72	2.08e-70
ENSMUSG00000032575	Manf	mesencephalic astrocyte-derived neurotrophic factor [Source:MGI Symbol;Acc:MGI:1922090] && sp|P0C5H9|MANF_RAT Mesencephalic astrocyte-derived neurotrophic factor OS=Rattus norvegicus OX=10116 GN=Manf PE=1 SV=1 && PF10208:Degradation arginine-rich protein for mis-folding	9:106715511-106769178	2589.88	2550.11	13817.9	14207.4	2570	14012.6	-2.44684	5.98e-71	1.05e-68
ENSMUSG00000073802	Cdkn2b	cyclin dependent kinase inhibitor 2B [Source:MGI Symbol;Acc:MGI:104737] && sp|P55271|CDN2B_MOUSE Cyclin-dependent kinase 4 inhibitor B OS=Mus musculus OX=10090 GN=Cdkn2b PE=1 SV=1 && -	4:89224536-89229276	28.7732	22.3868	1116.57	879.599	25.58	998.084	-5.27957	1.92e-70	3.37e-68
ENSMUSG00000033213	AA467197	expressed sequence AA467197 [Source:MGI Symbol;Acc:MGI:3034182] && sp|Q810Q5|NMES1_MOUSE Normal mucosa of esophagus-specific gene 1 protein OS=Mus musculus OX=10090 GN=Nmes1 PE=1 SV=1 && -	2:122478906-122483111	39.0168	22.4084	1108.58	1035.87	30.7126	1072.22	-5.12059	2.57e-70	4.49e-68
ENSMUSG00000034850	Tmem127	transmembrane protein 127 [Source:MGI Symbol;Acc:MGI:1916720] && sp|Q8BGP5|TM127_MOUSE Transmembrane protein 127 OS=Mus musculus OX=10090 GN=Tmem127 PE=2 SV=1 && -	2:127089828-127103027	388.852	485.991	3793.73	3702.77	437.421	3748.25	-3.09864	4.99e-70	8.64e-68
ENSMUSG00000018339	Gpx3	glutathione peroxidase 3 [Source:MGI Symbol;Acc:MGI:105102] && sp|P46412|GPX3_MOUSE Glutathione peroxidase 3 OS=Mus musculus OX=10090 GN=Gpx3 PE=1 SV=2 && -	11:54793279-54801203	14.3786	10.1823	716.439	662.134	12.2804	689.287	-5.79701	1.46e-69	2.52e-67
ENSMUSG00000026830	Ermn	ermin, ERM-like protein [Source:MGI Symbol;Acc:MGI:1925017] && sp|Q5EBJ4|ERMIN_MOUSE Ermin OS=Mus musculus OX=10090 GN=Ermn PE=1 SV=1 && -	2:57935125-57942876	40.0651	27.4826	938.95	1010.05	33.7739	974.501	-4.84608	2.43e-68	4.15e-66
ENSMUSG00000031530	Dusp4	dual specificity phosphatase 4 [Source:MGI Symbol;Acc:MGI:2442191] && sp|Q8BFV3|DUS4_MOUSE Dual specificity protein phosphatase 4 OS=Mus musculus OX=10090 GN=Dusp4 PE=2 SV=1 && PF00782:Dual specificity phosphatase, catalytic domain|PF00581:Rhodanese-like domain	8:35274451-35287048	2183.62	2260.32	12372	11589.4	2221.97	11980.7	-2.43072	2.44e-68	4.15e-66
ENSMUSG00000023272	Creld2	cysteine-rich with EGF-like domains 2 [Source:MGI Symbol;Acc:MGI:1923987] && sp|Q9CYA0|CREL2_MOUSE Protein disulfide isomerase Creld2 OS=Mus musculus OX=10090 GN=Creld2 PE=1 SV=1 && PF07645:Calcium-binding EGF domain	15:88703849-88710886	724.109	749.369	4585	4344.8	736.739	4464.9	-2.59917	4.05e-68	6.84e-66
ENSMUSG00000032554	Trf	transferrin [Source:MGI Symbol;Acc:MGI:98821] && sp|Q921I1|TRFE_MOUSE Serotransferrin OS=Mus musculus OX=10090 GN=Tf PE=1 SV=1 && PF00405:Transferrin	9:103081200-103107643	79.2242	89.4646	1313.13	1382.81	84.3444	1347.97	-3.99628	4.73e-68	7.95e-66
ENSMUSG00000016529	Il10	interleukin 10 [Source:MGI Symbol;Acc:MGI:96537] && sp|P18893|IL10_MOUSE Interleukin-10 OS=Mus musculus OX=10090 GN=Il10 PE=1 SV=2 && -	1:130947582-130952711	1053.27	1195.72	7374.91	6795.11	1124.5	7085.01	-2.65531	5.37e-68	8.96e-66
ENSMUSG00000020048	Hsp90b1	heat shock protein 90, beta (Grp94), member 1 [Source:MGI Symbol;Acc:MGI:98817] && sp|P08113|ENPL_MOUSE Endoplasmin OS=Mus musculus OX=10090 GN=Hsp90b1 PE=1 SV=2 && PF00183:Hsp90 protein	10:86526073-86541373	20036.1	19976.9	93260.6	98557.9	20006.5	95909.2	-2.2612	5.72e-68	9.5e-66
ENSMUSG00000052271	Bhlha15	basic helix-loop-helix family, member a15 [Source:MGI Symbol;Acc:MGI:891976] && sp|Q9QYC3|BHA15_MOUSE Class A basic helix-loop-helix protein 15 OS=Mus musculus OX=10090 GN=Bhlha15 PE=1 SV=1 && -	5:144127104-144131259	113.169	128.101	1648.41	1551.42	120.635	1599.91	-3.72778	2.34e-67	3.85e-65
ENSMUSG00000003617	Cp	ceruloplasmin [Source:MGI Symbol;Acc:MGI:88476] && sp|Q61147|CERU_MOUSE Ceruloplasmin OS=Mus musculus OX=10090 GN=Cp PE=1 SV=2 && PF07731:Multicopper oxidase|PF07732:Multicopper oxidase|PF00394:Multicopper oxidase	3:20011218-20063309	11.2916	7.13235	622.642	606.576	9.212	614.609	-6.0418	2.71e-67	4.41e-65
ENSMUSG00000001128	Cfp	complement factor properdin [Source:MGI Symbol;Acc:MGI:97545] && sp|P11680|PROP_MOUSE Properdin OS=Mus musculus OX=10090 GN=Cfp PE=1 SV=2 && PF18487:Thrombospondin type 1 repeat|PF00090:Thrombospondin type 1 domain	X:20791693-20797794	536.937	607.004	3890.51	3778.47	571.971	3834.49	-2.74469	1.63e-66	2.62e-64
ENSMUSG00000095595	Fam177a	family with sequence similarity 177, member A [Source:MGI Symbol;Acc:MGI:1920635] && sp|Q8BR63|F177A_MOUSE Protein FAM177A1 OS=Mus musculus OX=10090 GN=Fam177a1 PE=1 SV=1 && PF14774:FAM177 family	12:55171254-55188889	386.761	425.004	5.55e-17	5.55e-17	405.883	5.55e-17	11.6659	4.85e-65	7.69e-63
ENSMUSG00000004552	Ctse	cathepsin E [Source:MGI Symbol;Acc:MGI:107361] && sp|P70269|CATE_MOUSE Cathepsin E OS=Mus musculus OX=10090 GN=Ctse PE=1 SV=2 && -	1:131566044-131603243	118.324	141.312	1560.59	1682.76	129.818	1621.68	-3.64154	1.38e-64	2.14e-62
ENSMUSG00000030329	Pianp	PILR alpha associated neural protein [Source:MGI Symbol;Acc:MGI:2441908] && sp|Q6P1B3|PIANP_MOUSE PILR alpha-associated neural protein OS=Mus musculus OX=10090 GN=Pianp PE=1 SV=1 && -	6:124973657-124980059	801.218	741.253	15.972	1.82245	771.236	8.89722	6.4286	4.97e-64	7.62e-62
ENSMUSG00000056888	Glipr1	GLI pathogenesis-related 1 (glioma) [Source:MGI Symbol;Acc:MGI:1920940] && sp|Q9CWG1|GLIP1_MOUSE Glioma pathogenesis-related protein 1 OS=Mus musculus OX=10090 GN=Glipr1 PE=2 SV=1 && PF00188:Cysteine-rich secretory protein family	10:111821353-111838536	526.651	593.787	3647.04	3723.87	560.219	3685.46	-2.71746	6.87e-64	1.05e-61
ENSMUSG00000045658	Pid1	phosphotyrosine interaction domain containing 1 [Source:MGI Symbol;Acc:MGI:2138391] && sp|Q3UBG2|PCLI1_MOUSE PTB-containing, cubilin and LRP1-interacting protein OS=Mus musculus OX=10090 GN=Pid1 PE=1 SV=2 && PF14719:Phosphotyrosine interaction domain (PTB/PID)	1:84014017-84341901	98.7272	91.5215	1279.21	1439.38	95.1244	1359.29	-3.83529	8.28e-64	1.26e-61
ENSMUSG00000039234	Sec24d	Sec24 related gene family, member D (S. cerevisiae) [Source:MGI Symbol;Acc:MGI:1916858] && sp|O94855|SC24D_HUMAN Protein transport protein Sec24D OS=Homo sapiens OX=9606 GN=SEC24D PE=1 SV=2 && PF00626:Gelsolin repeat|PF04810:Sec23/Sec24 zinc finger|PF04815:Sec23/Sec24 helical domain|PF08033:Sec23/Sec24 beta-sandwich domain|PF04811:Sec23/Sec24 trunk domain	3:123061104-123159290	479.33	524.65	3458.46	3269.62	501.99	3364.04	-2.7441	8.97e-64	1.35e-61
ENSMUSG00000031297	Slc7a3	solute carrier family 7 (cationic amino acid transporter, y+ system), member 3 [Source:MGI Symbol;Acc:MGI:1100521] && sp|P70423|CTR3_MOUSE Cationic amino acid transporter 3 OS=Mus musculus OX=10090 GN=Slc7a3 PE=2 SV=1 && PF13520:Amino acid permease|PF13906:C-terminus of AA_permease	X:100122816-100129626	333.337	465.637	3772.76	4839.41	399.487	4306.09	-3.42965	4.15e-63	6.2e-61
ENSMUSG00000045551	Fpr1	formyl peptide receptor 1 [Source:MGI Symbol;Acc:MGI:107443] && sp|P33766|FPR1_MOUSE fMet-Leu-Phe receptor OS=Mus musculus OX=10090 GN=Fpr1 PE=2 SV=1 && PF00001:7 transmembrane receptor (rhodopsin family)	17:18096733-18104202	47.3422	55.9087	1078.65	995.614	51.6255	1037.13	-4.32489	1.03e-62	1.52e-60
ENSMUSG00000030465	Psd3	pleckstrin and Sec7 domain containing 3 [Source:MGI Symbol;Acc:MGI:1918215] && sp|Q2PFD7|PSD3_MOUSE PH and SEC7 domain-containing protein 3 OS=Mus musculus OX=10090 GN=Psd3 PE=1 SV=2 && -	8:68141734-68664679	516.329	508.398	3202.01	3301.28	512.364	3251.65	-2.66566	2.56e-62	3.75e-60
ENSMUSG00000056399	Prss34	protease, serine 34 [Source:MGI Symbol;Acc:MGI:2681414] && sp|P19236|TRYM_CANLF Mastin OS=Canis lupus familiaris OX=9615 PE=1 SV=2 && PF00089:Trypsin	17:25517368-25519139	0.0136296	4.05137	417.089	447.54	2.0325	432.314	-7.63901	1.89e-61	2.72e-59
ENSMUSG00000026864	Hspa5	heat shock protein 5 [Source:MGI Symbol;Acc:MGI:95835] && sp|P20029|BIP_MOUSE Endoplasmic reticulum chaperone BiP OS=Mus musculus OX=10090 GN=Hspa5 PE=1 SV=3 && PF00012:Hsp70 protein	2:34661982-34667559	21227.2	22485.3	105495	95470.3	21856.2	100483	-2.20082	4.42e-61	6.32e-59
ENSMUSG00000005364	Il5ra	interleukin 5 receptor, alpha [Source:MGI Symbol;Acc:MGI:96558] && sp|P21183|IL5RA_MOUSE Interleukin-5 receptor subunit alpha OS=Mus musculus OX=10090 GN=Il5ra PE=2 SV=1 && PF09240:Interleukin-6 receptor alpha chain, binding	6:106687318-106725998	838.195	648.754	4968.16	4931.29	743.475	4949.73	-2.73487	2.44e-60	3.48e-58
ENSMUSG00000002332	Dhrs1	dehydrogenase/reductase (SDR family) member 1 [Source:MGI Symbol;Acc:MGI:1196314] && sp|Q99L04|DHRS1_MOUSE Dehydrogenase/reductase SDR family member 1 OS=Mus musculus OX=10090 GN=Dhrs1 PE=1 SV=1 && PF00106:short chain dehydrogenase	14:55976477-55983147	451.519	427.062	3033.38	2873.85	439.291	2953.62	-2.74891	4.73e-60	6.67e-58
ENSMUSG00000014905	Dnajb9	DnaJ heat shock protein family (Hsp40) member B9 [Source:MGI Symbol;Acc:MGI:1351618] && sp|Q9QYI6|DNJB9_MOUSE DnaJ homolog subfamily B member 9 OS=Mus musculus OX=10090 GN=Dnajb9 PE=1 SV=2 && PF00226:DnaJ domain	12:44252342-44257109	901.023	946.624	4766.6	5166.11	923.824	4966.35	-2.42634	1.15e-59	1.61e-57
ENSMUSG00000024353	Mzb1	marginal zone B and B1 cell-specific protein 1 [Source:MGI Symbol;Acc:MGI:1917066] && sp|Q9D8I1|MZB1_MOUSE Marginal zone B- and B1-cell-specific protein OS=Mus musculus OX=10090 GN=Mzb1 PE=1 SV=2 && PF11938:TLR4 regulator and MIR-interacting MSAP	18:35780320-35782420	12157.4	12409.9	56421.9	51005.2	12283.7	53713.6	-2.12853	1.59e-58	2.22e-56
ENSMUSG00000069792	Wfdc17	WAP four-disulfide core domain 17 [Source:MGI Symbol;Acc:MGI:3649773] && sp|P14730|WFD18_RAT WAP four-disulfide core domain protein 18 (Fragment) OS=Rattus norvegicus OX=10116 GN=Wfdc18 PE=2 SV=2 && -	11:83594817-83597094	86.3543	68.1523	1273.23	1129.76	77.2533	1201.49	-3.95711	1.72e-58	2.38e-56
ENSMUSG00000034586	Hid1	HID1 domain containing [Source:MGI Symbol;Acc:MGI:2445087] && sp|Q8R1F6|HID1_MOUSE Protein HID1 OS=Mus musculus OX=10090 GN=Hid1 PE=1 SV=1 && PF12722:High-temperature-induced dauer-formation protein	11:115238533-115258582	80.2007	69.1593	1342.08	1097.14	74.68	1219.61	-4.02739	1.73e-58	2.38e-56
ENSMUSG00000037443	Cep85	centrosomal protein 85 [Source:MGI Symbol;Acc:MGI:1917262] && sp|Q8BMK0|CEP85_MOUSE Centrosomal protein of 85 kDa OS=Mus musculus OX=10090 GN=Cep85 PE=1 SV=2 && -	4:133857169-133914423	5274.4	5455.07	1077.65	975.482	5364.73	1026.57	2.38564	4.38e-58	5.97e-56
ENSMUSG00000020256	Aldh1l2	aldehyde dehydrogenase 1 family, member L2 [Source:MGI Symbol;Acc:MGI:2444680] && sp|Q8K009|AL1L2_MOUSE Mitochondrial 10-formyltetrahydrofolate dehydrogenase OS=Mus musculus OX=10090 GN=Aldh1l2 PE=1 SV=2 && PF00551:Formyl transferase|PF00171:Aldehyde dehydrogenase family|PF02911:Formyl transferase, C-terminal domain	10:83323314-83370004	674.738	696.497	4057.15	3645.24	685.617	3851.2	-2.48958	1.11e-57	1.5e-55
ENSMUSG00000018217	Pmp22	peripheral myelin protein 22 [Source:MGI Symbol;Acc:MGI:97631] && sp|P16646|PMP22_MOUSE Peripheral myelin protein 22 OS=Mus musculus OX=10090 GN=Pmp22 PE=2 SV=2 && PF00822:PMP-22/EMP/MP20/Claudin family	11:63019808-63050373	0.00697626	2.02652	343.247	427.475	1.01675	385.361	-8.39227	1.84e-56	2.43e-54
ENSMUSG00000028583	Pdpn	podoplanin [Source:MGI Symbol;Acc:MGI:103098] && sp|Q62011|PDPN_MOUSE Podoplanin OS=Mus musculus OX=10090 GN=Pdpn PE=1 SV=2 && PF05808:Podoplanin	4:142994001-143026134	10.2754	8.14277	472.967	494.485	9.20907	483.726	-5.69659	2.44e-56	3.21e-54
ENSMUSG00000042474	Fcmr	Fc fragment of IgM receptor [Source:MGI Symbol;Acc:MGI:1916419] && sp|A1KXC4|FAIM3_MOUSE Fas apoptotic inhibitory molecule 3 OS=Mus musculus OX=10090 GN=Fcmr PE=2 SV=2 && PF07686:Immunoglobulin V-set domain	1:130793406-130808528	4019.54	3771.28	758.346	758.953	3895.41	758.649	2.36007	5.34e-56	6.97e-54
ENSMUSG00000022365	Derl1	Der1-like domain family, member 1 [Source:MGI Symbol;Acc:MGI:1915069] && sp|Q99J56|DERL1_MOUSE Derlin-1 OS=Mus musculus OX=10090 GN=Derl1 PE=1 SV=1 && PF04511:Der1-like family	15:57732898-57755844	4659.32	4616.23	20632	20471.7	4637.77	20551.8	-2.14773	6.96e-56	9.04e-54
ENSMUSG00000044303	Cdkn2a	cyclin dependent kinase inhibitor 2A [Source:MGI Symbol;Acc:MGI:104738] && sp|Q64364|ARF_MOUSE Tumor suppressor ARF OS=Mus musculus OX=10090 GN=Cdkn2a PE=1 SV=1 && -	4:89192708-89212890	25.6353	10.2097	937.96	720.516	17.9225	829.238	-5.52293	1.07e-55	1.38e-53
ENSMUSG00000036931	Nfkbid	nuclear factor of kappa light polypeptide gene enhancer in B cells inhibitor, delta [Source:MGI Symbol;Acc:MGI:3041243] && sp|Q2TB02|IKBD_MOUSE NF-kappa-B inhibitor delta OS=Mus musculus OX=10090 GN=Nfkbid PE=1 SV=2 && PF12796:Ankyrin repeats (3 copies)	7:30121157-30128171	5052.24	5401.17	1091.62	1010.95	5226.71	1051.28	2.3137	4.05e-55	5.17e-53
ENSMUSG00000034634	Ly6d	lymphocyte antigen 6 complex, locus D [Source:MGI Symbol;Acc:MGI:96881] && sp|P35459|LY6D_MOUSE Lymphocyte antigen 6D OS=Mus musculus OX=10090 GN=Ly6d PE=1 SV=1 && PF00021:u-PAR/Ly-6 domain	15:74633905-74635469	968.875	909.021	4767.6	4528.79	938.948	4648.2	-2.30741	7.06e-55	8.96e-53
ENSMUSG00000024424	Ttc39c	tetratricopeptide repeat domain 39C [Source:MGI Symbol;Acc:MGI:1919997] && sp|Q8VE09|TT39C_MOUSE Tetratricopeptide repeat protein 39C OS=Mus musculus OX=10090 GN=Ttc39c PE=1 SV=2 && PF10300:Protein of unknown function (DUF3808)	18:12732953-12871920	81.2036	61.0389	1114.57	1039.7	71.1213	1077.13	-3.91867	1.51e-54	1.91e-52
ENSMUSG00000050953	Gja1	gap junction protein, alpha 1 [Source:MGI Symbol;Acc:MGI:95713] && - && -	10:56253426-56278609	12.3599	15.2441	539.824	495.392	13.802	517.608	-5.21608	3.08e-54	3.84e-52
ENSMUSG00000048388	Fam171b	family with sequence similarity 171, member B [Source:MGI Symbol;Acc:MGI:2444579] && sp|Q14CH0|F171B_MOUSE Protein FAM171B OS=Mus musculus OX=10090 GN=Fam171b PE=1 SV=2 && PF10577:Uncharacterised protein family UPF0560	2:83642980-83713830	50.3824	44.7509	817.218	795.356	47.5667	806.287	-4.07989	1.13e-53	1.39e-51
ENSMUSG00000022157	Mcpt8	mast cell protease 8 [Source:MGI Symbol;Acc:MGI:1261780] && sp|P43430|MCPT8_MOUSE Mast cell protease 8 OS=Mus musculus OX=10090 GN=Mcpt8 PE=2 SV=1 && PF00089:Trypsin	14:56319623-56322730	5.13153	3.05907	386.152	505.116	4.0953	445.634	-6.72426	1.25e-53	1.53e-51
ENSMUSG00000019852	Arfgef3	ARFGEF family member 3 [Source:MGI Symbol;Acc:MGI:106387] && sp|Q3UGY8|BIG3_MOUSE Brefeldin A-inhibited guanine nucleotide-exchange protein 3 OS=Mus musculus OX=10090 GN=Arfgef3 PE=1 SV=1 && -	10:18457587-18619697	120.413	165.694	1713.27	1515.94	143.054	1614.6	-3.49515	1.79e-53	2.17e-51
ENSMUSG00000027808	Serp1	stress-associated endoplasmic reticulum protein 1 [Source:MGI Symbol;Acc:MGI:92638] && sp|Q3ZBR1|SERP1_BOVIN Stress-associated endoplasmic reticulum protein 1 OS=Bos taurus OX=9913 GN=SERP1 PE=3 SV=1 && -	3:58427238-58433313	14706.2	14974.3	57027.6	57718	14840.2	57372.8	-1.95085	4.94e-53	5.96e-51
ENSMUSG00000047878	A4galt	alpha 1,4-galactosyltransferase [Source:MGI Symbol;Acc:MGI:3512453] && sp|Q67BJ4|A4GAT_MOUSE Lactosylceramide 4-alpha-galactosyltransferase OS=Mus musculus OX=10090 GN=A4galt PE=2 SV=1 && PF04488:Glycosyltransferase sugar-binding region containing DXD motif|PF04572:Alpha 1,4-glycosyltransferase conserved region	15:83110923-83135975	40.0414	22.4103	796.264	746.468	31.2259	771.366	-4.62166	1.88e-52	2.26e-50
ENSMUSG00000116358	Gm49450	predicted gene, 49450 [Source:MGI Symbol;Acc:MGI:6155101] && sp|P81947|TBA1B_BOVIN Tubulin alpha-1B chain OS=Bos taurus OX=9913 PE=1 SV=2 && PF00091:Tubulin/FtsZ family, GTPase domain	15:98830018-98851432	506.028	471.803	11.9789	1.84264	488.915	6.91075	6.12899	1.97e-52	2.35e-50
ENSMUSG00000046027	Stard5	StAR-related lipid transfer (START) domain containing 5 [Source:MGI Symbol;Acc:MGI:2156765] && sp|O54824|IL16_MOUSE Pro-interleukin-16 OS=Mus musculus OX=10090 GN=Il16 PE=1 SV=3 && -	7:83281167-83302335	1391.64	1444.85	6268.33	6305.47	1418.24	6286.9	-2.14814	1.35e-51	1.6e-49
ENSMUSG00000001542	Ell2	elongation factor for RNA polymerase II 2 [Source:MGI Symbol;Acc:MGI:2183438] && sp|Q3UKU1|ELL2_MOUSE RNA polymerase II elongation factor ELL2 OS=Mus musculus OX=10090 GN=Ell2 PE=1 SV=2 && -	13:75854876-75920483	2614.58	2734.14	11298.4	13199.4	2674.36	12248.9	-2.19534	1.53e-51	1.8e-49
ENSMUSG00000023951	Vegfa	vascular endothelial growth factor A [Source:MGI Symbol;Acc:MGI:103178] && sp|Q99PS1|VEGFA_MESAU Vascular endothelial growth factor A OS=Mesocricetus auratus OX=10036 GN=VEGFA PE=2 SV=1 && -	17:46327919-46343295	1680.65	1718.37	7421.81	7603.94	1699.51	7512.87	-2.14416	1.55e-51	1.82e-49
ENSMUSG00000049929	Lpar4	lysophosphatidic acid receptor 4 [Source:MGI Symbol;Acc:MGI:1925384] && sp|Q8BLG2|LPAR4_MOUSE Lysophosphatidic acid receptor 4 OS=Mus musculus OX=10090 GN=Lpar4 PE=2 SV=2 && PF00001:7 transmembrane receptor (rhodopsin family)	X:105964231-105977506	7.18233	4.07913	372.185	422.647	5.63073	397.416	-6.11127	2.73e-51	3.18e-49
ENSMUSG00000059149	Mfsd4a	major facilitator superfamily domain containing 4A [Source:MGI Symbol;Acc:MGI:2442786] && sp|Q6PDC8|MFD4A_MOUSE Major facilitator superfamily domain-containing protein 4A OS=Mus musculus OX=10090 GN=Mfsd4a PE=2 SV=2 && PF07690:Major Facilitator Superfamily	1:131950544-131995800	65.8587	77.2597	1013.79	895.936	71.5592	954.863	-3.73558	2.93e-51	3.4e-49
ENSMUSG00000025491	Ifitm1	interferon induced transmembrane protein 1 [Source:MGI Symbol;Acc:MGI:1915963] && sp|Q9D103|IFM1_MOUSE Interferon-induced transmembrane protein 1 OS=Mus musculus OX=10090 GN=Ifitm1 PE=2 SV=1 && PF04505:Interferon-induced transmembrane protein	7:140547134-140549738	46.2599	38.6548	711.445	805.959	42.4574	758.702	-4.15575	4.62e-51	5.34e-49
ENSMUSG00000030144	Clec4d	C-type lectin domain family 4, member d [Source:MGI Symbol;Acc:MGI:1298389] && sp|Q9Z2H6|CLC4D_MOUSE C-type lectin domain family 4 member D OS=Mus musculus OX=10090 GN=Clec4d PE=1 SV=1 && PF00059:Lectin C-type domain	6:123239070-123252224	122.413	130.142	1191.4	1277.41	126.278	1234.4	-3.28786	2.08e-50	2.39e-48
ENSMUSG00000038670	Mybpc2	myosin binding protein C, fast-type [Source:MGI Symbol;Acc:MGI:1336170] && sp|Q5XKE0|MYPC2_MOUSE Myosin-binding protein C, fast-type OS=Mus musculus OX=10090 GN=Mybpc2 PE=1 SV=1 && PF00041:Fibronectin type III domain|PF07679:Immunoglobulin I-set domain|PF18362:Tri-helix bundle domain	7:44151123-44174080	1553.1	1530.27	200.564	180.115	1541.69	190.34	3.01728	4.78e-50	5.47e-48
ENSMUSG00000040314	Ctsg	cathepsin G [Source:MGI Symbol;Acc:MGI:88563] && sp|P28293|CATG_MOUSE Cathepsin G OS=Mus musculus OX=10090 GN=Ctsg PE=1 SV=2 && PF00089:Trypsin	14:56337338-56340031	0.00697626	2.02652	290.366	301.869	1.01675	296.117	-8.01232	4.79e-50	5.47e-48
ENSMUSG00000008461	Fut1	fucosyltransferase 1 [Source:MGI Symbol;Acc:MGI:109375] && sp|O09160|FUT1_MOUSE Galactoside alpha-(1,2)-fucosyltransferase 1 OS=Mus musculus OX=10090 GN=Fut1 PE=1 SV=2 && PF01531:Glycosyl transferase family 11	7:45266713-45270483	42.2132	54.8832	867.111	760.816	48.5482	813.964	-4.0637	5.34e-50	6.07e-48
ENSMUSG00000000617	Grm6	glutamate receptor, metabotropic 6 [Source:MGI Symbol;Acc:MGI:1351343] && sp|Q5NCH9|GRM6_MOUSE Metabotropic glutamate receptor 6 OS=Mus musculus OX=10090 GN=Grm6 PE=1 SV=1 && PF07562:Nine Cysteines Domain of family 3 GPCR|PF01094:Receptor family ligand binding region|PF00003:7 transmembrane sweet-taste receptor of 3 GCPR	11:50741512-50757035	1271.29	1306.57	146.68	141.81	1288.93	144.245	3.15855	1.14e-49	1.29e-47
ENSMUSG00000030148	Clec4a2	C-type lectin domain family 4, member a2 [Source:MGI Symbol;Acc:MGI:1349412] && sp|Q9QZ15|CLC4A_MOUSE C-type lectin domain family 4 member A OS=Mus musculus OX=10090 GN=Clec4a PE=1 SV=1 && PF13054:Protein of unknown function (DUF3915)	6:123083387-123120958	8.24699	11.1761	432.059	407.241	9.71153	419.65	-5.41506	1.19e-49	1.34e-47
ENSMUSG00000054672	Scart2	scavenger receptor family member expressed on T cells 2 [Source:MGI Symbol;Acc:MGI:2443685] && sp|Q4G0T1|SRCRM_HUMAN Scavenger receptor cysteine-rich domain-containing protein SCART1 OS=Homo sapiens OX=9606 PE=1 SV=2 && PF00530:Scavenger receptor cysteine-rich domain	7:139827197-139880649	14.4304	20.3195	504.899	496.378	17.375	500.638	-4.83833	1.84e-49	2.06e-47
ENSMUSG00000019188	H13	histocompatibility 13 [Source:MGI Symbol;Acc:MGI:95886] && sp|Q9D8V0|HM13_MOUSE Minor histocompatibility antigen H13 OS=Mus musculus OX=10090 GN=Hm13 PE=1 SV=1 && PF04258:Signal peptide peptidase	2:152511381-152550590	3513.51	3438.79	13765	13860.5	3476.15	13812.7	-1.9904	3e-49	3.35e-47
ENSMUSG00000023034	Nr4a1	nuclear receptor subfamily 4, group A, member 1 [Source:MGI Symbol;Acc:MGI:1352454] && sp|P12813|NR4A1_MOUSE Nuclear receptor subfamily 4 group A member 1 OS=Mus musculus OX=10090 GN=Nr4a1 PE=1 SV=1 && PF00104:Ligand-binding domain of nuclear hormone receptor|PF00105:Zinc finger, C4 type (two domains)	15:101152150-101172676	5051.2	5201.89	1117.57	896.855	5126.55	1007.21	2.34768	5.71e-49	6.31e-47
ENSMUSG00000034833	Tespa1	thymocyte expressed, positive selection associated 1 [Source:MGI Symbol;Acc:MGI:1914846] && - && -	10:130158739-130199980	4438.18	4440.32	989.84	1031.12	4439.25	1010.48	2.13509	6.02e-49	6.63e-47
ENSMUSG00000028341	Nr4a3	nuclear receptor subfamily 4, group A, member 3 [Source:MGI Symbol;Acc:MGI:1352457] && sp|Q9QZB6|NR4A3_MOUSE Nuclear receptor subfamily 4 group A member 3 OS=Mus musculus OX=10090 GN=Nr4a3 PE=1 SV=1 && -	4:48045153-48086447	2387.24	2202.38	365.203	367.019	2294.81	366.111	2.64758	6.51e-49	7.14e-47
ENSMUSG00000020573	Pik3cg	phosphatidylinositol-4,5-bisphosphate 3-kinase catalytic subunit gamma [Source:MGI Symbol;Acc:MGI:1353576] && sp|Q9JHG7|PK3CG_MOUSE Phosphatidylinositol 4,5-bisphosphate 3-kinase catalytic subunit gamma isoform OS=Mus musculus OX=10090 GN=Pik3cg PE=1 SV=2 && PF00613:Phosphoinositide 3-kinase family, accessory domain (PIK domain)|PF00454:Phosphatidylinositol 3- and 4-kinase|PF00794:PI3-kinase fami…	12:32223472-32258658	2656.73	2596.88	10159.8	10831.4	2626.81	10495.6	-1.99837	1.51e-48	1.64e-46
ENSMUSG00000040010	Slc7a5	solute carrier family 7 (cationic amino acid transporter, y+ system), member 5 [Source:MGI Symbol;Acc:MGI:1298205] && sp|Q9Z127|LAT1_MOUSE Large neutral amino acids transporter small subunit 1 OS=Mus musculus OX=10090 GN=Slc7a5 PE=1 SV=2 && -	8:122607889-122634433	8734.42	8688.47	37438.3	31928.8	8711.44	34683.6	-1.99325	5.63e-48	6.03e-46
ENSMUSG00000032932	Hspa13	heat shock protein 70 family, member 13 [Source:MGI Symbol;Acc:MGI:1309463] && sp|Q8BM72|HSP13_MOUSE Heat shock 70 kDa protein 13 OS=Mus musculus OX=10090 GN=Hspa13 PE=1 SV=1 && PF00012:Hsp70 protein	16:75542319-75563992	898.95	891.727	3861.57	4291.21	895.338	4076.39	-2.18667	1.04e-47	1.11e-45
ENSMUSG00000075701	Selenos	selenoprotein S [Source:MGI Symbol;Acc:MGI:95994] && sp|Q9BCZ4|SELS_MOUSE Selenoprotein S OS=Mus musculus OX=10090 GN=Selenos PE=1 SV=3 && PF06936:Selenoprotein S (SelS)	7:65729397-65739153	937.042	1057.44	4737.67	4395.58	997.242	4566.63	-2.19492	1.34e-47	1.42e-45
ENSMUSG00000025823	Pdia4	protein disulfide isomerase associated 4 [Source:MGI Symbol;Acc:MGI:104864] && sp|P08003|PDIA4_MOUSE Protein disulfide-isomerase A4 OS=Mus musculus OX=10090 GN=Pdia4 PE=1 SV=3 && PF00085:Thioredoxin|PF13848:Thioredoxin-like domain	6:47773075-47790364	12617.2	12209.6	43815.4	46437.2	12413.4	45126.3	-1.86206	1.66e-47	1.76e-45
ENSMUSG00000031202	Rab39b	RAB39B, member RAS oncogene family [Source:MGI Symbol;Acc:MGI:1915040] && sp|Q8BHC1|RB39B_MOUSE Ras-related protein Rab-39B OS=Mus musculus OX=10090 GN=Rab39b PE=1 SV=1 && PF00071:Ras family	X:74615652-74621837	154.297	162.68	1291.18	1315.72	158.489	1303.45	-3.03887	2.12e-47	2.23e-45
ENSMUSG00000000673	Haao	3-hydroxyanthranilate 3,4-dioxygenase [Source:MGI Symbol;Acc:MGI:1349444] && sp|Q78JT3|3HAO_MOUSE 3-hydroxyanthranilate 3,4-dioxygenase OS=Mus musculus OX=10090 GN=Haao PE=1 SV=1 && PF06052:3-hydroxyanthranilic acid dioxygenase	17:84138585-84155392	4886.62	4683.34	1103.59	1139.4	4784.98	1121.5	2.09292	2.42e-47	2.54e-45
ENSMUSG00000051439	Cd14	CD14 antigen [Source:MGI Symbol;Acc:MGI:88318] && sp|P10810|CD14_MOUSE Monocyte differentiation antigen CD14 OS=Mus musculus OX=10090 GN=Cd14 PE=1 SV=1 && -	18:36858120-36859851	107.026	138.251	1192.4	1284.12	122.639	1238.26	-3.33435	2.56e-47	2.67e-45
ENSMUSG00000028179	Cth	cystathionase (cystathionine gamma-lyase) [Source:MGI Symbol;Acc:MGI:1339968] && sp|Q8VCN5|CGL_MOUSE Cystathionine gamma-lyase OS=Mus musculus OX=10090 GN=Cth PE=1 SV=1 && PF01053:Cys/Met metabolism PLP-dependent enzyme	3:157599885-157630714	1915.17	1972.57	8098.34	7923.98	1943.87	8011.16	-2.043	3.65e-47	3.8e-45
ENSMUSG00000024032	Tff1	trefoil factor 1 [Source:MGI Symbol;Acc:MGI:88135] && sp|Q08423|TFF1_MOUSE Trefoil factor 1 OS=Mus musculus OX=10090 GN=Tff1 PE=2 SV=1 && -	17:31380369-31384251	5.55e-17	5.55e-17	252.45	241.466	5.55e-17	246.958	-10.9494	4.33e-47	4.49e-45
ENSMUSG00000025351	Cd63	CD63 antigen [Source:MGI Symbol;Acc:MGI:99529] && sp|P41731|CD63_MOUSE CD63 antigen OS=Mus musculus OX=10090 GN=Cd63 PE=1 SV=2 && -	10:128736858-128748691	40.0909	33.5696	692.493	595.026	36.8302	643.759	-4.12315	6.54e-47	6.75e-45
ENSMUSG00000030786	Itgam	integrin alpha M [Source:MGI Symbol;Acc:MGI:96607] && sp|P05555|ITAM_MOUSE Integrin alpha-M OS=Mus musculus OX=10090 GN=Itgam PE=1 SV=2 && -	7:127661812-127717663	400.139	450.42	5890.16	3429.46	425.279	4659.81	-3.45334	1.09e-46	1.12e-44
ENSMUSG00000020571	Pdia6	protein disulfide isomerase associated 6 [Source:MGI Symbol;Acc:MGI:1919103] && sp|Q922R8|PDIA6_MOUSE Protein disulfide-isomerase A6 OS=Mus musculus OX=10090 GN=Pdia6 PE=1 SV=3 && PF00085:Thioredoxin	12:17316546-17334771	5218.85	5302.55	20393.5	20016.5	5260.7	20205	-1.94136	1.88e-46	1.92e-44
ENSMUSG00000021831	Ero1a	endoplasmic reticulum oxidoreductase 1 alpha [Source:MGI Symbol;Acc:MGI:1354385] && sp|Q8R180|ERO1A_MOUSE ERO1-like protein alpha OS=Mus musculus OX=10090 GN=Ero1a PE=1 SV=2 && -	14:45520544-45556228	4476.24	4568.43	17002.9	17908.3	4522.34	17455.6	-1.94852	2.04e-46	2.07e-44
ENSMUSG00000025492	Ifitm3	interferon induced transmembrane protein 3 [Source:MGI Symbol;Acc:MGI:1913391] && sp|Q9CQW9|IFM3_MOUSE Interferon-induced transmembrane protein 3 OS=Mus musculus OX=10090 GN=Ifitm3 PE=1 SV=1 && PF04505:Interferon-induced transmembrane protein	7:140589499-140590683	77.1144	66.1093	828.192	862.463	71.6118	845.328	-3.55914	2.72e-46	2.74e-44
ENSMUSG00000005339	Fcer1a	Fc receptor, IgE, high affinity I, alpha polypeptide [Source:MGI Symbol;Acc:MGI:95494] && sp|P20489|FCERA_MOUSE High affinity immunoglobulin epsilon receptor subunit alpha OS=Mus musculus OX=10090 GN=Fcer1a PE=2 SV=2 && PF13927:Immunoglobulin domain|PF13895:Immunoglobulin domain	1:173048851-173054781	5.55e-17	5.55e-17	234.489	228.056	5.55e-17	231.273	-10.8548	4.13e-46	4.14e-44
ENSMUSG00000039652	Cpeb3	cytoplasmic polyadenylation element binding protein 3 [Source:MGI Symbol;Acc:MGI:2443075] && sp|Q7TN99|CPEB3_MOUSE Cytoplasmic polyadenylation element-binding protein 3 OS=Mus musculus OX=10090 GN=Cpeb3 PE=1 SV=1 && PF16366:Cytoplasmic polyadenylation element-binding protein ZZ domain|PF16367:RNA recognition motif	19:36998691-37186000	49.3152	33.5871	672.531	738.867	41.4511	705.699	-4.08593	4.86e-46	4.84e-44
ENSMUSG00000020303	Stc2	stanniocalcin 2 [Source:MGI Symbol;Acc:MGI:1316731] && sp|O88452|STC2_MOUSE Stanniocalcin-2 OS=Mus musculus OX=10090 GN=Stc2 PE=1 SV=1 && PF03298:Stanniocalcin family	11:31307307-31320074	49.41	62.0027	853.142	737.811	55.7064	795.477	-3.83266	5.73e-46	5.68e-44
ENSMUSG00000029671	Wnt16	wingless-type MMTV integration site family, member 16 [Source:MGI Symbol;Acc:MGI:2136018] && sp|Q9QYS1|WNT16_MOUSE Protein Wnt-16 OS=Mus musculus OX=10090 GN=Wnt16 PE=2 SV=2 && -	6:22288226-22298521	5.21412	20.2858	536.829	534.714	12.7499	535.771	-5.37711	6.21e-46	6.14e-44
ENSMUSG00000021256	Vash1	vasohibin 1 [Source:MGI Symbol;Acc:MGI:2442543] && sp|Q8C1W1|VASH1_MOUSE Tubulinyl-Tyr carboxypeptidase 1 OS=Mus musculus OX=10090 GN=Vash1 PE=1 SV=4 && -	12:86725474-86738865	10.2754	8.14277	383.165	361.244	9.20907	372.205	-5.31854	6.82e-46	6.72e-44
ENSMUSG00000031779	Ccl22	chemokine (C-C motif) ligand 22 [Source:MGI Symbol;Acc:MGI:1306779] && sp|O88430|CCL22_MOUSE C-C motif chemokine 22 OS=Mus musculus OX=10090 GN=Ccl22 PE=2 SV=1 && -	8:95472218-95478327	28598.8	29137.1	8311.87	8237.35	28867.9	8274.61	1.80269	1.03e-45	1.01e-43
ENSMUSG00000069135	Cep43	centrosomal protein 43 [Source:MGI Symbol;Acc:MGI:1922546] && sp|Q66JX5|CEP43_MOUSE Centrosomal protein 43 OS=Mus musculus OX=10090 GN=Cep43 PE=1 SV=1 && PF09398:FOP N terminal dimerisation domain	17:8384333-8415636	4134.77	4211.54	943.939	1024.43	4173.15	984.184	2.0839	1.23e-45	1.21e-43
ENSMUSG00000028211	Trp53inp1	transformation related protein 53 inducible nuclear protein 1 [Source:MGI Symbol;Acc:MGI:1926609] && sp|Q9QXE4|T53I1_MOUSE Tumor protein p53-inducible nuclear protein 1 OS=Mus musculus OX=10090 GN=Trp53inp1 PE=2 SV=1 && PF14839:DOR family	4:11156431-11174379	8258.2	8110.93	29176.4	34623.6	8184.57	31900	-1.96257	1.29e-45	1.26e-43
ENSMUSG00000025068	Gsto1	glutathione S-transferase omega 1 [Source:MGI Symbol;Acc:MGI:1342273] && sp|O09131|GSTO1_MOUSE Glutathione S-transferase omega-1 OS=Mus musculus OX=10090 GN=Gsto1 PE=1 SV=2 && PF13417:Glutathione S-transferase, N-terminal domain|PF00043:Glutathione S-transferase, C-terminal domain	19:47843409-47853229	490.604	464.683	2494.56	2459.89	477.644	2477.22	-2.37444	2.01e-45	1.94e-43
ENSMUSG00000021186	Fbln5	fibulin 5 [Source:MGI Symbol;Acc:MGI:1346091] && sp|Q9WVH9|FBLN5_MOUSE Fibulin-5 OS=Mus musculus OX=10090 GN=Fbln5 PE=1 SV=1 && PF12662:Complement Clr-like EGF-like|PF07645:Calcium-binding EGF domain	12:101712824-101785314	8.23023	8.13605	339.258	379.518	8.18314	359.388	-5.43579	2.6e-45	2.49e-43
ENSMUSG00000112148	Lilrb4a	leukocyte immunoglobulin-like receptor, subfamily B, member 4A [Source:MGI Symbol;Acc:MGI:102701] && sp|Q64281|LIRB4_MOUSE Leukocyte immunoglobulin-like receptor subfamily B member 4 OS=Mus musculus OX=10090 GN=Lilrb4 PE=1 SV=1 && PF13895:Immunoglobulin domain	10:51367052-51372707	816.655	777.853	3578.2	3490.03	797.254	3534.11	-2.14808	3.01e-45	2.87e-43
ENSMUSG00000033777	Tlr13	toll-like receptor 13 [Source:MGI Symbol;Acc:MGI:3045213] && sp|Q6R5N8|TLR13_MOUSE Toll-like receptor 13 OS=Mus musculus OX=10090 GN=Tlr13 PE=1 SV=1 && PF12799:Leucine Rich repeats (2 copies)|PF01582:TIR domain|PF13855:Leucine rich repeat	X:105186810-105204099	90.5298	97.6041	916.001	932.408	94.0669	924.205	-3.2947	4.13e-45	3.93e-43
ENSMUSG00000026822	Lcn2	lipocalin 2 [Source:MGI Symbol;Acc:MGI:96757] && sp|P11672|NGAL_MOUSE Neutrophil gelatinase-associated lipocalin OS=Mus musculus OX=10090 GN=Lcn2 PE=1 SV=1 && -	2:32274645-32278264	211.904	230.8	1657.39	1485.28	221.352	1571.33	-2.82679	1.09e-44	1.03e-42
ENSMUSG00000024164	C3	complement component 3 [Source:MGI Symbol;Acc:MGI:88227] && sp|P01027|CO3_MOUSE Complement C3 OS=Mus musculus OX=10090 GN=C3 PE=1 SV=3 && PF01821:Anaphylotoxin-like domain|PF17790:Macroglobulin domain MG1|PF17789:Macroglobulin domain MG4|PF00207:Alpha-2-macroglobulin family|PF17791:Macroglobulin domain MG3|PF01835:MG2 domain|PF07678:A-macroglobulin TED domain|PF01759:UNC-6/NTR/C345C module|PF0770…	17:57510970-57535136	350.726	336.565	2185.24	1993.18	343.645	2089.21	-2.60352	1.28e-44	1.2e-42
ENSMUSG00000043940	Wdfy3	WD repeat and FYVE domain containing 3 [Source:MGI Symbol;Acc:MGI:1096875] && sp|Q6VNB8|WDFY3_MOUSE WD repeat and FYVE domain-containing protein 3 OS=Mus musculus OX=10090 GN=Wdfy3 PE=1 SV=1 && -	5:101980822-102217787	83.276	68.1482	838.171	857.664	75.7121	847.918	-3.48338	1.94e-44	1.82e-42
ENSMUSG00000024621	Csf1r	colony stimulating factor 1 receptor [Source:MGI Symbol;Acc:MGI:1339758] && sp|P09581|CSF1R_MOUSE Macrophage colony-stimulating factor 1 receptor OS=Mus musculus OX=10090 GN=Csf1r PE=1 SV=3 && PF00047:Immunoglobulin domain|PF07714:Protein tyrosine kinase	18:61233670-61265221	250.91	199.325	1865.93	1590.67	225.117	1728.3	-2.94	4.55e-44	4.24e-42
ENSMUSG00000056501	Cebpb	CCAAT/enhancer binding protein (C/EBP), beta [Source:MGI Symbol;Acc:MGI:88373] && sp|P28033|CEBPB_MOUSE CCAAT/enhancer-binding protein beta OS=Mus musculus OX=10090 GN=Cebpb PE=1 SV=1 && PF07716:Basic region leucine zipper	2:167530835-167532338	982.251	935.455	5253.55	4146.36	958.853	4699.96	-2.29309	7.89e-44	7.33e-42
ENSMUSG00000069355	Gm5152	predicted gene 5152 [Source:MGI Symbol;Acc:MGI:3643407] && - && PF04822:Takusan	5:10291709-10302026	0.016842	5.06396	304.338	272.106	2.5404	288.222	-6.74927	8.7e-44	8.06e-42
ENSMUSG00000068227	Il2rb	interleukin 2 receptor, beta chain [Source:MGI Symbol;Acc:MGI:96550] && sp|P16297|IL2RB_MOUSE Interleukin-2 receptor subunit beta OS=Mus musculus OX=10090 GN=Il2rb PE=1 SV=1 && PF18707:Interleukin-2 receptor subunit beta N-terminal domain 1	15:78363456-78379471	1059.4	1049.33	4326.56	4134.94	1054.37	4230.75	-2.0044	1.49e-43	1.37e-41
ENSMUSG00000039062	Anpep	alanyl (membrane) aminopeptidase [Source:MGI Symbol;Acc:MGI:5000466] && sp|P97449|AMPN_MOUSE Aminopeptidase N OS=Mus musculus OX=10090 GN=Anpep PE=1 SV=4 && PF01433:Peptidase family M1 domain|PF17900:Peptidase M1 N-terminal domain|PF11838:ERAP1-like C-terminal domain	7:79471551-79510807	12.4309	33.4956	615.654	701.509	22.9632	658.582	-4.83322	2.25e-43	2.06e-41
ENSMUSG00000020873	Slc35b1	solute carrier family 35, member B1 [Source:MGI Symbol;Acc:MGI:1343133] && sp|P97858|S35B1_MOUSE Solute carrier family 35 member B1 OS=Mus musculus OX=10090 GN=Slc35b1 PE=1 SV=1 && PF08449:UAA transporter family	11:95275518-95282602	839.307	871.383	3678.98	3579.15	855.345	3629.06	-2.08484	4.28e-43	3.9e-41
ENSMUSG00000046841	Ckap4	cytoskeleton-associated protein 4 [Source:MGI Symbol;Acc:MGI:2444926] && sp|Q8BMK4|CKAP4_MOUSE Cytoskeleton-associated protein 4 OS=Mus musculus OX=10090 GN=Ckap4 PE=1 SV=2 && -	10:84362169-84369926	998.755	1127.6	4777.58	4326.58	1063.18	4552.08	-2.09796	4.81e-43	4.37e-41
ENSMUSG00000041779	Tram2	translocating chain-associating membrane protein 2 [Source:MGI Symbol;Acc:MGI:1924817] && sp|Q924Z5|TRAM2_MOUSE Translocating chain-associated membrane protein 2 OS=Mus musculus OX=10090 GN=Tram2 PE=1 SV=1 && PF03798:TLC domain|PF08390:TRAM1-like protein	1:21066523-21149453	1246.62	1327.92	5393.24	4951.38	1287.27	5172.31	-2.00636	6.19e-43	5.57e-41
ENSMUSG00000015437	Gzmb	granzyme B [Source:MGI Symbol;Acc:MGI:109267] && sp|P04187|GRAB_MOUSE Granzyme B(G,H) OS=Mus musculus OX=10090 GN=Gzmb PE=1 SV=1 && PF00089:Trypsin	14:56496295-56499717	179.909	123.082	1394.96	1413.46	151.495	1404.21	-3.21158	1.01e-42	9.05e-41
ENSMUSG00000032503	Arpp21	cyclic AMP-regulated phosphoprotein, 21 [Source:MGI Symbol;Acc:MGI:107562] && sp|Q9DCB4|ARP21_MOUSE cAMP-regulated phosphoprotein 21 OS=Mus musculus OX=10090 GN=Arpp21 PE=1 SV=2 && PF01424:R3H domain	9:111894159-112065006	3.09993	5.07775	273.403	279.822	4.08884	276.613	-6.03694	1.53e-42	1.37e-40
ENSMUSG00000118607	Gm7592	predicted gene 7592 [Source:MGI Symbol;Acc:MGI:3644077] && sp|Q99388|CSPRS_MOUSE Component of Sp100-rs OS=Mus musculus OX=10090 GN=Csprs PE=2 SV=1 && PF00001:7 transmembrane receptor (rhodopsin family)	1:85183816-85480348	248.917	255.212	1630.44	1539.92	252.064	1585.18	-2.65216	1.71e-42	1.53e-40
ENSMUSG00000009092	Derl3	Der1-like domain family, member 3 [Source:MGI Symbol;Acc:MGI:1917627] && sp|Q9D8K3|DERL3_MOUSE Derlin-3 OS=Mus musculus OX=10090 GN=Derl3 PE=1 SV=1 && PF04511:Der1-like family	10:75729247-75731775	403.152	345.733	2156.3	2167.62	374.442	2161.96	-2.52921	2.1e-42	1.86e-40
ENSMUSG00000025993	Slc40a1	solute carrier family 40 (iron-regulated transporter), member 1 [Source:MGI Symbol;Acc:MGI:1315204] && sp|Q9JHI9|S40A1_MOUSE Solute carrier family 40 member 1 OS=Mus musculus OX=10090 GN=Slc40a1 PE=1 SV=1 && PF06963:Ferroportin1 (FPN1)	1:45947228-45965683	13.3233	5.11028	392.146	355.48	9.21677	373.813	-5.3241	2.26e-42	2e-40
ENSMUSG00000020484	Xbp1	X-box binding protein 1 [Source:MGI Symbol;Acc:MGI:98970] && sp|O35426|XBP1_MOUSE X-box-binding protein 1 OS=Mus musculus OX=10090 GN=Xbp1 PE=1 SV=2 && PF07716:Basic region leucine zipper	11:5470659-5475893	5170.51	5245.61	18375.9	18991.2	5208.06	18683.5	-1.84293	2.89e-42	2.53e-40
ENSMUSG00000015597	Zfp318	zinc finger protein 318 [Source:MGI Symbol;Acc:MGI:1889348] && sp|Q99PP2|ZN318_MOUSE Zinc finger protein 318 OS=Mus musculus OX=10090 GN=Znf318 PE=1 SV=3 && -	17:46694657-46731846	12780.7	13105.4	3650.04	3649.12	12943.1	3649.58	1.82634	3.41e-42	2.98e-40
ENSMUSG00000028757	Ddost	dolichyl-di-phosphooligosaccharide-protein glycotransferase [Source:MGI Symbol;Acc:MGI:1194508] && sp|O54734|OST48_MOUSE Dolichyl-diphosphooligosaccharide--protein glycosyltransferase 48 kDa subunit OS=Mus musculus OX=10090 GN=Ddost PE=1 SV=2 && PF03345:Oligosaccharyltransferase 48 kDa subunit beta	4:138032041-138039939	3322.2	3274.06	12436.9	11516.5	3298.13	11976.7	-1.86046	3.69e-42	3.22e-40
ENSMUSG00000001025	S100a6	S100 calcium binding protein A6 (calcyclin) [Source:MGI Symbol;Acc:MGI:1339467] && sp|P14069|S10A6_MOUSE Protein S100-A6 OS=Mus musculus OX=10090 GN=S100a6 PE=1 SV=3 && -	3:90520189-90531488	19.5666	24.391	433.054	457.116	21.9788	445.085	-4.33198	4.13e-42	3.59e-40
ENSMUSG00000035441	Myo1d	myosin ID [Source:MGI Symbol;Acc:MGI:107728] && sp|Q5SYD0|MYO1D_MOUSE Unconventional myosin-Id OS=Mus musculus OX=10090 GN=Myo1d PE=1 SV=1 && PF06017:Unconventional myosin tail, actin- and lipid-binding|PF00063:Myosin head (motor domain)	11:80372952-80670851	79.1634	65.097	847.154	764.66	72.1302	805.907	-3.47982	4.69e-42	4.06e-40
ENSMUSG00000058624	Gda	guanine deaminase [Source:MGI Symbol;Acc:MGI:95678] && sp|Q9R111|GUAD_MOUSE Guanine deaminase OS=Mus musculus OX=10090 GN=Gda PE=1 SV=1 && -	19:21368671-21450809	196.481	218.596	1365.02	1611.89	207.538	1488.45	-2.84163	7.65e-42	6.59e-40
ENSMUSG00000040711	Sh3pxd2b	SH3 and PX domains 2B [Source:MGI Symbol;Acc:MGI:2442062] && sp|A2AAY5|SPD2B_MOUSE SH3 and PX domain-containing protein 2B OS=Mus musculus OX=10090 GN=Sh3pxd2b PE=1 SV=1 && -	11:32297820-32378173	71.046	104.684	942.942	969.785	87.8652	956.364	-3.44206	1.06e-41	9.06e-40
ENSMUSG00000040009	Gnaz	guanine nucleotide binding protein, alpha z subunit [Source:MGI Symbol;Acc:MGI:95780] && sp|O70443|GNAZ_MOUSE Guanine nucleotide-binding protein G(z) subunit alpha OS=Mus musculus OX=10090 GN=Gnaz PE=1 SV=4 && PF00503:G-protein alpha subunit	10:74803009-74852739	6.14594	2.04832	277.394	288.453	4.09713	282.923	-6.06872	1.08e-41	9.28e-40
ENSMUSG00000022861	Dgkg	diacylglycerol kinase, gamma [Source:MGI Symbol;Acc:MGI:105060] && - && -	16:22287211-22475971	27.763	25.427	467.979	458.045	26.595	463.012	-4.11565	4.71e-41	4e-39
ENSMUSG00000022180	Slc7a8	solute carrier family 7 (cationic amino acid transporter, y+ system), member 8 [Source:MGI Symbol;Acc:MGI:1355323] && sp|Q9QXW9|LAT2_MOUSE Large neutral amino acids transporter small subunit 2 OS=Mus musculus OX=10090 GN=Slc7a8 PE=1 SV=1 && PF13520:Amino acid permease	14:54959666-55019403	46.2047	25.4648	675.529	591.2	35.8348	633.365	-4.13932	2.9e-40	2.43e-38
ENSMUSG00000013419	Zfp651	zinc finger protein 651 [Source:MGI Symbol;Acc:MGI:2670992] && sp|Q9UFB7|ZBT47_HUMAN Zinc finger and BTB domain-containing protein 47 OS=Homo sapiens OX=9606 GN=ZBTB47 PE=1 SV=3 && -	9:121588396-121600808	77.0041	33.6265	1258.26	1033.9	55.3153	1146.08	-4.37006	3.19e-40	2.67e-38
ENSMUSG00000030785	Cox6a2	cytochrome c oxidase subunit 6A2 [Source:MGI Symbol;Acc:MGI:104649] && sp|P43023|CX6A2_MOUSE Cytochrome c oxidase subunit 6A2, mitochondrial OS=Mus musculus OX=10090 GN=Cox6a2 PE=1 SV=2 && PF02046:Cytochrome c oxidase subunit VIa	7:127803381-127805654	344.55	325.383	1916.82	1782.36	334.967	1849.59	-2.46469	1.26e-39	1.05e-37
ENSMUSG00000031770	Herpud1	homocysteine-inducible, endoplasmic reticulum stress-inducible, ubiquitin-like domain member 1 [Source:MGI Symbol;Acc:MGI:1927406] && sp|Q9JJK5|HERP1_MOUSE Homocysteine-responsive endoplasmic reticulum-resident ubiquitin-like domain member 1 protein OS=Mus musculus OX=10090 GN=Herpud1 PE=1 SV=1 && PF00240:Ubiquitin family	8:95113066-95122005	4603.75	4144.45	16934.1	15235.6	4374.1	16084.8	-1.87861	1.39e-39	1.15e-37
ENSMUSG00000057897	Camk2b	calcium/calmodulin-dependent protein kinase II, beta [Source:MGI Symbol;Acc:MGI:88257] && sp|Q3MHJ9|KCC2B_BOVIN Calcium/calmodulin-dependent protein kinase type II subunit beta OS=Bos taurus OX=9913 GN=CAMK2B PE=2 SV=1 && PF00069:Protein kinase domain	11:5919644-6016362	106462	106066	32851.3	27338.6	106264	30095	1.82006	3.82e-39	3.14e-37
ENSMUSG00000040046	Tph1	tryptophan hydroxylase 1 [Source:MGI Symbol;Acc:MGI:98796] && sp|P17532|TPH1_MOUSE Tryptophan 5-hydroxylase 1 OS=Mus musculus OX=10090 GN=Tph1 PE=1 SV=1 && -	7:46294065-46321961	1.03688	2.03107	226.508	196.393	1.53398	211.451	-6.9949	6.42e-39	5.25e-37
ENSMUSG00000028766	Alpl	alkaline phosphatase, liver/bone/kidney [Source:MGI Symbol;Acc:MGI:87983] && sp|P09242|PPBT_MOUSE Alkaline phosphatase, tissue-nonspecific isozyme OS=Mus musculus OX=10090 GN=Alpl PE=1 SV=2 && PF00245:Alkaline phosphatase	4:137469044-137523695	1953.23	2073.22	8299.9	7187.98	2013.23	7743.94	-1.94346	8.48e-39	6.92e-37
ENSMUSG00000038648	Creb3l2	cAMP responsive element binding protein 3-like 2 [Source:MGI Symbol;Acc:MGI:2442695] && sp|Q8BH52|CR3L2_MOUSE Cyclic AMP-responsive element-binding protein 3-like protein 2 OS=Mus musculus OX=10090 GN=Creb3l2 PE=1 SV=1 && -	6:37304190-37419081	741.563	687.363	3067.31	2899.72	714.463	2983.52	-2.0619	1.31e-38	1.06e-36
ENSMUSG00000053007	Creb5	cAMP responsive element binding protein 5 [Source:MGI Symbol;Acc:MGI:2443973] && sp|Q02930|CREB5_HUMAN Cyclic AMP-responsive element-binding protein 5 OS=Homo sapiens OX=9606 GN=CREB5 PE=1 SV=3 && PF00170:bZIP transcription factor	6:53264255-53677361	26.7966	40.6402	512.881	523.224	33.7184	518.052	-3.9361	1.72e-38	1.4e-36
ENSMUSG00000020381	Mrnip	MRN complex interacting protein [Source:MGI Symbol;Acc:MGI:1915317] && sp|Q9D1F5|MRNIP_MOUSE MRN complex-interacting protein OS=Mus musculus OX=10090 GN=Mrnip PE=2 SV=1 && PF15749:MRN-interacting protein	11:50065271-50101623	492.682	503.309	2568.4	2217.39	497.995	2392.89	-2.26421	3.1e-38	2.5e-36
ENSMUSG00000021322	Aoah	acyloxyacyl hydrolase [Source:MGI Symbol;Acc:MGI:1350928] && sp|O35298|AOAH_MOUSE Acyloxyacyl hydrolase OS=Mus musculus OX=10090 GN=Aoah PE=1 SV=1 && PF00657:GDSL-like Lipase/Acylhydrolase	13:20978283-21220787	74.0658	77.2726	692.487	785.836	75.6692	739.161	-3.28604	3.96e-38	3.18e-36
ENSMUSG00000037621	Atoh8	atonal bHLH transcription factor 8 [Source:MGI Symbol;Acc:MGI:1918343] && sp|Q99NA2|ATOH8_MOUSE Protein atonal homolog 8 OS=Mus musculus OX=10090 GN=Atoh8 PE=1 SV=1 && PF00010:Helix-loop-helix DNA-binding domain	6:72183161-72212561	3.08785	3.05193	213.53	258.803	3.06989	236.167	-6.20965	4.62e-38	3.71e-36
ENSMUSG00000032323	Cyp11a1	cytochrome P450, family 11, subfamily a, polypeptide 1 [Source:MGI Symbol;Acc:MGI:88582] && sp|Q9QZ82|CP11A_MOUSE Cholesterol side-chain cleavage enzyme, mitochondrial OS=Mus musculus OX=10090 GN=Cyp11a1 PE=1 SV=1 && PF00067:Cytochrome P450	9:57913694-57934306	21.623	26.4251	433.057	392.852	24.024	412.955	-4.0962	6.37e-38	5.09e-36
ENSMUSG00000022895	Ets2	E26 avian leukemia oncogene 2, 3' domain [Source:MGI Symbol;Acc:MGI:95456] && sp|P15037|ETS2_MOUSE Protein C-ets-2 OS=Mus musculus OX=10090 GN=Ets2 PE=1 SV=1 && -	16:95502942-95522095	605.813	597.876	2585.36	2526.96	601.844	2556.16	-2.08629	6.73e-38	5.37e-36
ENSMUSG00000030104	Edem1	ER degradation enhancer, mannosidase alpha-like 1 [Source:MGI Symbol;Acc:MGI:2180139] && sp|Q925U4|EDEM1_MOUSE ER degradation-enhancing alpha-mannosidase-like protein 1 OS=Mus musculus OX=10090 GN=Edem1 PE=1 SV=1 && -	6:108805602-108836317	6747.28	6897.9	24190.2	22218.6	6822.59	23204.4	-1.76598	1.08e-37	8.61e-36
ENSMUSG00000026483	Niban1	niban apoptosis regulator 1 [Source:MGI Symbol;Acc:MGI:2137237] && sp|Q3UW53|NIBA1_MOUSE Protein Niban 1 OS=Mus musculus OX=10090 GN=Niban1 PE=1 SV=2 && -	1:151446937-151597690	6387.27	6184.12	21544	20566.5	6285.69	21055.3	-1.74402	1.17e-37	9.24e-36
ENSMUSG00000029371	Cxcl5	chemokine (C-X-C motif) ligand 5 [Source:MGI Symbol;Acc:MGI:1096868] && sp|P50228|CXCL5_MOUSE C-X-C motif chemokine 5 OS=Mus musculus OX=10090 GN=Cxcl5 PE=1 SV=2 && -	5:90907219-90909483	0.0103418	3.03889	191.578	233.889	1.52462	212.734	-7.00406	1.22e-37	9.65e-36
ENSMUSG00000038644	Pold1	polymerase (DNA directed), delta 1, catalytic subunit [Source:MGI Symbol;Acc:MGI:97741] && sp|P52431|DPOD1_MOUSE DNA polymerase delta catalytic subunit OS=Mus musculus OX=10090 GN=Pold1 PE=1 SV=2 && PF14260:C4-type zinc-finger of DNA polymerase delta|PF03104:DNA polymerase family B, exonuclease domain|PF00136:DNA polymerase family B	7:44182170-44198273	4508.12	4457.61	1178.43	914.091	4482.86	1046.26	2.09925	1.28e-37	1.01e-35
ENSMUSG00000061356	Nuggc	nuclear GTPase, germinal center associated [Source:MGI Symbol;Acc:MGI:2685446] && sp|D3YWJ0|SLIP_MOUSE Nuclear GTPase SLIP-GC OS=Mus musculus OX=10090 GN=Nuggc PE=3 SV=1 && PF00350:Dynamin family	14:65835995-65885980	12.2782	2.06337	314.311	369.955	7.17081	342.133	-5.55306	1.35e-37	1.06e-35
ENSMUSG00000056498	Tmem154	transmembrane protein 154 [Source:MGI Symbol;Acc:MGI:2444725] && sp|Q8C4Q9|TM154_MOUSE Transmembrane protein 154 OS=Mus musculus OX=10090 GN=Tmem154 PE=1 SV=1 && PF15102:TMEM154 protein family	3:84573499-84611882	2358.44	2218.65	8018.51	7979.57	2288.54	7999.04	-1.80535	1.8e-37	1.41e-35
ENSMUSG00000024935	Slc1a1	solute carrier family 1 (neuronal/epithelial high affinity glutamate transporter, system Xag), member 1 [Source:MGI Symbol;Acc:MGI:105083] && sp|P51906|EAA3_MOUSE Excitatory amino acid transporter 3 OS=Mus musculus OX=10090 GN=Slc1a1 PE=1 SV=2 && PF00375:Sodium:dicarboxylate symporter family	19:28812449-28891360	5.55e-17	5.55e-17	189.589	159.971	5.55e-17	174.78	-10.4509	2.72e-37	2.12e-35
ENSMUSG00000030082	Sec61a1	Sec61 alpha 1 subunit (S. cerevisiae) [Source:MGI Symbol;Acc:MGI:1858417] && sp|P61619|S61A1_HUMAN Protein transport protein Sec61 subunit alpha isoform 1 OS=Homo sapiens OX=9606 GN=SEC61A1 PE=1 SV=2 && -	6:88480561-88495887	6315.29	6444.41	21444.2	20737.1	6379.85	21090.7	-1.72499	3.13e-37	2.44e-35
ENSMUSG00000007872	Id3	inhibitor of DNA binding 3 [Source:MGI Symbol;Acc:MGI:96398] && sp|P41133|ID3_MOUSE DNA-binding protein inhibitor ID-3 OS=Mus musculus OX=10090 GN=Id3 PE=1 SV=1 && PF00010:Helix-loop-helix DNA-binding domain	4:135870808-135873066	1958.37	2063.06	393.147	304.633	2010.71	348.89	2.52681	3.63e-37	2.82e-35
ENSMUSG00000022150	Dab2	disabled 2, mitogen-responsive phosphoprotein [Source:MGI Symbol;Acc:MGI:109175] && sp|P98078|DAB2_MOUSE Disabled homolog 2 OS=Mus musculus OX=10090 GN=Dab2 PE=1 SV=2 && PF00640:Phosphotyrosine interaction domain (PTB/PID)	15:6329269-6470193	74.0161	58.9988	811.235	659.209	66.5074	735.222	-3.46426	5.31e-37	4.12e-35
ENSMUSG00000025408	Ddit3	DNA-damage inducible transcript 3 [Source:MGI Symbol;Acc:MGI:109247] && sp|A0A2R8VHR8|DT3UO_MOUSE DDIT3 upstream open reading frame protein OS=Mus musculus OX=10090 GN=Ddit3 PE=2 SV=1 && -	10:127126643-127132157	1041.88	897.851	3688.95	3720.99	969.864	3704.97	-1.93352	7.88e-37	6.09e-35
ENSMUSG00000045679	Pqlc3	PQ loop repeat containing [Source:MGI Symbol;Acc:MGI:2444067] && sp|Q8C6U2|S66A3_MOUSE Solute carrier family 66 member 3 OS=Mus musculus OX=10090 GN=Slc66a3 PE=1 SV=1 && PF04193:PQ loop repeat	12:17038649-17050409	629.447	572.469	3025.4	2513.48	600.958	2769.44	-2.20401	9.26e-37	7.14e-35
ENSMUSG00000028082	Sh3d19	SH3 domain protein D19 [Source:MGI Symbol;Acc:MGI:1350923] && sp|Q91X43|SH319_MOUSE SH3 domain-containing protein 19 OS=Mus musculus OX=10090 GN=Sh3d19 PE=1 SV=2 && -	3:85878416-86037833	5.55e-17	5.55e-17	187.594	157.093	5.55e-17	172.344	-10.4307	9.83e-37	7.56e-35
ENSMUSG00000031824	6430548M08Rik	RIKEN cDNA 6430548M08 gene [Source:MGI Symbol;Acc:MGI:2443793] && sp|Q8R0A7|K0513_MOUSE Uncharacterized protein KIAA0513 OS=Mus musculus OX=10090 GN=Kiaa0513 PE=1 SV=1 && -	8:120840891-120892045	29.8526	35.5755	444.03	463.82	32.714	453.925	-3.78928	1.31e-36	1e-34
ENSMUSG00000042286	Stab1	stabilin 1 [Source:MGI Symbol;Acc:MGI:2178742] && sp|Q8R4Y4|STAB1_MOUSE Stabilin-1 OS=Mus musculus OX=10090 GN=Stab1 PE=1 SV=1 && PF00193:Extracellular link domain|PF12947:EGF domain|PF02469:Fasciclin domain	14:30860970-30890598	61.7738	85.3753	748.368	738.823	73.5746	743.595	-3.33479	1.31e-36	1e-34
ENSMUSG00000032715	Trib3	tribbles pseudokinase 3 [Source:MGI Symbol;Acc:MGI:1345675] && sp|Q8K4K2|TRIB3_MOUSE Tribbles homolog 3 OS=Mus musculus OX=10090 GN=Trib3 PE=1 SV=2 && PF00069:Protein kinase domain	2:152179342-152185952	1501.7	1595.33	5867.2	5253.23	1548.52	5560.22	-1.84414	2.63e-36	2e-34
ENSMUSG00000014867	Surf4	surfeit gene 4 [Source:MGI Symbol;Acc:MGI:98445] && sp|Q64310|SURF4_MOUSE Surfeit locus protein 4 OS=Mus musculus OX=10090 GN=Surf4 PE=1 SV=1 && -	2:26810052-26823940	4171.77	3901.43	13626.3	12883.1	4036.6	13254.7	-1.71526	2.67e-36	2.02e-34
ENSMUSG00000025854	Fam20c	FAM20C, golgi associated secretory pathway kinase [Source:MGI Symbol;Acc:MGI:2136853] && sp|Q5MJS3|FA20C_MOUSE Extracellular serine/threonine protein kinase FAM20C OS=Mus musculus OX=10090 GN=Fam20c PE=1 SV=1 && -	5:138740269-138795832	129.542	99.6791	968.888	884.449	114.61	926.669	-3.0141	3.67e-36	2.77e-34
ENSMUSG00000042747	Krtcap2	keratinocyte associated protein 2 [Source:MGI Symbol;Acc:MGI:1913309] && sp|Q5RL79|KTAP2_MOUSE Keratinocyte-associated protein 2 OS=Mus musculus OX=10090 GN=Krtcap2 PE=1 SV=2 && PF09775:Keratinocyte-associated protein 2	3:89153273-89157213	1434.82	1405.21	5620.74	4817.19	1420.01	5218.97	-1.87774	4.3e-36	3.24e-34
ENSMUSG00000048521	Cxcr6	chemokine (C-X-C motif) receptor 6 [Source:MGI Symbol;Acc:MGI:1934582] && sp|Q9EQ16|CXCR6_MOUSE C-X-C chemokine receptor type 6 OS=Mus musculus OX=10090 GN=Cxcr6 PE=1 SV=1 && -	9:123635540-123640825	101.842	108.79	785.284	880.701	105.316	832.993	-2.98212	4.77e-36	3.58e-34
ENSMUSG00000000957	Mmp14	matrix metallopeptidase 14 (membrane-inserted) [Source:MGI Symbol;Acc:MGI:101900] && sp|P53690|MMP14_MOUSE Matrix metalloproteinase-14 OS=Mus musculus OX=10090 GN=Mmp14 PE=2 SV=3 && -	14:54669069-54682821	431.967	393.513	2028.58	1975	412.74	2001.79	-2.27768	5.56e-36	4.16e-34
ENSMUSG00000041084	Ostc	oligosaccharyltransferase complex subunit (non-catalytic) [Source:MGI Symbol;Acc:MGI:1913607] && sp|P86218|OSTC_CANLF Oligosaccharyltransferase complex subunit OSTC OS=Canis lupus familiaris OX=9615 GN=OSTC PE=1 SV=1 && -	3:130489561-130503093	1788.63	1668.56	5799.35	6041	1728.59	5920.17	-1.77599	6.61e-36	4.93e-34
ENSMUSG00000049985	Ankrd55	ankyrin repeat domain 55 [Source:MGI Symbol;Acc:MGI:1924568] && sp|Q8BLD6|ANR55_MOUSE Ankyrin repeat domain-containing protein 55 OS=Mus musculus OX=10090 GN=Ankrd55 PE=1 SV=2 && PF13857:Ankyrin repeats (many copies)	13:112424985-112520536	53.4617	45.7713	553.793	530.865	49.6165	542.329	-3.44716	7.81e-36	5.81e-34
ENSMUSG00000017390	Aldoc	aldolase C, fructose-bisphosphate [Source:MGI Symbol;Acc:MGI:101863] && sp|P05063|ALDOC_MOUSE Fructose-bisphosphate aldolase C OS=Mus musculus OX=10090 GN=Aldoc PE=1 SV=4 && PF00274:Fructose-bisphosphate aldolase class-I	11:78213794-78218607	2132.17	2047.82	461.993	435.031	2089.99	448.512	2.22004	1.28e-35	9.47e-34
ENSMUSG00000040249	Lrp1	low density lipoprotein receptor-related protein 1 [Source:MGI Symbol;Acc:MGI:96828] && sp|Q91ZX7|LRP1_MOUSE Prolow-density lipoprotein receptor-related protein 1 OS=Mus musculus OX=10090 GN=Lrp1 PE=1 SV=1 && PF00058:Low-density lipoprotein receptor repeat class B|PF16472:Domain of unknown function (DUF5050)|PF12662:Complement Clr-like EGF-like|PF00057:Low-density lipoprotein receptor domain clas…	10:127374030-127457017	801.276	912.04	3283.84	3374.1	856.658	3328.97	-1.9581	1.92e-35	1.42e-33
ENSMUSG00000015968	Cacna1d	calcium channel, voltage-dependent, L type, alpha 1D subunit [Source:MGI Symbol;Acc:MGI:88293] && sp|Q99246|CAC1D_MOUSE Voltage-dependent L-type calcium channel subunit alpha-1D OS=Mus musculus OX=10090 GN=Cacna1d PE=1 SV=3 && PF08763:Voltage gated calcium channel IQ domain|PF00520:Ion transport protein|PF16905:Voltage-dependent L-type calcium channel, IQ-associated|PF16885:Voltage-gated calcium …	14:29761896-30213412	117.256	116.933	821.206	919.99	117.094	870.598	-2.89309	2.08e-35	1.53e-33
ENSMUSG00000028864	Hgf	hepatocyte growth factor [Source:MGI Symbol;Acc:MGI:96079] && sp|Q08048|HGF_MOUSE Hepatocyte growth factor OS=Mus musculus OX=10090 GN=Hgf PE=1 SV=1 && PF00051:Kringle domain|PF00089:Trypsin|PF00024:PAN domain	5:16758493-16825150	21.6352	29.4677	411.104	394.791	25.5514	402.947	-3.97223	2.09e-35	1.53e-33
ENSMUSG00000023903	Mmp25	matrix metallopeptidase 25 [Source:MGI Symbol;Acc:MGI:2443938] && sp|Q3U435|MMP25_MOUSE Matrix metalloproteinase-25 OS=Mus musculus OX=10090 GN=Mmp25 PE=2 SV=1 && -	17:23847285-23864251	37.0001	29.5052	542.821	433.05	33.2527	487.935	-3.8703	2.6e-35	1.9e-33
ENSMUSG00000026475	Rgs16	regulator of G-protein signaling 16 [Source:MGI Symbol;Acc:MGI:108407] && sp|P97428|RGS16_MOUSE Regulator of G-protein signaling 16 OS=Mus musculus OX=10090 GN=Rgs16 PE=1 SV=1 && PF00615:Regulator of G protein signaling domain	1:153616095-153621214	64.7872	59.9999	698.481	570.091	62.3935	634.286	-3.34308	3.53e-35	2.57e-33
ENSMUSG00000026700	Tnfsf4	tumor necrosis factor (ligand) superfamily, member 4 [Source:MGI Symbol;Acc:MGI:104511] && sp|P43488|TNFL4_MOUSE Tumor necrosis factor ligand superfamily member 4 OS=Mus musculus OX=10090 GN=Tnfsf4 PE=1 SV=1 && -	1:161222980-161245981	18.4447	6.13681	382.169	338.222	12.2907	360.195	-4.85993	4.13e-35	2.99e-33
ENSMUSG00000032300	1700017B05Rik	RIKEN cDNA 1700017B05 gene [Source:MGI Symbol;Acc:MGI:1921461] && sp|Q3TEI4|CO039_MOUSE Uncharacterized protein C15orf39 homolog OS=Mus musculus OX=10090 PE=1 SV=2 && PF17663:Family of unknown function (DUF5525)	9:57160400-57169895	6033.46	6035.66	22989.9	19249.8	6034.56	21119.8	-1.80725	4.64e-35	3.36e-33
ENSMUSG00000030062	Rpn1	ribophorin I [Source:MGI Symbol;Acc:MGI:98084] && sp|Q91YQ5|RPN1_MOUSE Dolichyl-diphosphooligosaccharide--protein glycosyltransferase subunit 1 OS=Mus musculus OX=10090 GN=Rpn1 PE=1 SV=1 && PF04597:Ribophorin I	6:88061464-88082286	3448.74	3712.29	11208.5	12045.6	3580.51	11627.1	-1.69921	4.66e-35	3.36e-33
ENSMUSG00000025355	Mmp19	matrix metallopeptidase 19 [Source:MGI Symbol;Acc:MGI:1927899] && sp|Q9JHI0|MMP19_MOUSE Matrix metalloproteinase-19 OS=Mus musculus OX=10090 GN=Mmp19 PE=2 SV=1 && PF00413:Matrixin|PF01471:Putative peptidoglycan binding domain|PF00045:Hemopexin	10:128626779-128636693	12.3649	16.2578	333.275	297.979	14.3113	315.627	-4.45077	5.21e-35	3.75e-33
ENSMUSG00000038807	Rap1gap2	RAP1 GTPase activating protein 2 [Source:MGI Symbol;Acc:MGI:3028623] && sp|Q5SVL6|RPGP2_MOUSE Rap1 GTPase-activating protein 2 OS=Mus musculus OX=10090 GN=Rap1gap2 PE=1 SV=1 && -	11:74274182-74501741	196.322	111.919	1443.85	1430.7	154.121	1437.28	-3.22036	1.15e-34	8.23e-33
ENSMUSG00000040265	Dnm3	dynamin 3 [Source:MGI Symbol;Acc:MGI:1341299] && sp|Q8BZ98|DYN3_MOUSE Dynamin-3 OS=Mus musculus OX=10090 GN=Dnm3 PE=1 SV=1 && PF00169:PH domain|PF01031:Dynamin central region|PF00350:Dynamin family|PF02212:Dynamin GTPase effector domain	1:161810022-162305603	142.936	123.052	947.933	899.798	132.994	923.865	-2.79526	1.26e-34	9.01e-33
ENSMUSG00000021482	Prxl2c	peroxiredoxin like 2C [Source:MGI Symbol;Acc:MGI:1913379] && sp|Q9D1A0|PXL2C_MOUSE Peroxiredoxin-like 2C OS=Mus musculus OX=10090 GN=Prxl2c PE=2 SV=1 && PF13911:AhpC/TSA antioxidant enzyme	13:64423094-64460524	561.618	625.309	2378.81	2654.47	593.464	2516.64	-2.08404	1.29e-34	9.21e-33
ENSMUSG00000058715	Fcer1g	Fc receptor, IgE, high affinity I, gamma polypeptide [Source:MGI Symbol;Acc:MGI:95496] && sp|P20491|FCERG_MOUSE High affinity immunoglobulin epsilon receptor subunit gamma OS=Mus musculus OX=10090 GN=Fcer1g PE=1 SV=1 && PF11628:T-cell surface glycoprotein CD3 zeta chain	1:171057141-171061934	173.775	139.331	1034.74	1159.56	156.553	1097.15	-2.80824	1.35e-34	9.63e-33
ENSMUSG00000032841	Prr5l	proline rich 5 like [Source:MGI Symbol;Acc:MGI:1919696] && sp|A2AVJ5|PRR5L_MOUSE Proline-rich protein 5-like OS=Mus musculus OX=10090 GN=Prr5l PE=1 SV=1 && -	2:101544630-101713372	99.7754	101.678	756.349	775.253	100.727	765.801	-2.925	1.83e-34	1.3e-32
ENSMUSG00000032115	Hyou1	hypoxia up-regulated 1 [Source:MGI Symbol;Acc:MGI:108030] && sp|Q9JKR6|HYOU1_MOUSE Hypoxia up-regulated protein 1 OS=Mus musculus OX=10090 GN=Hyou1 PE=1 SV=1 && -	9:44290787-44303666	5090.28	5106.32	17513.8	15595	5098.3	16554.4	-1.69909	1.9e-34	1.34e-32
ENSMUSG00000034156	Tspoap1	TSPO associated protein 1 [Source:MGI Symbol;Acc:MGI:2450877] && sp|Q7TNF8|RIMB1_MOUSE Peripheral-type benzodiazepine receptor-associated protein 1 OS=Mus musculus OX=10090 GN=Tspoap1 PE=2 SV=2 && PF07653:Variant SH3 domain|PF14604:Variant SH3 domain	11:87651367-87676754	3021.87	3030.03	813.226	824.121	3025.95	818.673	1.88585	1.91e-34	1.35e-32
ENSMUSG00000029925	Tbxas1	thromboxane A synthase 1, platelet [Source:MGI Symbol;Acc:MGI:98497] && sp|P36423|THAS_MOUSE Thromboxane-A synthase OS=Mus musculus OX=10090 GN=Tbxas1 PE=1 SV=2 && PF00067:Cytochrome P450	6:38852338-39061519	131.694	155.548	962.898	1027.3	143.621	995.098	-2.79144	2.1e-34	1.48e-32
ENSMUSG00000024924	Vldlr	very low density lipoprotein receptor [Source:MGI Symbol;Acc:MGI:98935] && sp|P98156|VLDLR_MOUSE Very low-density lipoprotein receptor OS=Mus musculus OX=10090 GN=Vldlr PE=1 SV=1 && PF00057:Low-density lipoprotein receptor domain class A|PF14670:Coagulation Factor Xa inhibitory site|PF07645:Calcium-binding EGF domain|PF00058:Low-density lipoprotein receptor repeat class B	19:27193884-27231631	132.704	144.374	933.962	964.996	138.539	949.479	-2.77571	2.39e-34	1.67e-32
ENSMUSG00000089809	Rasgef1b	RasGEF domain family, member 1B [Source:MGI Symbol;Acc:MGI:2443755] && - && -	5:99365285-99876924	2661.89	2779.9	385.152	579.92	2720.89	482.536	2.49468	3.09e-34	2.16e-32
ENSMUSG00000027828	Ssr3	signal sequence receptor, gamma [Source:MGI Symbol;Acc:MGI:1914687] && sp|Q9DCF9|SSRG_MOUSE Translocon-associated protein subunit gamma OS=Mus musculus OX=10090 GN=Ssr3 PE=1 SV=1 && PF07074:Translocon-associated protein, gamma subunit (TRAP-gamma)	3:65287076-65300044	8823.92	9248.71	25893.5	28126.4	9036.31	27010	-1.57968	3.33e-34	2.32e-32
ENSMUSG00000059498	Fcgr3	Fc receptor, IgG, low affinity III [Source:MGI Symbol;Acc:MGI:95500] && sp|P08508|FCGR3_MOUSE Low affinity immunoglobulin gamma Fc region receptor III OS=Mus musculus OX=10090 GN=Fcgr3 PE=1 SV=1 && PF13895:Immunoglobulin domain	1:170878743-170892504	161.536	201.294	1225.32	1819.93	181.415	1522.63	-3.06832	4.21e-34	2.92e-32
ENSMUSG00000026317	Cln8	CLN8 transmembrane ER and ERGIC protein [Source:MGI Symbol;Acc:MGI:1349447] && sp|Q9QUK3|CLN8_MOUSE Protein CLN8 OS=Mus musculus OX=10090 GN=Cln8 PE=1 SV=1 && PF03798:TLC domain	8:14931335-14951720	55.5389	53.8942	534.833	528.002	54.7165	531.418	-3.27692	5.22e-34	3.62e-32
ENSMUSG00000025431	Crisp1	cysteine-rich secretory protein 1 [Source:MGI Symbol;Acc:MGI:102553] && sp|Q03401|CRIS1_MOUSE Cysteine-rich secretory protein 1 OS=Mus musculus OX=10090 GN=Crisp1 PE=2 SV=1 && PF00188:Cysteine-rich secretory protein family|PF08562:Crisp	17:40604649-40630098	2.04486	0.00413876	162.644	168.666	1.0245	165.655	-7.17422	5.33e-34	3.69e-32
ENSMUSG00000032231	Anxa2	annexin A2 [Source:MGI Symbol;Acc:MGI:88246] && sp|P07356|ANXA2_MOUSE Annexin A2 OS=Mus musculus OX=10090 GN=Anxa2 PE=1 SV=2 && PF00191:Annexin	9:69360902-69399077	229.341	205.409	1282.2	1195.9	217.375	1239.05	-2.51034	5.67e-34	3.91e-32
ENSMUSG00000032561	Acpp	acid phosphatase, prostate [Source:MGI Symbol;Acc:MGI:1928480] && sp|Q8CE08|PPAP_MOUSE Prostatic acid phosphatase OS=Mus musculus OX=10090 GN=Acp3 PE=1 SV=1 && PF00328:Histidine phosphatase superfamily (branch 2)	9:104165450-104214947	194.318	139.346	1135.52	1314.82	166.832	1225.17	-2.8758	6.23e-34	4.28e-32
ENSMUSG00000032383	Ppib	peptidylprolyl isomerase B [Source:MGI Symbol;Acc:MGI:97750] && sp|P24369|PPIB_MOUSE Peptidyl-prolyl cis-trans isomerase B OS=Mus musculus OX=10090 GN=Ppib PE=1 SV=2 && PF00160:Cyclophilin type peptidyl-prolyl cis-trans isomerase/CLD	9:65967504-65973905	4581.15	4642.66	14175.1	14154.7	4611.91	14164.9	-1.61886	7.27e-34	4.97e-32
ENSMUSG00000037722	Gnpnat1	glucosamine-phosphate N-acetyltransferase 1 [Source:MGI Symbol;Acc:MGI:1858963] && sp|Q9JK38|GNA1_MOUSE Glucosamine 6-phosphate N-acetyltransferase OS=Mus musculus OX=10090 GN=Gnpnat1 PE=1 SV=1 && PF00583:Acetyltransferase (GNAT) family	14:45613791-45642370	1016.24	1129.64	3657.02	4020.01	1072.94	3838.52	-1.83886	8.59e-34	5.87e-32
ENSMUSG00000071552	Tigit	T cell immunoreceptor with Ig and ITIM domains [Source:MGI Symbol;Acc:MGI:3642260] && sp|P86176|TIGIT_MOUSE T-cell immunoreceptor with Ig and ITIM domains OS=Mus musculus OX=10090 GN=Tigit PE=3 SV=1 && PF07686:Immunoglobulin V-set domain	16:43469230-43484509	604.746	520.621	2539.46	2303.65	562.684	2421.56	-2.10532	9.09e-34	6.19e-32
ENSMUSG00000036905	C1qb	complement component 1, q subcomponent, beta polypeptide [Source:MGI Symbol;Acc:MGI:88224] && sp|P14106|C1QB_MOUSE Complement C1q subcomponent subunit B OS=Mus musculus OX=10090 GN=C1qb PE=1 SV=2 && PF01391:Collagen triple helix repeat (20 copies)|PF00386:C1q domain	4:136607440-136613498	2.04486	0.00413876	219.527	157.04	1.0245	188.284	-7.35869	1.54e-33	1.04e-31
ENSMUSG00000024300	Myo1f	myosin IF [Source:MGI Symbol;Acc:MGI:107711] && sp|O00160|MYO1F_HUMAN Unconventional myosin-If OS=Homo sapiens OX=9606 GN=MYO1F PE=1 SV=3 && PF06017:Unconventional myosin tail, actin- and lipid-binding|PF00063:Myosin head (motor domain)|PF14604:Variant SH3 domain	17:33774681-33826738	531.805	626.317	2558.42	2371.7	579.061	2465.06	-2.08952	1.74e-33	1.18e-31
ENSMUSG00000090164	BC035044	cDNA sequence BC035044 [Source:MGI Symbol;Acc:MGI:2448540] && - && -	6:128820749-128868092	5358.68	4495.26	1322.12	1029.08	4926.97	1175.6	2.06733	2.05e-33	1.38e-31
ENSMUSG00000031532	Saraf	store-operated calcium entry-associated regulatory factor [Source:MGI Symbol;Acc:MGI:1915137] && sp|Q8R3Q0|SARAF_MOUSE Store-operated calcium entry-associated regulatory factor OS=Mus musculus OX=10090 GN=Saraf PE=1 SV=2 && PF06682:SOCE-associated regulatory factor of calcium homoeostasis	8:34621717-34637999	1304.19	1266.93	4227.78	4239.42	1285.56	4233.6	-1.7194	2.42e-33	1.63e-31
ENSMUSG00000072889	Nfxl1	nuclear transcription factor, X-box binding-like 1 [Source:MGI Symbol;Acc:MGI:1923646] && - && -	5:72670644-72717027	882.504	910.023	3115.2	3358.79	896.263	3237	-1.85253	2.52e-33	1.7e-31
ENSMUSG00000096883	Shisa8	shisa family member 8 [Source:MGI Symbol;Acc:MGI:2146080] && sp|J3QNX5|SHSA8_MOUSE Protein shisa-8 OS=Mus musculus OX=10090 GN=Shisa8 PE=1 SV=1 && -	15:82090369-82097016	6563.15	6396.63	2051.53	1819.72	6479.89	1935.62	1.74318	2.73e-33	1.83e-31
ENSMUSG00000022817	Itgb5	integrin beta 5 [Source:MGI Symbol;Acc:MGI:96614] && sp|O70309|ITB5_MOUSE Integrin beta-5 OS=Mus musculus OX=10090 GN=Itgb5 PE=1 SV=2 && PF00362:Integrin beta chain VWA domain|PF08725:Integrin beta cytoplasmic domain|PF07965:Integrin beta tail domain|PF18372:Integrin beta epidermal growth factor like domain 1|PF17205:Integrin plexin domain	16:33650035-33769708	30.8402	26.4486	403.122	373.695	28.6444	388.409	-3.75566	3.04e-33	2.03e-31
ENSMUSG00000028528	Dnajc6	DnaJ heat shock protein family (Hsp40) member C6 [Source:MGI Symbol;Acc:MGI:1919935] && sp|Q80TZ3|AUXI_MOUSE Putative tyrosine-protein phosphatase auxilin OS=Mus musculus OX=10090 GN=Dnajc6 PE=1 SV=2 && PF10409:C2 domain of PTEN tumour-suppressor protein	4:101353828-101499996	8.25218	12.1894	251.447	308.64	10.2208	280.044	-4.75892	3.36e-33	2.23e-31
ENSMUSG00000031596	Slc7a2	solute carrier family 7 (cationic amino acid transporter, y+ system), member 2 [Source:MGI Symbol;Acc:MGI:99828] && sp|P18581|CTR2_MOUSE Cationic amino acid transporter 2 OS=Mus musculus OX=10090 GN=Slc7a2 PE=1 SV=3 && PF13906:C-terminus of AA_permease|PF13520:Amino acid permease	8:41315433-41375345	281.804	260.311	1358.04	1419.22	271.058	1388.63	-2.35653	3.94e-33	2.61e-31
ENSMUSG00000040254	Sema3d	sema domain, immunoglobulin domain (Ig), short basic domain, secreted, (semaphorin) 3D [Source:MGI Symbol;Acc:MGI:1860118] && sp|Q8BH34|SEM3D_MOUSE Semaphorin-3D OS=Mus musculus OX=10090 GN=Sema3d PE=1 SV=1 && PF01403:Sema domain	5:12433352-12638915	16.3986	6.13207	295.354	319.133	11.2653	307.243	-4.75508	4.22e-33	2.8e-31
ENSMUSG00000026177	Slc11a1	solute carrier family 11 (proton-coupled divalent metal ion transporters), member 1 [Source:MGI Symbol;Acc:MGI:1345275] && sp|P41251|NRAM1_MOUSE Natural resistance-associated macrophage protein 1 OS=Mus musculus OX=10090 GN=Slc11a1 PE=1 SV=2 && PF01566:Natural resistance-associated macrophage protein	1:74414354-74425221	173.762	132.22	1113.57	1020.53	152.991	1067.05	-2.80123	4.99e-33	3.29e-31
ENSMUSG00000036390	Gadd45a	growth arrest and DNA-damage-inducible 45 alpha [Source:MGI Symbol;Acc:MGI:107799] && sp|P48316|GA45A_MOUSE Growth arrest and DNA damage-inducible protein GADD45 alpha OS=Mus musculus OX=10090 GN=Gadd45a PE=1 SV=1 && PF01248:Ribosomal protein L7Ae/L30e/S12e/Gadd45 family	6:67012080-67014441	785.854	913.053	3216.98	3150.8	849.453	3183.89	-1.90598	5.44e-33	3.58e-31
ENSMUSG00000024975	Pdcd4	programmed cell death 4 [Source:MGI Symbol;Acc:MGI:107490] && sp|Q61823|PDCD4_MOUSE Programmed cell death protein 4 OS=Mus musculus OX=10090 GN=Pdcd4 PE=1 SV=1 && PF02847:MA3 domain	19:53880662-53918291	8141.99	8408.84	2497.55	2654.45	8275.42	2576	1.68362	6.11e-33	4.02e-31
ENSMUSG00000024661	Fth1	ferritin heavy polypeptide 1 [Source:MGI Symbol;Acc:MGI:95588] && sp|P09528|FRIH_MOUSE Ferritin heavy chain OS=Mus musculus OX=10090 GN=Fth1 PE=1 SV=2 && PF00210:Ferritin-like domain	19:9957962-9962462	15124.8	13752.1	54108	43308.3	14438.4	48708.1	-1.75424	7.12e-33	4.66e-31
ENSMUSG00000035513	Ntng2	netrin G2 [Source:MGI Symbol;Acc:MGI:2159341] && sp|Q8R4F1|NTNG2_MOUSE Netrin-G2 OS=Mus musculus OX=10090 GN=Ntng2 PE=1 SV=2 && -	2:29084553-29143017	299.372	382.276	1870.92	1720.07	340.824	1795.5	-2.39673	7.65e-33	4.99e-31
ENSMUSG00000053317	Sec61b	Sec61 beta subunit [Source:MGI Symbol;Acc:MGI:1913462] && sp|P60467|SC61B_CANLF Protein transport protein Sec61 subunit beta OS=Canis lupus familiaris OX=9615 GN=SEC61B PE=1 SV=2 && -	4:47474658-47483242	1001.8	991.373	3547.26	3358.74	996.588	3453	-1.79264	8.17e-33	5.32e-31
ENSMUSG00000020032	Nuak1	NUAK family, SNF1-like kinase, 1 [Source:MGI Symbol;Acc:MGI:1925226] && sp|Q641K5|NUAK1_MOUSE NUAK family SNF1-like kinase 1 OS=Mus musculus OX=10090 GN=Nuak1 PE=1 SV=1 && PF00069:Protein kinase domain	10:84206769-84276461	80.2927	110.792	832.186	762.75	95.5423	797.468	-3.05932	9.68e-33	6.29e-31
ENSMUSG00000020044	Timp3	tissue inhibitor of metalloproteinase 3 [Source:MGI Symbol;Acc:MGI:98754] && sp|P39876|TIMP3_MOUSE Metalloproteinase inhibitor 3 OS=Mus musculus OX=10090 GN=Timp3 PE=1 SV=1 && PF00965:Tissue inhibitor of metalloproteinase	10:86136236-86185370	5.10818	0.00999241	206.54	349.969	2.55909	278.254	-6.69676	1.27e-32	8.21e-31
ENSMUSG00000041891	Lman1	lectin, mannose-binding, 1 [Source:MGI Symbol;Acc:MGI:1917611] && sp|Q9D0F3|LMAN1_MOUSE Protein ERGIC-53 OS=Mus musculus OX=10090 GN=Lman1 PE=1 SV=1 && PF03388:Legume-like lectin family	18:66113809-66155651	2408.84	2264.4	7298.08	7941.28	2336.62	7619.68	-1.70528	1.36e-32	8.77e-31
ENSMUSG00000022468	Endou	endonuclease, polyU-specific [Source:MGI Symbol;Acc:MGI:97746] && sp|Q3V188|ENDOU_MOUSE Poly(U)-specific endoribonuclease OS=Mus musculus OX=10090 GN=Endou PE=2 SV=1 && PF09412:Endoribonuclease XendoU|PF01033:Somatomedin B domain	15:97608896-97629220	104.953	126.06	815.222	811.656	115.506	813.439	-2.81461	1.75e-32	1.12e-30
ENSMUSG00000056529	Ptafr	platelet-activating factor receptor [Source:MGI Symbol;Acc:MGI:106066] && sp|Q62035|PTAFR_MOUSE Platelet-activating factor receptor OS=Mus musculus OX=10090 GN=Ptafr PE=1 SV=1 && PF00001:7 transmembrane receptor (rhodopsin family)	4:132291378-132309994	113.128	105.756	791.275	748.389	109.442	769.832	-2.81301	2.12e-32	1.36e-30
ENSMUSG00000035227	Spcs2	signal peptidase complex subunit 2 homolog (S. cerevisiae) [Source:MGI Symbol;Acc:MGI:1913874] && sp|Q9CYN2|SPCS2_MOUSE Signal peptidase complex subunit 2 OS=Mus musculus OX=10090 GN=Spcs2 PE=1 SV=1 && PF06703:Microsomal signal peptidase 25 kDa subunit (SPC25)	7:99486776-99512669	1155.08	1222.17	7651.32	4896.61	1188.62	6273.97	-2.39992	2.39e-32	1.53e-30
ENSMUSG00000043953	Ccrl2	chemokine (C-C motif) receptor-like 2 [Source:MGI Symbol;Acc:MGI:1920904] && sp|O35457|CCRL2_MOUSE C-C chemokine receptor-like 2 OS=Mus musculus OX=10090 GN=Ccrl2 PE=1 SV=2 && -	9:110883554-110886587	240.681	238.948	1210.36	1310	239.814	1260.18	-2.39308	2.5e-32	1.6e-30
ENSMUSG00000030717	Nupr1	nuclear protein transcription regulator 1 [Source:MGI Symbol;Acc:MGI:1891834] && sp|Q9WTK0|NUPR1_MOUSE Nuclear protein 1 OS=Mus musculus OX=10090 GN=Nupr1 PE=1 SV=1 && -	7:126222421-126230033	158.424	176.907	1165.46	981.202	167.666	1073.33	-2.67741	2.77e-32	1.76e-30
ENSMUSG00000011632	Pinlyp	phospholipase A2 inhibitor and LY6/PLAUR domain containing [Source:MGI Symbol;Acc:MGI:3615324] && sp|Q9CQD7|PINLY_MOUSE phospholipase A2 inhibitor and Ly6/PLAUR domain-containing protein OS=Mus musculus OX=10090 GN=Pinlyp PE=2 SV=1 && PF02988:Phospholipase A2 inhibitor|PF00021:u-PAR/Ly-6 domain	7:24241083-24245543	8.19716	3.06833	207.545	229.061	5.63274	218.303	-5.24698	3.04e-32	1.92e-30
ENSMUSG00000050737	Ptges	prostaglandin E synthase [Source:MGI Symbol;Acc:MGI:1927593] && sp|Q9JM51|PTGES_MOUSE Prostaglandin E synthase OS=Mus musculus OX=10090 GN=Ptges PE=1 SV=1 && PF01124:MAPEG family	2:30779483-30819875	241.727	257.24	1276.22	1288.88	249.483	1282.55	-2.3614	3.12e-32	1.97e-30
ENSMUSG00000041827	Oasl1	2'-5' oligoadenylate synthetase-like 1 [Source:MGI Symbol;Acc:MGI:2180849] && sp|Q8VI94|OASL1_MOUSE 2'-5'-oligoadenylate synthase-like protein 1 OS=Mus musculus OX=10090 GN=Oasl1 PE=2 SV=1 && PF00240:Ubiquitin family|PF10421:2'-5'-oligoadenylate synthetase 1, domain 2, C-terminus	5:115061299-115075974	534.831	504.338	2742.01	4883.63	519.584	3812.82	-2.87518	4.12e-32	2.58e-30
ENSMUSG00000026535	Ifi202b	interferon activated gene 202B [Source:MGI Symbol;Acc:MGI:1347083] && sp|Q9R002|IFI2_MOUSE Interferon-activable protein 202 OS=Mus musculus OX=10090 GN=Ifi202 PE=1 SV=3 && PF02760:HIN-200/IF120x domain	1:173790134-173810310	157.324	129.16	5.55e-17	5.55e-17	143.242	5.55e-17	10.1641	4.79e-32	2.99e-30
ENSMUSG00000020964	Sel1l	sel-1 suppressor of lin-12-like (C. elegans) [Source:MGI Symbol;Acc:MGI:1329016] && sp|Q9Z2G6|SE1L1_MOUSE Protein sel-1 homolog 1 OS=Mus musculus OX=10090 GN=Sel1l PE=1 SV=2 && PF00040:Fibronectin type II domain|PF08238:Sel1 repeat	12:91772817-91815931	5818.48	5632	18382.9	24031.8	5725.24	21207.3	-1.88915	4.8e-32	2.99e-30
ENSMUSG00000040624	Plekhg1	pleckstrin homology domain containing, family G (with RhoGef domain) member 1 [Source:MGI Symbol;Acc:MGI:2676551] && sp|Q9ULL1|PKHG1_HUMAN Pleckstrin homology domain-containing family G member 1 OS=Homo sapiens OX=9606 GN=PLEKHG1 PE=1 SV=2 && PF00621:RhoGEF domain	10:3690364-3917303	21.5809	17.2987	311.32	315.275	19.4398	313.298	-4.00218	4.87e-32	3.03e-30
ENSMUSG00000024053	Emilin2	elastin microfibril interfacer 2 [Source:MGI Symbol;Acc:MGI:2389136] && sp|Q8K482|EMIL2_MOUSE EMILIN-2 OS=Mus musculus OX=10090 GN=Emilin2 PE=1 SV=1 && PF00386:C1q domain|PF07546:EMI domain	17:71559167-71618973	229.344	208.457	1130.53	1319.61	218.901	1225.07	-2.48397	8.39e-32	5.2e-30
ENSMUSG00000041444	Arhgap32	Rho GTPase activating protein 32 [Source:MGI Symbol;Acc:MGI:2450166] && sp|Q811P8|RHG32_MOUSE Rho GTPase-activating protein 32 OS=Mus musculus OX=10090 GN=Arhgap32 PE=1 SV=2 && -	9:32027432-32179742	82.3135	94.5463	721.428	646.79	88.4299	684.109	-2.94972	1.37e-31	8.42e-30
ENSMUSG00000040552	C3ar1	complement component 3a receptor 1 [Source:MGI Symbol;Acc:MGI:1097680] && sp|O09047|C3AR_MOUSE C3a anaphylatoxin chemotactic receptor OS=Mus musculus OX=10090 GN=C3ar1 PE=1 SV=1 && PF00001:7 transmembrane receptor (rhodopsin family)	6:122824097-122833120	318.86	329.436	1456.82	1629.12	324.148	1542.97	-2.25058	1.55e-31	9.54e-30
ENSMUSG00000005397	Nid1	nidogen 1 [Source:MGI Symbol;Acc:MGI:97342] && sp|P10493|NID1_MOUSE Nidogen-1 OS=Mus musculus OX=10090 GN=Nid1 PE=1 SV=2 && PF00086:Thyroglobulin type-1 repeat|PF07645:Calcium-binding EGF domain|PF12662:Complement Clr-like EGF-like|PF06119:Nidogen-like|PF00058:Low-density lipoprotein receptor repeat class B|PF07474:G2F domain|PF14670:Coagulation Factor Xa inhibitory site|PF12947:EGF domain	13:13612136-13686854	885.583	890.708	3638.07	3028.08	888.145	3333.07	-1.90779	1.75e-31	1.07e-29
ENSMUSG00000050708	Ftl1	ferritin light polypeptide 1 [Source:MGI Symbol;Acc:MGI:95589] && sp|P29391|FRIL1_MOUSE Ferritin light chain 1 OS=Mus musculus OX=10090 GN=Ftl1 PE=1 SV=2 && PF00210:Ferritin-like domain	7:45107368-45109308	15536.2	13703.3	44379.2	41428.2	14619.7	42903.7	-1.55318	2.2e-31	1.34e-29
ENSMUSG00000034687	Fras1	Fraser extracellular matrix complex subunit 1 [Source:MGI Symbol;Acc:MGI:2385368] && sp|Q80T14|FRAS1_MOUSE Extracellular matrix organizing protein FRAS1 OS=Mus musculus OX=10090 GN=Fras1 PE=1 SV=2 && PF00093:von Willebrand factor type C domain|PF16184:Cadherin-like|PF03160:Calx-beta domain	5:96521814-96932587	68.9387	78.28	655.573	563.403	73.6093	609.488	-3.04735	2.62e-31	1.59e-29
ENSMUSG00000053101	Gpr141	G protein-coupled receptor 141 [Source:MGI Symbol;Acc:MGI:2672983] && sp|Q7TQP0|GP141_MOUSE Probable G-protein coupled receptor 141 OS=Mus musculus OX=10090 GN=Gpr141 PE=2 SV=1 && PF00001:7 transmembrane receptor (rhodopsin family)	13:19933852-20008427	45.3241	68.085	544.81	591.287	56.7045	568.048	-3.32135	3.48e-31	2.11e-29
ENSMUSG00000079227	Ccr5	chemokine (C-C motif) receptor 5 [Source:MGI Symbol;Acc:MGI:107182] && sp|P51682|CCR5_MOUSE C-C chemokine receptor type 5 OS=Mus musculus OX=10090 GN=Ccr5 PE=2 SV=3 && PF00001:7 transmembrane receptor (rhodopsin family)	9:123921580-123947736	626.386	622.277	2290	2408.17	624.332	2349.09	-1.91153	3.77e-31	2.28e-29
ENSMUSG00000045312	Lhfpl2	lipoma HMGIC fusion partner-like 2 [Source:MGI Symbol;Acc:MGI:2145236] && sp|Q8BGA2|LHPL2_MOUSE LHFPL tetraspan subfamily member 2 protein OS=Mus musculus OX=10090 GN=Lhfpl2 PE=1 SV=1 && PF10242:Lipoma HMGIC fusion partner-like protein	13:94194304-94331917	34.858	11.2416	490.928	505.02	23.0498	497.974	-4.42625	3.98e-31	2.4e-29
ENSMUSG00000074141	Il4i1	interleukin 4 induced 1 [Source:MGI Symbol;Acc:MGI:109552] && sp|O09046|OXLA_MOUSE L-amino-acid oxidase OS=Mus musculus OX=10090 GN=Il4i1 PE=1 SV=1 && PF01593:Flavin containing amine oxidoreductase	7:44465811-44490233	16802.3	16694.7	5836.27	5278.15	16748.5	5557.21	1.5916	4.15e-31	2.5e-29
ENSMUSG00000024511	Rab27b	RAB27B, member RAS oncogene family [Source:MGI Symbol;Acc:MGI:1931295] && sp|Q99P58|RB27B_MOUSE Ras-related protein Rab-27B OS=Mus musculus OX=10090 GN=Rab27b PE=1 SV=3 && PF00071:Ras family	18:70112202-70274676	5.55e-17	5.55e-17	123.723	183.163	5.55e-17	153.443	-10.2633	6.7e-31	4.03e-29
ENSMUSG00000056413	Adap1	ArfGAP with dual PH domains 1 [Source:MGI Symbol;Acc:MGI:2442201] && sp|O75689|ADAP1_HUMAN Arf-GAP with dual PH domain-containing protein 1 OS=Homo sapiens OX=9606 GN=ADAP1 PE=1 SV=2 && -	5:139257631-139311377	674.673	552.15	2965.54	2411.9	613.411	2688.72	-2.13177	7.06e-31	4.23e-29
ENSMUSG00000048911	Rnf24	ring finger protein 24 [Source:MGI Symbol;Acc:MGI:1261771] && sp|Q8BGI1|RNF24_MOUSE RING finger protein 24 OS=Mus musculus OX=10090 GN=Rnf24 PE=2 SV=1 && PF13639:Ring finger domain	2:131139984-131194812	323.963	286.754	1632.44	1395.18	305.359	1513.81	-2.30915	8.44e-31	5.05e-29
ENSMUSG00000028859	Csf3r	colony stimulating factor 3 receptor (granulocyte) [Source:MGI Symbol;Acc:MGI:1339755] && sp|P40223|CSF3R_MOUSE Granulocyte colony-stimulating factor receptor OS=Mus musculus OX=10090 GN=Csf3r PE=1 SV=2 && PF00041:Fibronectin type III domain|PF06328:Ig-like C2-type domain	4:125918343-125938233	74.0582	74.2268	613.664	550.963	74.1425	582.313	-2.97128	9.23e-31	5.5e-29
ENSMUSG00000042190	Cmklr1	chemerin chemokine-like receptor 1 [Source:MGI Symbol;Acc:MGI:109603] && sp|P97468|CML1_MOUSE Chemokine-like receptor 1 OS=Mus musculus OX=10090 GN=Cmklr1 PE=1 SV=1 && PF00001:7 transmembrane receptor (rhodopsin family)	5:113750415-113788487	6.16696	5.08918	186.591	204.142	5.62807	195.366	-5.08746	1.07e-30	6.34e-29
ENSMUSG00000028184	Adgrl2	adhesion G protein-coupled receptor L2 [Source:MGI Symbol;Acc:MGI:2139714] && sp|Q8JZZ7|AGRL2_MOUSE Adhesion G protein-coupled receptor L2 OS=Mus musculus OX=10090 GN=Adgrl2 PE=1 SV=3 && PF02354:Latrophilin Cytoplasmic C-terminal region|PF02140:Galactose binding lectin domain|PF02793:Hormone receptor domain|PF02191:Olfactomedin-like domain|PF16489:GPCR-Autoproteolysis INducing (GAIN) domain|PF000…	3:148521219-148696191	286.969	288.769	1502.73	1301.28	287.869	1402	-2.28346	1.78e-30	1.05e-28
ENSMUSG00000059994	Fcrl1	Fc receptor-like 1 [Source:MGI Symbol;Acc:MGI:2442862] && sp|Q8R4Y0|FCRL1_MOUSE Fc receptor-like protein 1 OS=Mus musculus OX=10090 GN=Fcrl1 PE=2 SV=1 && -	3:87283694-87311721	6352.32	6533.88	2016.6	2164.78	6443.1	2090.69	1.62368	1.88e-30	1.11e-28
ENSMUSG00000070501	Ifi214	interferon activated gene 214 [Source:MGI Symbol;Acc:MGI:3584522] && - && -	1:173347283-173363523	1757.79	1741.76	313.311	406.408	1749.77	359.86	2.2809	2.02e-30	1.19e-28
ENSMUSG00000056091	St3gal5	ST3 beta-galactoside alpha-2,3-sialyltransferase 5 [Source:MGI Symbol;Acc:MGI:1339963] && sp|O88829|SIAT9_MOUSE Lactosylceramide alpha-2,3-sialyltransferase OS=Mus musculus OX=10090 GN=St3gal5 PE=1 SV=2 && PF00777:Glycosyltransferase family 29 (sialyltransferase)	6:72074576-72131555	153.27	162.679	909.017	895.98	157.975	902.499	-2.51326	2.48e-30	1.45e-28
ENSMUSG00000023439	Gnb3	guanine nucleotide binding protein (G protein), beta 3 [Source:MGI Symbol;Acc:MGI:95785] && sp|Q61011|GBB3_MOUSE Guanine nucleotide-binding protein G(I)/G(S)/G(T) subunit beta-3 OS=Mus musculus OX=10090 GN=Gnb3 PE=1 SV=2 && PF00400:WD domain, G-beta repeat	6:124811203-124817238	12.3875	21.3266	286.373	318.185	16.857	302.279	-4.15386	2.68e-30	1.57e-28
ENSMUSG00000027073	Prg2	proteoglycan 2, bone marrow [Source:MGI Symbol;Acc:MGI:103294] && sp|Q61878|PRG2_MOUSE Bone marrow proteoglycan OS=Mus musculus OX=10090 GN=Prg2 PE=1 SV=1 && PF00059:Lectin C-type domain	2:84810805-84813976	21.5959	20.3406	331.28	288.386	20.9683	309.833	-3.87735	2.96e-30	1.73e-28
ENSMUSG00000035004	Igsf6	immunoglobulin superfamily, member 6 [Source:MGI Symbol;Acc:MGI:1891393] && sp|P0C6B7|IGSF6_MOUSE Immunoglobulin superfamily member 6 OS=Mus musculus OX=10090 GN=Igsf6 PE=2 SV=1 && -	7:120663290-120673795	70.9905	78.2832	547.802	637.313	74.6368	592.557	-2.98692	3.32e-30	1.93e-28
ENSMUSG00000061175	Fnip2	folliculin interacting protein 2 [Source:MGI Symbol;Acc:MGI:2683054] && sp|Q80TD3|FNIP2_MOUSE Folliculin-interacting protein 2 OS=Mus musculus OX=10090 GN=Fnip2 PE=1 SV=2 && PF14636:Folliculin-interacting protein N-terminus|PF14637:Folliculin-interacting protein middle domain|PF14638:Folliculin-interacting protein C-terminus	3:79363281-79475103	240.7	258.255	1252.27	1199.74	249.478	1226.01	-2.29636	3.79e-30	2.2e-28
ENSMUSG00000022305	Lrp12	low density lipoprotein-related protein 12 [Source:MGI Symbol;Acc:MGI:2443132] && sp|Q8BUJ9|LRP12_MOUSE Low-density lipoprotein receptor-related protein 12 OS=Mus musculus OX=10090 GN=Lrp12 PE=2 SV=2 && -	15:39733985-39807390	53.4849	52.8755	501.907	450.344	53.1802	476.126	-3.15938	6.33e-30	3.67e-28
ENSMUSG00000029380	Cxcl1	chemokine (C-X-C motif) ligand 1 [Source:MGI Symbol;Acc:MGI:108068] && sp|P12850|GROA_MOUSE Growth-regulated alpha protein OS=Mus musculus OX=10090 GN=Cxcl1 PE=1 SV=1 && -	5:91039100-91040974	40.1177	40.6718	451.019	386.122	40.3947	418.571	-3.36919	6.78e-30	3.92e-28
ENSMUSG00000031444	F10	coagulation factor X [Source:MGI Symbol;Acc:MGI:103107] && sp|O88947|FA10_MOUSE Coagulation factor X OS=Mus musculus OX=10090 GN=F10 PE=1 SV=1 && PF00008:EGF-like domain|PF14670:Coagulation Factor Xa inhibitory site|PF00089:Trypsin|PF00594:Vitamin K-dependent carboxylation/gamma-carboxyglutamic (GLA) domain	8:13087308-13106676	154.319	178.936	1000.82	937.165	166.627	968.992	-2.53886	8.49e-30	4.9e-28
ENSMUSG00000027399	Il1a	interleukin 1 alpha [Source:MGI Symbol;Acc:MGI:96542] && sp|P01582|IL1A_MOUSE Interleukin-1 alpha OS=Mus musculus OX=10090 GN=Il1a PE=1 SV=1 && PF00340:Interleukin-1 / 18|PF02394:Interleukin-1 propeptide	2:129141530-129151892	131.729	181.962	991.835	1055.09	156.845	1023.46	-2.70493	1.11e-29	6.41e-28
ENSMUSG00000062991	Nrg1	neuregulin 1 [Source:MGI Symbol;Acc:MGI:96083] && sp|P43322|NRG1_RAT Pro-neuregulin-1, membrane-bound isoform OS=Rattus norvegicus OX=10116 GN=Nrg1 PE=1 SV=1 && PF07679:Immunoglobulin I-set domain|PF02158:Neuregulin intracellular region	8:32304579-33374825	18.4887	13.2349	258.434	294.237	15.8618	276.335	-4.1127	1.31e-29	7.53e-28
ENSMUSG00000026069	Il1rl1	interleukin 1 receptor-like 1 [Source:MGI Symbol;Acc:MGI:98427] && sp|P14719|ILRL1_MOUSE Interleukin-1 receptor-like 1 OS=Mus musculus OX=10090 GN=Il1rl1 PE=1 SV=2 && -	1:40468730-40504575	77.0541	46.8219	572.747	690.033	61.938	631.39	-3.34735	1.82e-29	1.04e-27
ENSMUSG00000004267	Eno2	enolase 2, gamma neuronal [Source:MGI Symbol;Acc:MGI:95394] && sp|P17183|ENOG_MOUSE Gamma-enolase OS=Mus musculus OX=10090 GN=Eno2 PE=1 SV=2 && PF03952:Enolase, N-terminal domain|PF00113:Enolase, C-terminal TIM barrel domain	6:124737016-124746636	1282.6	1285.22	272.411	208.806	1283.91	240.608	2.4156	1.91e-29	1.09e-27
ENSMUSG00000033147	Slc22a15	solute carrier family 22 (organic anion/cation transporter), member 15 [Source:MGI Symbol;Acc:MGI:3607704] && sp|Q504N2|S22AF_MOUSE Solute carrier family 22 member 15 OS=Mus musculus OX=10090 GN=Slc22a15 PE=2 SV=3 && PF00083:Sugar (and other) transporter	3:101763092-101831769	865.008	859.189	158.657	135.06	862.099	146.858	2.55274	2.07e-29	1.18e-27
ENSMUSG00000046667	Rbm12b1	RNA binding motif protein 12 B1 [Source:MGI Symbol;Acc:MGI:1919647] && sp|Q80YR9|R12BA_MOUSE RNA-binding protein 12B-A OS=Mus musculus OX=10090 GN=Rbm12b1 PE=1 SV=2 && PF00076:RNA recognition motif. (a.k.a. RRM, RBD, or RNP domain)	4:12140264-12146731	1425.56	1396.06	298.347	326.804	1410.81	312.576	2.17363	2.37e-29	1.34e-27
ENSMUSG00000026407	Cacna1s	calcium channel, voltage-dependent, L type, alpha 1S subunit [Source:MGI Symbol;Acc:MGI:88294] && sp|Q02789|CAC1S_MOUSE Voltage-dependent L-type calcium channel subunit alpha-1S OS=Mus musculus OX=10090 GN=Cacna1s PE=1 SV=2 && PF00520:Ion transport protein|PF16905:Voltage-dependent L-type calcium channel, IQ-associated|PF08763:Voltage gated calcium channel IQ domain	1:135980488-136047560	415.521	394.524	1796.08	1645.32	405.023	1720.7	-2.08658	2.48e-29	1.41e-27
ENSMUSG00000032691	Nlrp3	NLR family, pyrin domain containing 3 [Source:MGI Symbol;Acc:MGI:2653833] && sp|Q8R4B8|NLRP3_MOUSE NACHT, LRR and PYD domains-containing protein 3 OS=Mus musculus OX=10090 GN=Nlrp3 PE=1 SV=1 && PF14484:Fish-specific NACHT associated domain|PF17779:NOD2 winged helix domain|PF05729:NACHT domain|PF17776:NLRC4 helical domain HD2|PF02758:PAAD/DAPIN/Pyrin domain	11:59432394-59457782	49.3274	36.6311	548.808	418.659	42.9792	483.734	-3.48886	2.76e-29	1.56e-27
ENSMUSG00000022892	App	amyloid beta (A4) precursor protein [Source:MGI Symbol;Acc:MGI:88059] && sp|P12023|A4_MOUSE Amyloid-beta A4 protein OS=Mus musculus OX=10090 GN=App PE=1 SV=3 && PF02177:Amyloid A4 N-terminal heparin-binding|PF00014:Kunitz/Bovine pancreatic trypsin inhibitor domain|PF10515:Beta-amyloid precursor protein C-terminus|PF12925:E2 domain of amyloid precursor protein|PF03494:Beta-amyloid peptide (beta-AP…	16:84746573-84970654	489.616	537.868	2021.59	2018.13	513.742	2019.86	-1.97485	3.25e-29	1.83e-27
ENSMUSG00000009628	Tex15	testis expressed gene 15 [Source:MGI Symbol;Acc:MGI:1934816] && sp|F8VPN2|TEX15_MOUSE Testis-expressed protein 15 OS=Mus musculus OX=10090 GN=Tex15 PE=1 SV=1 && PF15326:Testis expressed sequence 15	8:34006766-34075610	38.1184	56.904	469.974	475.307	47.5112	472.641	-3.31069	4.46e-29	2.5e-27
ENSMUSG00000070544	Top1	topoisomerase (DNA) I [Source:MGI Symbol;Acc:MGI:98788] && sp|Q04750|TOP1_MOUSE DNA topoisomerase 1 OS=Mus musculus OX=10090 GN=Top1 PE=1 SV=2 && PF01028:Eukaryotic DNA topoisomerase I, catalytic core|PF02919:Eukaryotic DNA topoisomerase I, DNA binding fragment|PF14370:C-terminal topoisomerase domain	2:160487808-160564684	6191.86	6354.93	17337.2	18394.2	6273.4	17865.7	-1.50986	4.72e-29	2.64e-27
ENSMUSG00000036172	Cd200r3	CD200 receptor 3 [Source:MGI Symbol;Acc:MGI:1921853] && sp|Q5UKY4|MO2R3_MOUSE Cell surface glycoprotein CD200 receptor 3 OS=Mus musculus OX=10090 GN=Cd200r3 PE=1 SV=1 && -	16:44764041-44801743	13.3233	5.11028	261.432	227.057	9.21677	244.245	-4.71022	5.2e-29	2.9e-27
ENSMUSG00000089704	Galnt2	polypeptide N-acetylgalactosaminyltransferase 2 [Source:MGI Symbol;Acc:MGI:894694] && sp|Q6PB93|GALT2_MOUSE Polypeptide N-acetylgalactosaminyltransferase 2 OS=Mus musculus OX=10090 GN=Galnt2 PE=1 SV=1 && -	8:124958130-125072463	1989.22	2064.08	6729.32	5872.26	2026.65	6300.79	-1.63635	5.44e-29	3.03e-27
ENSMUSG00000020176	Grb10	growth factor receptor bound protein 10 [Source:MGI Symbol;Acc:MGI:103232] && sp|Q60760|GRB10_MOUSE Growth factor receptor-bound protein 10 OS=Mus musculus OX=10090 GN=Grb10 PE=1 SV=2 && PF00169:PH domain|PF00788:Ras association (RalGDS/AF-6) domain|PF08947:BPS (Between PH and SH2)|PF00017:SH2 domain	11:11880508-11988683	5.14478	5.08558	168.625	253.131	5.11518	210.878	-5.33211	7.57e-29	4.21e-27
ENSMUSG00000026072	Il1r1	interleukin 1 receptor, type I [Source:MGI Symbol;Acc:MGI:96545] && sp|P13504|IL1R1_MOUSE Interleukin-1 receptor type 1 OS=Mus musculus OX=10090 GN=Il1r1 PE=1 SV=1 && PF13895:Immunoglobulin domain|PF18452:Immunoglobulin domain|PF01582:TIR domain	1:40264240-40356417	139.889	142.35	815.222	790.563	141.119	802.893	-2.50724	1.21e-28	6.7e-27
ENSMUSG00000037706	Cd81	CD81 antigen [Source:MGI Symbol;Acc:MGI:1096398] && sp|P35762|CD81_MOUSE CD81 antigen OS=Mus musculus OX=10090 GN=Cd81 PE=1 SV=2 && PF00335:Tetraspanin family	7:142606476-142621671	5137.58	4884.67	14385.6	13787.7	5011.12	14086.6	-1.4911	1.54e-28	8.5e-27
ENSMUSG00000015568	Lpl	lipoprotein lipase [Source:MGI Symbol;Acc:MGI:96820] && sp|P11152|LIPL_MOUSE Lipoprotein lipase OS=Mus musculus OX=10090 GN=Lpl PE=1 SV=3 && PF01477:PLAT/LH2 domain|PF00151:Lipase	8:69333143-69360100	5.13835	4.07241	179.61	158.069	4.60538	168.839	-5.15952	1.56e-28	8.59e-27
ENSMUSG00000069844	Sco1	SCO1 cytochrome c oxidase assembly protein [Source:MGI Symbol;Acc:MGI:106362] && sp|Q5SUC9|SCO1_MOUSE Protein SCO1 homolog, mitochondrial OS=Mus musculus OX=10090 GN=Sco1 PE=1 SV=1 && -	11:66943496-66957896	1540.74	1427.59	4495.19	4423.4	1484.16	4459.3	-1.5871	1.78e-28	9.79e-27
ENSMUSG00000030342	Cd9	CD9 antigen [Source:MGI Symbol;Acc:MGI:88348] && sp|P40240|CD9_MOUSE CD9 antigen OS=Mus musculus OX=10090 GN=Cd9 PE=1 SV=2 && PF00335:Tetraspanin family	6:125437229-125471754	733.377	789.018	2542.45	2679.36	761.197	2610.91	-1.77804	1.86e-28	1.02e-26
ENSMUSG00000002014	Ssr4	signal sequence receptor, delta [Source:MGI Symbol;Acc:MGI:1099464] && sp|Q07984|SSRD_RAT Translocon-associated protein subunit delta OS=Rattus norvegicus OX=10116 GN=Ssr4 PE=2 SV=1 && -	X:72830634-72834436	1687.86	1768.19	5440.14	4941.79	1728.03	5190.96	-1.58678	2.16e-28	1.18e-26
ENSMUSG00000032802	Srxn1	sulfiredoxin 1 homolog (S. cerevisiae) [Source:MGI Symbol;Acc:MGI:104971] && sp|Q9D975|SRXN1_MOUSE Sulfiredoxin-1 OS=Mus musculus OX=10090 GN=Srxn1 PE=2 SV=1 && PF02195:ParB-like nuclease domain	2:151947436-151953296	14.4767	32.4883	377.178	359.332	23.4825	368.255	-3.96303	2.5e-28	1.36e-26
ENSMUSG00000021190	Lgmn	legumain [Source:MGI Symbol;Acc:MGI:1330838] && sp|O89017|LGMN_MOUSE Legumain OS=Mus musculus OX=10090 GN=Lgmn PE=1 SV=1 && PF01650:Peptidase C13 family	12:102360343-102406072	5034.73	4868.39	13500.5	14069.4	4951.56	13785	-1.47713	2.59e-28	1.41e-26
ENSMUSG00000020601	Trib2	tribbles pseudokinase 2 [Source:MGI Symbol;Acc:MGI:2145021] && sp|Q8K4K3|TRIB2_MOUSE Tribbles homolog 2 OS=Mus musculus OX=10090 GN=Trib2 PE=2 SV=2 && -	12:15841728-15866923	1443.05	1425.54	4361.49	4160.82	1434.3	4261.15	-1.57081	2.94e-28	1.6e-26
ENSMUSG00000043872	Zmym1	zinc finger, MYM domain containing 1 [Source:MGI Symbol;Acc:MGI:1915560] && sp|Q5SVZ6|ZMYM1_HUMAN Zinc finger MYM-type protein 1 OS=Homo sapiens OX=9606 GN=ZMYM1 PE=1 SV=1 && PF06467:MYM-type Zinc finger with FCS sequence motif|PF05699:hAT family C-terminal dimerisation region|PF14291:Domain of unknown function (DUF4371)	4:126940887-126954945	1089.25	1136.76	219.52	236.719	1113.01	228.119	2.28582	3.59e-28	1.95e-26
ENSMUSG00000024798	Htr7	5-hydroxytryptamine (serotonin) receptor 7 [Source:MGI Symbol;Acc:MGI:99841] && sp|P32304|5HT7R_MOUSE 5-hydroxytryptamine receptor 7 OS=Mus musculus OX=10090 GN=Htr7 PE=2 SV=2 && PF00001:7 transmembrane receptor (rhodopsin family)	19:35936134-36034907	12.3649	16.2578	247.461	240.514	14.3113	243.987	-4.07958	3.78e-28	2.05e-26
ENSMUSG00000094025	Gm8879	predicted gene 8879 [Source:MGI Symbol;Acc:MGI:3648905] && - && PF04822:Takusan	5:11177601-11182454	5.55e-17	5.55e-17	125.729	105.352	5.55e-17	115.54	-9.85432	5.16e-28	2.79e-26
ENSMUSG00000024334	H2-Oa	histocompatibility 2, O region alpha locus [Source:MGI Symbol;Acc:MGI:95924] && sp|P06340|DOA_HUMAN HLA class II histocompatibility antigen, DO alpha chain OS=Homo sapiens OX=9606 GN=HLA-DOA PE=1 SV=1 && PF00993:Class II histocompatibility antigen, alpha domain	17:34311314-34314208	3454.89	3430.65	1131.53	1132.68	3442.77	1132.11	1.60445	5.26e-28	2.84e-26
ENSMUSG00000037944	Ccr7	chemokine (C-C motif) receptor 7 [Source:MGI Symbol;Acc:MGI:103011] && sp|P47774|CCR7_MOUSE C-C chemokine receptor type 7 OS=Mus musculus OX=10090 GN=Ccr7 PE=1 SV=2 && PF00001:7 transmembrane receptor (rhodopsin family)	11:99035022-99045903	9951.2	10017.4	3531.3	3719.09	9984.3	3625.19	1.46155	6.1e-28	3.28e-26
ENSMUSG00000031584	Gsr	glutathione reductase [Source:MGI Symbol;Acc:MGI:95804] && sp|P47791|GSHR_MOUSE Glutathione reductase, mitochondrial OS=Mus musculus OX=10090 GN=Gsr PE=1 SV=3 && PF02852:Pyridine nucleotide-disulphide oxidoreductase, dimerisation domain|PF07992:Pyridine nucleotide-disulphide oxidoreductase	8:34142551-34188191	877.344	850.042	2845.79	2747.36	863.693	2796.58	-1.69493	6.97e-28	3.75e-26
ENSMUSG00000068220	Lgals1	lectin, galactose binding, soluble 1 [Source:MGI Symbol;Acc:MGI:96777] && sp|P16045|LEG1_MOUSE Galectin-1 OS=Mus musculus OX=10090 GN=Lgals1 PE=1 SV=3 && PF00337:Galactoside-binding lectin	15:78810925-78814665	965.814	988.317	3251.91	2999.37	977.066	3125.64	-1.67747	8.03e-28	4.31e-26
ENSMUSG00000036053	Fmnl2	formin-like 2 [Source:MGI Symbol;Acc:MGI:1918659] && sp|A2APV2|FMNL2_MOUSE Formin-like protein 2 OS=Mus musculus OX=10090 GN=Fmnl2 PE=1 SV=2 && PF06367:Diaphanous FH3 Domain|PF02181:Formin Homology 2 Domain|PF06371:Diaphanous GTPase-binding Domain	2:52747872-53023816	55.6147	83.3336	640.606	549.987	69.4741	595.296	-3.09646	8.45e-28	4.52e-26
ENSMUSG00000112023	Lilrb4b	leukocyte immunoglobulin-like receptor, subfamily B, member 4B [Source:MGI Symbol;Acc:MGI:102702] && sp|Q61450|GP49A_MOUSE Mast cell surface glycoprotein Gp49A OS=Mus musculus OX=10090 GN=Gp49a PE=1 SV=1 && -	10:51356728-51362799	409.403	474.818	1746.19	2038.32	442.111	1892.25	-2.09731	8.56e-28	4.57e-26
ENSMUSG00000025746	Il6	interleukin 6 [Source:MGI Symbol;Acc:MGI:96559] && sp|P08505|IL6_MOUSE Interleukin-6 OS=Mus musculus OX=10090 GN=Il6 PE=1 SV=1 && PF00489:Interleukin-6/G-CSF/MGF family	5:30218112-30224979	888.671	901.891	3146.14	2783.74	895.281	2964.94	-1.72741	1.07e-27	5.71e-26
ENSMUSG00000022136	Dnajc3	DnaJ heat shock protein family (Hsp40) member C3 [Source:MGI Symbol;Acc:MGI:107373] && sp|Q91YW3|DNJC3_MOUSE DnaJ homolog subfamily C member 3 OS=Mus musculus OX=10090 GN=Dnajc3 PE=1 SV=1 && PF09976:Tetratricopeptide repeat-like domain|PF00226:DnaJ domain	14:119175388-119219109	3207.01	3162.22	8590.26	9301.07	3184.61	8945.67	-1.49005	1.12e-27	5.94e-26
ENSMUSG00000052270	Fpr2	formyl peptide receptor 2 [Source:MGI Symbol;Acc:MGI:1278319] && sp|O88536|FPR2_MOUSE Formyl peptide receptor 2 OS=Mus musculus OX=10090 GN=Fpr2 PE=1 SV=1 && PF00001:7 transmembrane receptor (rhodopsin family)	17:18108086-18114214	162.48	141.354	835.178	841.367	151.917	838.273	-2.46327	1.16e-27	6.13e-26
ENSMUSG00000020120	Plek	pleckstrin [Source:MGI Symbol;Acc:MGI:1860485] && sp|Q9JHK5|PLEK_MOUSE Pleckstrin OS=Mus musculus OX=10090 GN=Plek PE=1 SV=1 && PF00169:PH domain|PF00610:Domain found in Dishevelled, Egl-10, and Pleckstrin (DEP)	11:16921206-17002381	14415.1	14406.9	36251.9	38856.3	14411	37554.1	-1.3818	1.35e-27	7.14e-26
ENSMUSG00000032023	Jhy	junctional cadherin complex regulator [Source:MGI Symbol;Acc:MGI:1918239] && sp|E9Q793|JHY_MOUSE Jhy protein OS=Mus musculus OX=10090 GN=Jhy PE=1 SV=1 && PF15261:Jhy protein	9:40806145-40875414	5.55e-17	5.55e-17	104.765	156.329	5.55e-17	130.547	-10.0303	1.37e-27	7.22e-26
ENSMUSG00000032028	Nxpe2	neurexophilin and PC-esterase domain family, member 2 [Source:MGI Symbol;Acc:MGI:1925502] && sp|Q3U095|NXPE2_MOUSE NXPE family member 2 OS=Mus musculus OX=10090 GN=Nxpe2 PE=2 SV=1 && -	9:48229306-48264754	376.414	328.445	29.9326	36.4492	352.43	33.1909	3.40284	1.87e-27	9.84e-26
ENSMUSG00000001930	Vwf	Von Willebrand factor [Source:MGI Symbol;Acc:MGI:98941] && sp|Q8CIZ8|VWF_MOUSE von Willebrand factor OS=Mus musculus OX=10090 GN=Vwf PE=1 SV=2 && PF01826:Trypsin Inhibitor like cysteine rich domain|PF00092:von Willebrand factor type A domain|PF00094:von Willebrand factor type D domain|PF00093:von Willebrand factor type C domain|PF16164:VWA N-terminal|PF08742:C8 domain	6:125523737-125663642	10.217	0.0189049	211.533	288.555	5.11797	250.044	-5.57582	2.08e-27	1.09e-25
ENSMUSG00000029581	Fscn1	fascin actin-bundling protein 1 [Source:MGI Symbol;Acc:MGI:1352745] && sp|Q61553|FSCN1_MOUSE Fascin OS=Mus musculus OX=10090 GN=Fscn1 PE=1 SV=4 && -	5:142946098-142958940	75.0841	74.2283	737.399	522.124	74.6562	629.761	-3.07428	2.12e-27	1.11e-25
ENSMUSG00000019564	Arid3a	AT rich interactive domain 3A (BRIGHT-like) [Source:MGI Symbol;Acc:MGI:1328360] && sp|Q62431|ARI3A_MOUSE AT-rich interactive domain-containing protein 3A OS=Mus musculus OX=10090 GN=Arid3a PE=1 SV=1 && PF01388:ARID/BRIGHT DNA binding domain	10:79762877-79790852	3678.1	3891.24	11280.4	10090.6	3784.67	10685.5	-1.49736	2.78e-27	1.45e-25
ENSMUSG00000021266	Wars1	tryptophanyl-tRNA synthetase1 [Source:MGI Symbol;Acc:MGI:104630] && sp|P32921|SYWC_MOUSE Tryptophan--tRNA ligase, cytoplasmic OS=Mus musculus OX=10090 GN=Wars1 PE=1 SV=2 && -	12:108825956-108860100	2101.34	2240.99	6766.24	6074.47	2171.17	6420.36	-1.5641	3.18e-27	1.66e-25
ENSMUSG00000062593	Gm49339	predicted gene, 49339 [Source:MGI Symbol;Acc:MGI:6121530] && sp|Q64281|LIRB4_MOUSE Leukocyte immunoglobulin-like receptor subfamily B member 4 OS=Mus musculus OX=10090 GN=Lilrb4 PE=1 SV=1 && PF13895:Immunoglobulin domain	10:51356708-51372709	37.0432	40.6651	349.236	384.303	38.8542	366.77	-3.23463	3.31e-27	1.73e-25
ENSMUSG00000022225	Cma1	chymase 1, mast cell [Source:MGI Symbol;Acc:MGI:96941] && sp|P21844|CMA1_MOUSE Chymase OS=Mus musculus OX=10090 GN=Cma1 PE=1 SV=2 && PF00089:Trypsin	14:56178908-56182132	5.15089	6.09868	164.64	171.542	5.62478	168.091	-4.87091	3.44e-27	1.79e-25
ENSMUSG00000049866	Arl4c	ADP-ribosylation factor-like 4C [Source:MGI Symbol;Acc:MGI:2445172] && sp|P56559|ARL4C_HUMAN ADP-ribosylation factor-like protein 4C OS=Homo sapiens OX=9606 GN=ARL4C PE=1 SV=1 && -	1:88600847-88629943	1643.67	1956.27	5383.26	5840.73	1799.97	5611.99	-1.64046	3.53e-27	1.84e-25
ENSMUSG00000059588	Calcrl	calcitonin receptor-like [Source:MGI Symbol;Acc:MGI:1926944] && sp|Q9R1W5|CALRL_MOUSE Calcitonin gene-related peptide type 1 receptor OS=Mus musculus OX=10090 GN=Calcrl PE=1 SV=2 && PF00002:7 transmembrane receptor (Secretin family)|PF02793:Hormone receptor domain	2:84160970-84255755	790.981	868.324	2616.29	3011.92	829.652	2814.11	-1.76197	5.11e-27	2.65e-25
ENSMUSG00000096210	H1f0	H1.0 linker histone [Source:MGI Symbol;Acc:MGI:95893] && sp|P07305|H10_HUMAN Histone H1.0 OS=Homo sapiens OX=9606 GN=H1-0 PE=1 SV=3 && PF00538:linker histone H1 and H5 family	15:78912650-78914704	655.171	620.252	2297.99	2155.14	637.712	2226.56	-1.80364	6.89e-27	3.55e-25
ENSMUSG00000030263	Irag2	inositol 1,4,5-triphosphate receptor associated 2 [Source:MGI Symbol;Acc:MGI:108424] && sp|Q60664|IRAG2_MOUSE Inositol 1,4,5-triphosphate receptor associated 2 OS=Mus musculus OX=10090 GN=Irag2 PE=1 SV=1 && PF05781:MRVI1 protein	6:145061379-145120660	11271.9	11710.4	4328.56	4195.32	11491.1	4261.94	1.43092	7.99e-27	4.11e-25
ENSMUSG00000010095	Slc3a2	solute carrier family 3 (activators of dibasic and neutral amino acid transport), member 2 [Source:MGI Symbol;Acc:MGI:96955] && sp|P10852|4F2_MOUSE 4F2 cell-surface antigen heavy chain OS=Mus musculus OX=10090 GN=Slc3a2 PE=1 SV=1 && PF16028:Solute carrier family 3 member 2 N-terminus|PF00128:Alpha amylase, catalytic domain	19:8684246-8700733	7074.35	7239.54	22600.7	19152.1	7156.95	20876.4	-1.54443	8.18e-27	4.19e-25
ENSMUSG00000020275	Rel	reticuloendotheliosis oncogene [Source:MGI Symbol;Acc:MGI:97897] && sp|P15307|REL_MOUSE Proto-oncogene c-Rel OS=Mus musculus OX=10090 GN=Rel PE=1 SV=2 && PF16179:Rel homology dimerisation domain|PF00554:Rel homology DNA-binding domain	11:23686847-23720970	33101.7	33197.1	13279	12805.4	33149.4	13042.2	1.34579	8.52e-27	4.37e-25
ENSMUSG00000033066	Gas7	growth arrest specific 7 [Source:MGI Symbol;Acc:MGI:1202388] && sp|Q60780|GAS7_MOUSE Growth arrest-specific protein 7 OS=Mus musculus OX=10090 GN=Gas7 PE=1 SV=1 && PF00611:Fes/CIP4, and EFC/F-BAR homology domain|PF16623:Unstructured linker region between on GAS7 protein|PF00397:WW domain	11:67345917-67575800	118.214	84.4346	669.537	749.416	101.324	709.476	-2.8065	9.26e-27	4.72e-25
ENSMUSG00000041571	Selenow	selenoprotein W [Source:MGI Symbol;Acc:MGI:1100878] && sp|P63300|SELW_MOUSE Selenoprotein W OS=Mus musculus OX=10090 GN=Selenow PE=1 SV=3 && -	7:15651133-15656327	2032.44	2259.29	6468.89	6062.99	2145.87	6265.94	-1.54589	9.57e-27	4.87e-25
ENSMUSG00000042284	Itga1	integrin alpha 1 [Source:MGI Symbol;Acc:MGI:96599] && sp|Q3V3R4|ITA1_MOUSE Integrin alpha-1 OS=Mus musculus OX=10090 GN=Itga1 PE=1 SV=2 && -	13:115089632-115238500	24.7305	35.5622	325.289	341.162	30.1463	333.225	-3.46074	9.76e-27	4.96e-25
ENSMUSG00000056300	Zfp981	zinc finger protein 981 [Source:MGI Symbol;Acc:MGI:3700965] && sp|E9PW05|ZFP54_MOUSE Zinc finger protein 54 OS=Mus musculus OX=10090 GN=Zfp54 PE=2 SV=1 && PF01352:KRAB box|PF00096:Zinc finger, C2H2 type	4:146586484-146623852	174.879	193.177	7.98169	9.59317	184.028	8.78743	4.36777	9.87e-27	5.01e-25
ENSMUSG00000023367	Tmem176a	transmembrane protein 176A [Source:MGI Symbol;Acc:MGI:1913308] && sp|Q9DCS1|T176A_MOUSE Transmembrane protein 176A OS=Mus musculus OX=10090 GN=Tmem176a PE=1 SV=2 && PF04103:CD20-like family	6:48817853-48824005	133.695	123.044	702.465	787.748	128.369	745.107	-2.53612	9.99e-27	5.06e-25
ENSMUSG00000063234	Gpr84	G protein-coupled receptor 84 [Source:MGI Symbol;Acc:MGI:1934129] && sp|Q8CIM5|GPR84_MOUSE G-protein coupled receptor 84 OS=Mus musculus OX=10090 GN=Gpr84 PE=1 SV=1 && PF00001:7 transmembrane receptor (rhodopsin family)	15:103216662-103219039	4.11631	4.06875	159.654	140.821	4.09253	150.238	-5.15656	1.06e-26	5.35e-25
ENSMUSG00000027254	Map1a	microtubule-associated protein 1 A [Source:MGI Symbol;Acc:MGI:1306776] && sp|Q9QYR6|MAP1A_MOUSE Microtubule-associated protein 1A OS=Mus musculus OX=10090 GN=Map1a PE=1 SV=2 && -	2:121120081-121141313	22.5825	13.2453	284.382	254.858	17.9139	269.62	-3.90296	1.1e-26	5.56e-25
ENSMUSG00000034361	Cpne2	copine II [Source:MGI Symbol;Acc:MGI:2387578] && sp|P59108|CPNE2_MOUSE Copine-2 OS=Mus musculus OX=10090 GN=Cpne2 PE=1 SV=1 && PF07002:Copine|PF00168:C2 domain	8:95259618-95297159	22.6383	24.3996	266.415	321.091	23.519	293.753	-3.6358	1.12e-26	5.64e-25
ENSMUSG00000060470	Adgrg3	adhesion G protein-coupled receptor G3 [Source:MGI Symbol;Acc:MGI:1859670] && sp|Q8R0T6|AGRG3_MOUSE Adhesion G protein-coupled receptor G3 OS=Mus musculus OX=10090 GN=Adgrg3 PE=2 SV=3 && -	8:95744320-95771878	9.25871	9.15287	183.599	189.747	9.20579	186.673	-4.32368	1.16e-26	5.81e-25
ENSMUSG00000026511	Srp9	signal recognition particle 9 [Source:MGI Symbol;Acc:MGI:1350930] && sp|O18789|RS2_BOVIN 40S ribosomal protein S2 OS=Bos taurus OX=9913 GN=RPS2 PE=2 SV=2 && -	1:181952302-181959972	1526.37	1555.69	4539.1	4298.81	1541.03	4418.95	-1.51972	1.26e-26	6.32e-25
ENSMUSG00000031438	Rnf128	ring finger protein 128 [Source:MGI Symbol;Acc:MGI:1914139] && sp|Q9D304|RN128_MOUSE E3 ubiquitin-protein ligase RNF128 OS=Mus musculus OX=10090 GN=Rnf128 PE=1 SV=1 && PF13639:Ring finger domain|PF02225:PA domain	X:138464065-138573894	11.2782	5.10486	183.597	209.907	8.19154	196.752	-4.56628	1.4e-26	7e-25
ENSMUSG00000054640	Slc8a1	solute carrier family 8 (sodium/calcium exchanger), member 1 [Source:MGI Symbol;Acc:MGI:107956] && sp|P70414|NAC1_MOUSE Sodium/calcium exchanger 1 OS=Mus musculus OX=10090 GN=Slc8a1 PE=1 SV=1 && PF16494:C-terminal extension of sodium/calcium exchanger domain|PF01699:Sodium/calcium exchanger protein|PF03160:Calx-beta domain	17:81680534-82045806	30.8263	23.4057	305.334	306.647	27.116	305.99	-3.49058	1.46e-26	7.3e-25
ENSMUSG00000031232	Magt1	magnesium transporter 1 [Source:MGI Symbol;Acc:MGI:1914325] && sp|Q9CQY5|MAGT1_MOUSE Magnesium transporter protein 1 OS=Mus musculus OX=10090 GN=Magt1 PE=1 SV=1 && PF04756:OST3 / OST6 family, transporter family	X:105011690-105055512	1683.73	1641.1	4617.93	4857.53	1662.41	4737.73	-1.51087	1.62e-26	8.1e-25
ENSMUSG00000015053	Gata2	GATA binding protein 2 [Source:MGI Symbol;Acc:MGI:95662] && sp|O09100|GATA2_MOUSE Endothelial transcription factor GATA-2 OS=Mus musculus OX=10090 GN=Gata2 PE=1 SV=2 && -	6:88170873-88184014	7.28777	27.3914	390.151	355.482	17.3396	372.816	-4.41491	1.73e-26	8.61e-25
ENSMUSG00000033083	Tbc1d4	TBC1 domain family, member 4 [Source:MGI Symbol;Acc:MGI:2429660] && sp|Q8BYJ6|TBCD4_MOUSE TBC1 domain family member 4 OS=Mus musculus OX=10090 GN=Tbc1d4 PE=1 SV=2 && PF11830:Domain of unknown function (DUF3350)|PF00640:Phosphotyrosine interaction domain (PTB/PID)|PF00566:Rab-GTPase-TBC domain	14:101679796-101846627	209.855	235.879	1066.67	1047.39	222.867	1057.03	-2.24507	2.05e-26	1.02e-24
ENSMUSG00000026193	Fn1	fibronectin 1 [Source:MGI Symbol;Acc:MGI:95566] && sp|P11276|FINC_MOUSE Fibronectin OS=Mus musculus OX=10090 GN=Fn1 PE=1 SV=4 && PF00040:Fibronectin type II domain|PF00039:Fibronectin type I domain|PF00041:Fibronectin type III domain	1:71624679-71692359	199.599	254.163	1094.61	1173.92	226.881	1134.26	-2.32103	2.16e-26	1.08e-24
XLOC_024359	XLOC_024359	-	19:7996895-8013775	7083.59	6798.26	2040.54	2485.85	6940.93	2263.2	1.61662	2.65e-26	1.32e-24
ENSMUSG00000041268	Dmxl2	Dmx-like 2 [Source:MGI Symbol;Acc:MGI:2444630] && sp|Q8BPN8|DMXL2_MOUSE DmX-like protein 2 OS=Mus musculus OX=10090 GN=Dmxl2 PE=1 SV=3 && PF12234:RAVE protein 1 C terminal	9:54272442-54408910	173.825	172.856	848.147	959.284	173.341	903.715	-2.38149	3.1e-26	1.53e-24
ENSMUSG00000025432	Avil	advillin [Source:MGI Symbol;Acc:MGI:1333798] && sp|O88398|AVIL_MOUSE Advillin OS=Mus musculus OX=10090 GN=Avil PE=1 SV=2 && PF00626:Gelsolin repeat|PF02209:Villin headpiece domain	10:126836578-126856863	46.2985	49.8172	394.14	391.93	48.0579	393.035	-3.02852	3.23e-26	1.6e-24
ENSMUSG00000028071	Sh2d2a	SH2 domain containing 2A [Source:MGI Symbol;Acc:MGI:1351596] && sp|Q9QXK9|SH22A_MOUSE SH2 domain-containing protein 2A OS=Mus musculus OX=10090 GN=Sh2d2a PE=1 SV=1 && -	3:87754062-87763029	3774.79	4103.75	1030.75	1323.48	3939.27	1177.11	1.74239	3.74e-26	1.85e-24
ENSMUSG00000005087	Cd44	CD44 antigen [Source:MGI Symbol;Acc:MGI:88338] && sp|P15379|CD44_MOUSE CD44 antigen OS=Mus musculus OX=10090 GN=Cd44 PE=1 SV=3 && PF00193:Extracellular link domain	2:102641486-102732010	5795.88	6106.83	15730.7	16065.5	5951.35	15898.1	-1.41755	3.82e-26	1.88e-24
ENSMUSG00000026604	Ptpn14	protein tyrosine phosphatase, non-receptor type 14 [Source:MGI Symbol;Acc:MGI:102467] && sp|Q62130|PTN14_MOUSE Tyrosine-protein phosphatase non-receptor type 14 OS=Mus musculus OX=10090 GN=Ptpn14 PE=1 SV=2 && -	1:189460465-189608892	3313.97	3248.65	1116.57	968.757	3281.31	1042.66	1.65401	4.04e-26	1.99e-24
ENSMUSG00000028150	Rorc	RAR-related orphan receptor gamma [Source:MGI Symbol;Acc:MGI:104856] && sp|P51450|RORG_MOUSE Nuclear receptor ROR-gamma OS=Mus musculus OX=10090 GN=Rorc PE=1 SV=1 && PF00105:Zinc finger, C4 type (two domains)	3:94280101-94305583	4.13918	8.1208	156.656	180.202	6.12999	168.429	-4.75133	4.42e-26	2.17e-24
ENSMUSG00000022769	Sdf2l1	stromal cell-derived factor 2-like 1 [Source:MGI Symbol;Acc:MGI:2149842] && sp|Q9ESP1|SDF2L_MOUSE Stromal cell-derived factor 2-like protein 1 OS=Mus musculus OX=10090 GN=Sdf2l1 PE=1 SV=2 && PF02815:MIR domain	16:16948002-16950247	707.622	657.876	2605.32	2210.67	682.749	2408	-1.81819	4.56e-26	2.23e-24
ENSMUSG00000054072	Iigp1	interferon inducible GTPase 1 [Source:MGI Symbol;Acc:MGI:1926259] && sp|Q9QZ85|IIGP1_MOUSE Interferon-inducible GTPase 1 OS=Mus musculus OX=10090 GN=Iigp1 PE=1 SV=2 && PF05049:Interferon-inducible GTPase (IIGP)	18:60509099-60525706	1889.41	1701.11	419.082	491.657	1795.26	455.37	1.97857	4.7e-26	2.3e-24
ENSMUSG00000030738	Eif3c	eukaryotic translation initiation factor 3, subunit C [Source:MGI Symbol;Acc:MGI:1926966] && sp|Q8R1B4|EIF3C_MOUSE Eukaryotic translation initiation factor 3 subunit C OS=Mus musculus OX=10090 GN=Eif3c PE=1 SV=1 && PF05470:Eukaryotic translation initiation factor 3 subunit 8 N-terminus|PF01399:PCI domain	7:126145627-126165583	16454.7	16356.1	40466.7	41527.9	16405.4	40997.3	-1.32136	4.75e-26	2.32e-24
ENSMUSG00000026405	C4bp	complement component 4 binding protein [Source:MGI Symbol;Acc:MGI:88229] && sp|P11369|LORF2_MOUSE LINE-1 retrotransposable element ORF2 protein OS=Mus musculus OX=10090 GN=Pol PE=1 SV=2 && -	1:130562510-130589369	0.00697626	2.02652	110.753	154.39	1.01675	132.571	-6.85382	5.11e-26	2.48e-24
ENSMUSG00000026274	Pask	PAS domain containing serine/threonine kinase [Source:MGI Symbol;Acc:MGI:2155936] && sp|Q8CEE6|PASK_MOUSE PAS domain-containing serine/threonine-protein kinase OS=Mus musculus OX=10090 GN=Pask PE=1 SV=3 && PF13426:PAS domain|PF00069:Protein kinase domain	1:93236492-93271204	2073.52	1864.81	553.793	522.234	1969.17	538.014	1.87168	5.11e-26	2.48e-24
ENSMUSG00000081534	Slc48a1	solute carrier family 48 (heme transporter), member 1 [Source:MGI Symbol;Acc:MGI:1914989] && sp|Q9D8M3|HRG1_MOUSE Heme transporter HRG1 OS=Mus musculus OX=10090 GN=Slc48a1 PE=2 SV=1 && PF16954:Haem-transporter, endosomal/lysosomal, haem-responsive gene	15:97676401-97690573	1705.33	1662.46	5175.71	4569.01	1683.89	4872.36	-1.53273	5.5e-26	2.67e-24
ENSMUSG00000029752	Asns	asparagine synthetase [Source:MGI Symbol;Acc:MGI:1350929] && sp|Q61024|ASNS_MOUSE Asparagine synthetase [glutamine-hydrolyzing] OS=Mus musculus OX=10090 GN=Asns PE=1 SV=3 && PF00733:Asparagine synthase|PF13537:Glutamine amidotransferase domain	6:7675169-7693254	4167.67	4089.53	12281.2	10681.9	4128.6	11481.5	-1.47555	6.71e-26	3.25e-24
ENSMUSG00000032849	Abcc4	ATP-binding cassette, sub-family C (CFTR/MRP), member 4 [Source:MGI Symbol;Acc:MGI:2443111] && sp|E9Q236|MRP4_MOUSE ATP-binding cassette sub-family C member 4 OS=Mus musculus OX=10090 GN=Abcc4 PE=1 SV=1 && PF00664:ABC transporter transmembrane region|PF00005:ABC transporter	14:118720104-118943631	1591.17	1631.94	4561.05	4428.18	1611.56	4494.62	-1.47966	8.28e-26	4e-24
ENSMUSG00000021356	Irf4	interferon regulatory factor 4 [Source:MGI Symbol;Acc:MGI:1096873] && sp|Q64287|IRF4_MOUSE Interferon regulatory factor 4 OS=Mus musculus OX=10090 GN=Irf4 PE=1 SV=1 && PF00605:Interferon regulatory factor transcription factor|PF10401:Interferon-regulatory factor 3	13:30933209-30950959	12273.6	11990	29620.4	31311.7	12131.8	30466.1	-1.3284	9.05e-26	4.37e-24
ENSMUSG00000028926	Cdk14	cyclin-dependent kinase 14 [Source:MGI Symbol;Acc:MGI:894318] && sp|O35495|CDK14_MOUSE Cyclin-dependent kinase 14 OS=Mus musculus OX=10090 GN=Cdk14 PE=1 SV=2 && -	5:4853391-5470312	42.1747	42.7055	345.245	384.308	42.4401	364.776	-3.09989	9.24e-26	4.45e-24
ENSMUSG00000001020	S100a4	S100 calcium binding protein A4 [Source:MGI Symbol;Acc:MGI:1330282] && sp|P07091|S10A4_MOUSE Protein S100-A4 OS=Mus musculus OX=10090 GN=S100a4 PE=1 SV=1 && PF01023:S-100/ICaBP type calcium binding domain	3:90511078-90513352	0.0103418	3.03889	115.744	144.771	1.52462	130.257	-6.297	1.01e-25	4.86e-24
ENSMUSG00000021939	Ctsb	cathepsin B [Source:MGI Symbol;Acc:MGI:88561] && sp|P10605|CATB_MOUSE Cathepsin B OS=Mus musculus OX=10090 GN=Ctsb PE=1 SV=2 && PF08127:Peptidase family C1 propeptide|PF00112:Papain family cysteine protease	14:63359911-63383372	4759.08	4697.57	12327.1	12405.9	4728.33	12366.5	-1.38701	1.07e-25	5.11e-24
ENSMUSG00000025289	Prdx4	peroxiredoxin 4 [Source:MGI Symbol;Acc:MGI:1859815] && sp|O08807|PRDX4_MOUSE Peroxiredoxin-4 OS=Mus musculus OX=10090 GN=Prdx4 PE=1 SV=1 && -	X:154106914-154123750	1174.63	1286.22	3578.19	3548.49	1230.43	3563.34	-1.53395	1.23e-25	5.87e-24
ENSMUSG00000041324	Inhba	inhibin beta-A [Source:MGI Symbol;Acc:MGI:96570] && sp|Q04998|INHBA_MOUSE Inhibin beta A chain OS=Mus musculus OX=10090 GN=Inhba PE=1 SV=1 && PF00688:TGF-beta propeptide|PF00019:Transforming growth factor beta like domain	13:16186436-16206206	173.695	97.6834	1008.8	1026.32	135.689	1017.56	-2.90576	1.46e-25	6.96e-24
ENSMUSG00000026315	Serpinb8	serine (or cysteine) peptidase inhibitor, clade B, member 8 [Source:MGI Symbol;Acc:MGI:894657] && sp|O08800|SPB8_MOUSE Serpin B8 OS=Mus musculus OX=10090 GN=Serpinb8 PE=1 SV=2 && -	1:107517736-107538214	11.2636	3.07634	226.51	179.112	7.16999	202.811	-4.79906	1.63e-25	7.74e-24
ENSMUSG00000029553	Tfec	transcription factor EC [Source:MGI Symbol;Acc:MGI:1333760] && sp|Q9WTW4|TFEC_MOUSE Transcription factor EC OS=Mus musculus OX=10090 GN=Tfec PE=1 SV=1 && -	6:16833372-16898440	9.29474	16.2471	204.551	232.905	12.7709	218.728	-4.08443	1.9e-25	9.01e-24
ENSMUSG00000031443	F7	coagulation factor VII [Source:MGI Symbol;Acc:MGI:109325] && sp|P70375|FA7_MOUSE Coagulation factor VII OS=Mus musculus OX=10090 GN=F7 PE=1 SV=1 && PF00594:Vitamin K-dependent carboxylation/gamma-carboxyglutamic (GLA) domain|PF14670:Coagulation Factor Xa inhibitory site|PF00008:EGF-like domain|PF00089:Trypsin	8:13076034-13085809	94.6372	98.6249	586.721	560.571	96.6311	573.646	-2.56803	2.03e-25	9.6e-24
ENSMUSG00000027333	Smox	spermine oxidase [Source:MGI Symbol;Acc:MGI:2445356] && sp|Q99K82|SMOX_MOUSE Spermine oxidase OS=Mus musculus OX=10090 GN=Smox PE=1 SV=1 && PF01593:Flavin containing amine oxidoreductase	2:131333416-131367842	46.3569	71.1325	823.215	508.659	58.7447	665.937	-3.49982	2.08e-25	9.83e-24
ENSMUSG00000028661	Epha8	Eph receptor A8 [Source:MGI Symbol;Acc:MGI:109378] && sp|O09127|EPHA8_MOUSE Ephrin type-A receptor 8 OS=Mus musculus OX=10090 GN=Epha8 PE=1 SV=2 && PF00041:Fibronectin type III domain|PF00536:SAM domain (Sterile alpha motif)|PF07714:Protein tyrosine kinase|PF14575:Ephrin type-A receptor 2 transmembrane domain|PF01404:Ephrin receptor ligand binding domain	4:136656730-136684127	0.0136296	4.05137	146.683	121.637	2.0325	134.16	-5.95206	2.21e-25	1.04e-23
ENSMUSG00000027642	Rpn2	ribophorin II [Source:MGI Symbol;Acc:MGI:98085] && sp|Q9DBG6|RPN2_MOUSE Dolichyl-diphosphooligosaccharide--protein glycosyltransferase subunit 2 OS=Mus musculus OX=10090 GN=Rpn2 PE=1 SV=1 && PF05817:Oligosaccharyltransferase subunit Ribophorin II	2:157120937-157168239	5104.69	5223.24	13661.2	13268.3	5163.97	13464.7	-1.38261	2.39e-25	1.13e-23
ENSMUSG00000025701	Alox5	arachidonate 5-lipoxygenase [Source:MGI Symbol;Acc:MGI:87999] && sp|P48999|LOX5_MOUSE Polyunsaturated fatty acid 5-lipoxygenase OS=Mus musculus OX=10090 GN=Alox5 PE=1 SV=3 && PF01477:PLAT/LH2 domain|PF00305:Lipoxygenase	6:116387038-116438139	23.6753	27.4449	319.307	264.411	25.5601	291.859	-3.50677	2.51e-25	1.18e-23
ENSMUSG00000039989	Cbx4	chromobox 4 [Source:MGI Symbol;Acc:MGI:1195985] && sp|O55187|CBX4_MOUSE E3 SUMO-protein ligase CBX4 OS=Mus musculus OX=10090 GN=Cbx4 PE=1 SV=2 && PF17218:CBX family C-terminal motif|PF00385:Chromo (CHRromatin Organisation MOdifier) domain	11:118968399-118977047	4652.12	4605.04	12815	11730.2	4628.58	12272.6	-1.40677	2.7e-25	1.27e-23
ENSMUSG00000073125	Xlr3b	X-linked lymphocyte-regulated 3B [Source:MGI Symbol;Acc:MGI:109505] && sp|Q6P205|XL3B_MOUSE X-linked lymphocyte-regulated protein 3B OS=Mus musculus OX=10090 GN=Xlr3b PE=2 SV=1 && PF04803:Cor1/Xlr/Xmr conserved region	X:72235813-72246536	735.453	850.013	147.677	154.294	792.733	150.986	2.39137	2.72e-25	1.28e-23
ENSMUSG00000027746	Ufm1	ubiquitin-fold modifier 1 [Source:MGI Symbol;Acc:MGI:1915140] && sp|P61960|UFM1_HUMAN Ubiquitin-fold modifier 1 OS=Homo sapiens OX=9606 GN=UFM1 PE=1 SV=1 && PF03671:Ubiquitin fold modifier 1 protein	3:53760797-53771251	1388.55	1439.77	3846.61	4147.45	1414.16	3997.03	-1.49892	2.74e-25	1.28e-23
ENSMUSG00000035236	Scai	suppressor of cancer cell invasion [Source:MGI Symbol;Acc:MGI:2443716] && sp|Q8C8N2|SCAI_MOUSE Protein SCAI OS=Mus musculus OX=10090 GN=Scai PE=1 SV=2 && PF12070:Protein SCAI	2:38956226-39080746	3805.62	3735.69	1326.11	1367.47	3770.65	1346.79	1.48517	3.18e-25	1.48e-23
ENSMUSG00000039116	Adgrg6	adhesion G protein-coupled receptor G6 [Source:MGI Symbol;Acc:MGI:1916151] && sp|Q6F3F9|AGRG6_MOUSE Adhesion G-protein coupled receptor G6 OS=Mus musculus OX=10090 GN=Adgrg6 PE=1 SV=1 && PF00002:7 transmembrane receptor (Secretin family)|PF00431:CUB domain|PF01825:GPCR proteolysis site, GPS, motif	10:14278327-14421403	9.21921	3.07112	166.636	171.538	6.14516	169.087	-4.75551	3.29e-25	1.53e-23
ENSMUSG00000001622	Csn3	casein kappa [Source:MGI Symbol;Acc:MGI:107461] && - && -	5:88073438-88080524	5.55e-17	5.55e-17	92.79	148.683	5.55e-17	120.737	-9.91763	3.37e-25	1.57e-23
ENSMUSG00000038181	Chpf2	chondroitin polymerizing factor 2 [Source:MGI Symbol;Acc:MGI:1917522] && sp|Q9P2E5|CHPF2_HUMAN Chondroitin sulfate glucuronyltransferase OS=Homo sapiens OX=9606 GN=CHPF2 PE=2 SV=2 && -	5:24791739-24799554	1384.39	1237.45	3799.71	3738.23	1310.92	3768.97	-1.52352	3.46e-25	1.61e-23
ENSMUSG00000048779	P2ry6	pyrimidinergic receptor P2Y, G-protein coupled, 6 [Source:MGI Symbol;Acc:MGI:2673874] && sp|Q9ERK9|P2RY6_MOUSE P2Y purinoceptor 6 OS=Mus musculus OX=10090 GN=P2ry6 PE=2 SV=1 && PF00001:7 transmembrane receptor (rhodopsin family)	7:100586837-100623856	5.15669	7.11177	186.597	149.413	6.13423	168.005	-4.7473	3.94e-25	1.83e-23
ENSMUSG00000042682	Selenok	selenoprotein K [Source:MGI Symbol;Acc:MGI:1931466] && sp|Q9JLJ1|SELK_MOUSE Selenoprotein K OS=Mus musculus OX=10090 GN=Selenok PE=1 SV=3 && -	14:29690265-29697619	998.754	1121.5	3154.12	3308.95	1060.13	3231.53	-1.60785	3.98e-25	1.84e-23
ENSMUSG00000029915	Clec5a	C-type lectin domain family 5, member a [Source:MGI Symbol;Acc:MGI:1345151] && sp|Q9R007|CLC5A_MOUSE C-type lectin domain family 5 member A OS=Mus musculus OX=10090 GN=Clec5a PE=1 SV=2 && PF00059:Lectin C-type domain	6:40551828-40562755	6.14594	2.04832	134.703	160.088	4.09713	147.395	-5.12847	5.09e-25	2.35e-23
ENSMUSG00000044894	Uqcrq	ubiquinol-cytochrome c reductase, complex III subunit VII [Source:MGI Symbol;Acc:MGI:107807] && sp|Q9CQ69|QCR8_MOUSE Cytochrome b-c1 complex subunit 8 OS=Mus musculus OX=10090 GN=Uqcrq PE=1 SV=3 && PF02939:UcrQ family	11:53318749-53321658	1565.44	1530.27	4427.34	4164.64	1547.86	4295.99	-1.47263	5.46e-25	2.51e-23
ENSMUSG00000021728	Emb	embigin [Source:MGI Symbol;Acc:MGI:95321] && sp|P21995|EMB_MOUSE Embigin OS=Mus musculus OX=10090 GN=Emb PE=1 SV=2 && -	13:117345072-117410951	1880.24	2234.87	5904.12	6041.95	2057.55	5973.03	-1.53745	6.23e-25	2.87e-23
ENSMUSG00000029484	Anxa3	annexin A3 [Source:MGI Symbol;Acc:MGI:1201378] && sp|O35639|ANXA3_MOUSE Annexin A3 OS=Mus musculus OX=10090 GN=Anxa3 PE=1 SV=4 && PF00191:Annexin	5:96941198-96993825	18.4302	4.10728	260.432	262.568	11.2688	261.5	-4.52183	6.27e-25	2.88e-23
ENSMUSG00000029810	Tmem176b	transmembrane protein 176B [Source:MGI Symbol;Acc:MGI:1916348] && sp|Q9R1Q6|T176B_MOUSE Transmembrane protein 176B OS=Mus musculus OX=10090 GN=Tmem176b PE=1 SV=1 && PF04103:CD20-like family	6:48810752-48818430	142.971	143.368	703.462	839.521	143.17	771.491	-2.429	8.22e-25	3.77e-23
ENSMUSG00000060131	Atp8b4	ATPase, class I, type 8B, member 4 [Source:MGI Symbol;Acc:MGI:1859664] && sp|Q8TF62|AT8B4_HUMAN Probable phospholipid-transporting ATPase IM OS=Homo sapiens OX=9606 GN=ATP8B4 PE=1 SV=3 && PF16212:Phospholipid-translocating P-type ATPase C-terminal|PF16209:Phospholipid-translocating ATPase N-terminal|PF13246:Cation transport ATPase (P-type)	2:126162893-126342594	249.978	291.796	1198.39	1136.49	270.887	1167.44	-2.10698	8.57e-25	3.93e-23
ENSMUSG00000040713	Creg1	cellular repressor of E1A-stimulated genes 1 [Source:MGI Symbol;Acc:MGI:1344382] && sp|O88668|CREG1_MOUSE Protein CREG1 OS=Mus musculus OX=10090 GN=Creg1 PE=1 SV=1 && PF13883:Pyridoxamine 5'-phosphate oxidase	1:165591315-165602877	840.347	907.981	2698.11	2653.46	874.164	2675.79	-1.61382	8.81e-25	4.03e-23
ENSMUSG00000032557	Uba5	ubiquitin-like modifier activating enzyme 5 [Source:MGI Symbol;Acc:MGI:1913913] && sp|Q8VE47|UBA5_MOUSE Ubiquitin-like modifier-activating enzyme 5 OS=Mus musculus OX=10090 GN=Uba5 PE=1 SV=2 && PF00899:ThiF family	9:103923798-103940333	1338.11	1193.73	3527.3	3862.85	1265.92	3695.08	-1.54538	9.13e-25	4.16e-23
ENSMUSG00000026417	Pigr	polymeric immunoglobulin receptor [Source:MGI Symbol;Acc:MGI:103080] && sp|O70570|PIGR_MOUSE Polymeric immunoglobulin receptor OS=Mus musculus OX=10090 GN=Pigr PE=1 SV=1 && -	1:130754421-130779986	203.678	223.681	16.9643	13.3858	213.679	15.175	3.80551	9.43e-25	4.3e-23
ENSMUSG00000058325	Dock1	dedicator of cytokinesis 1 [Source:MGI Symbol;Acc:MGI:2429765] && sp|Q8BUR4|DOCK1_MOUSE Dedicator of cytokinesis protein 1 OS=Mus musculus OX=10090 GN=Dock1 PE=1 SV=3 && PF16172:DOCK N-terminus|PF06920:Dock homology region 2|PF14604:Variant SH3 domain|PF14429:C2 domain in Dock180 and Zizimin proteins	7:134272383-134775368	9.3036	18.2744	215.529	224.248	13.789	219.888	-3.98223	1.31e-24	5.95e-23
ENSMUSG00000038740	Mvb12b	multivesicular body subunit 12B [Source:MGI Symbol;Acc:MGI:1919793] && sp|Q6KAU4|MB12B_MOUSE Multivesicular body subunit 12B OS=Mus musculus OX=10090 GN=Mvb12b PE=1 SV=2 && -	2:33619965-33777958	243.79	266.387	1238.3	1049.24	255.089	1143.77	-2.16408	1.52e-24	6.86e-23
ENSMUSG00000092060	Bend4	BEN domain containing 4 [Source:MGI Symbol;Acc:MGI:3648414] && sp|P86174|BEND4_MOUSE BEN domain-containing protein 4 OS=Mus musculus OX=10090 GN=Bend4 PE=4 SV=2 && PF10523:BEN domain	5:67549490-67585653	265.345	243.027	1140.51	1056.95	254.186	1098.73	-2.11136	1.6e-24	7.22e-23
ENSMUSG00000026579	F5	coagulation factor V [Source:MGI Symbol;Acc:MGI:88382] && sp|O88783|FA5_MOUSE Coagulation factor V OS=Mus musculus OX=10090 GN=F5 PE=1 SV=1 && PF00754:F5/8 type C domain|PF07732:Multicopper oxidase	1:163979407-164047846	21.4999	4.11324	310.324	300.884	12.8066	305.604	-4.56365	1.88e-24	8.46e-23
ENSMUSG00000028708	Mknk1	MAP kinase-interacting serine/threonine kinase 1 [Source:MGI Symbol;Acc:MGI:894316] && sp|O08605|MKNK1_MOUSE MAP kinase-interacting serine/threonine-protein kinase 1 OS=Mus musculus OX=10090 GN=Mknk1 PE=1 SV=2 && PF00069:Protein kinase domain	4:115696395-115736447	1356.66	1353.35	3599.15	3979.77	1355	3789.46	-1.48365	2.17e-24	9.75e-23
ENSMUSG00000079111	Kdelr2	KDEL (Lys-Asp-Glu-Leu) endoplasmic reticulum protein retention receptor 2 [Source:MGI Symbol;Acc:MGI:1914163] && sp|Q2KJ37|ERD22_BOVIN ER lumen protein-retaining receptor 2 OS=Bos taurus OX=9913 GN=KDELR2 PE=2 SV=1 && PF00810:ER lumen protein retaining receptor	5:143389593-143407656	1798.95	1935.96	4969.16	5145	1867.45	5057.08	-1.43717	2.53e-24	1.13e-22
ENSMUSG00000026748	Plxdc2	plexin domain containing 2 [Source:MGI Symbol;Acc:MGI:1914698] && sp|Q9DC11|PXDC2_MOUSE Plexin domain-containing protein 2 OS=Mus musculus OX=10090 GN=Plxdc2 PE=1 SV=1 && -	2:16361115-16760650	6.16033	4.07586	136.694	210.971	5.11809	173.833	-5.0532	2.7e-24	1.21e-22
ENSMUSG00000014786	Slc9a5	solute carrier family 9 (sodium/hydrogen exchanger), member 5 [Source:MGI Symbol;Acc:MGI:2685542] && sp|Q9Z0X2|SL9A5_RAT Sodium/hydrogen exchanger 5 OS=Rattus norvegicus OX=10116 GN=Slc9a5 PE=1 SV=1 && PF00999:Sodium/hydrogen exchanger family	8:106075475-106096513	459.752	442.311	67.8514	69.959	451.032	68.9052	2.7082	3.22e-24	1.43e-22
ENSMUSG00000028497	Hacd4	3-hydroxyacyl-CoA dehydratase 4 [Source:MGI Symbol;Acc:MGI:1914025] && sp|A2AKM2|HACD4_MOUSE Very-long-chain (3R)-3-hydroxyacyl-CoA dehydratase 4 OS=Mus musculus OX=10090 GN=Hacd4 PE=2 SV=2 && -	4:88314381-88357165	16.4951	24.3818	238.478	260.681	20.4384	249.58	-3.60179	3.46e-24	1.54e-22
ENSMUSG00000034220	Gpc1	glypican 1 [Source:MGI Symbol;Acc:MGI:1194891] && sp|Q9QZF2|GPC1_MOUSE Glypican-1 OS=Mus musculus OX=10090 GN=Gpc1 PE=1 SV=1 && PF01153:Glypican	1:92759367-92788501	60.6631	52.888	446.03	389.004	56.7755	417.517	-2.87584	3.64e-24	1.61e-22
ENSMUSG00000040435	Ppp1r15a	protein phosphatase 1, regulatory subunit 15A [Source:MGI Symbol;Acc:MGI:1927072] && sp|P17564|PR15A_MOUSE Protein phosphatase 1 regulatory subunit 15A OS=Mus musculus OX=10090 GN=Ppp1r15a PE=1 SV=1 && PF10488:Phosphatase-1 catalytic subunit binding region	7:45172340-45175692	1604.53	1600.43	4678.8	4190.5	1602.48	4434.65	-1.46841	3.8e-24	1.68e-22
ENSMUSG00000026866	Kynu	kynureninase [Source:MGI Symbol;Acc:MGI:1918039] && sp|Q9CXF0|KYNU_MOUSE Kynureninase OS=Mus musculus OX=10090 GN=Kynu PE=1 SV=3 && -	2:43445341-43572734	5532.54	5252.74	1973.69	2054.56	5392.64	2014.13	1.42075	4.53e-24	2e-22
ENSMUSG00000018398	Septin8	septin 8 [Source:MGI Symbol;Acc:MGI:894310] && sp|Q8CHH9|SEPT8_MOUSE Septin-8 OS=Mus musculus OX=10090 GN=Septin8 PE=1 SV=4 && PF00735:Septin	11:53410084-53440392	35.9881	32.5464	355.229	290.279	34.2672	322.754	-3.23091	4.8e-24	2.12e-22
ENSMUSG00000021223	Papln	papilin, proteoglycan-like sulfated glycoprotein [Source:MGI Symbol;Acc:MGI:2386139] && sp|Q9EPX2|PPN_MOUSE Papilin OS=Mus musculus OX=10090 GN=Papln PE=2 SV=2 && PF07679:Immunoglobulin I-set domain|PF00014:Kunitz/Bovine pancreatic trypsin inhibitor domain|PF08686:PLAC (protease and lacunin) domain|PF00090:Thrombospondin type 1 domain|PF16626:Linking region between Kunitz_BPTI and I-set on papili…	12:83810408-83839156	11.3678	22.3369	320.308	232.743	16.8523	276.525	-4.02569	5.1e-24	2.24e-22
ENSMUSG00000114513	Gm47780	predicted gene, 47780 [Source:MGI Symbol;Acc:MGI:6096943] && - && -	14:6563935-6594409	951.424	1004.58	3128.18	2778.95	978.002	2953.57	-1.59437	5.9e-24	2.59e-22
ENSMUSG00000032116	Stt3a	STT3, subunit of the oligosaccharyltransferase complex, homolog A (S. cerevisiae) [Source:MGI Symbol;Acc:MGI:105124] && sp|P46978|STT3A_MOUSE Dolichyl-diphosphooligosaccharide--protein glycosyltransferase subunit STT3A OS=Mus musculus OX=10090 GN=Stt3a PE=1 SV=1 && PF02516:Oligosaccharyl transferase STT3 subunit	9:36640640-36678975	6252.54	6275.62	15569	16222.7	6264.08	15895.9	-1.34346	6.84e-24	3e-22
ENSMUSG00000026663	Atf6	activating transcription factor 6 [Source:MGI Symbol;Acc:MGI:1926157] && sp|F6VAN0|ATF6A_MOUSE Cyclic AMP-dependent transcription factor ATF-6 alpha OS=Mus musculus OX=10090 GN=Atf6 PE=1 SV=2 && PF00170:bZIP transcription factor	1:170532243-170695340	10765.8	10978.3	25853.6	26307.6	10872	26080.6	-1.26235	7.66e-24	3.35e-22
ENSMUSG00000049103	Ccr2	chemokine (C-C motif) receptor 2 [Source:MGI Symbol;Acc:MGI:106185] && sp|P51683|CCR2_MOUSE C-C chemokine receptor type 2 OS=Mus musculus OX=10090 GN=Ccr2 PE=1 SV=2 && PF00001:7 transmembrane receptor (rhodopsin family)	9:123901987-123913594	99.7855	106.756	545.806	636.355	103.271	591.081	-2.51555	8.08e-24	3.52e-22
ENSMUSG00000072582	Ptrh2	peptidyl-tRNA hydrolase 2 [Source:MGI Symbol;Acc:MGI:2444848] && sp|Q8R2Y8|PTH2_MOUSE Peptidyl-tRNA hydrolase 2, mitochondrial OS=Mus musculus OX=10090 GN=Ptrh2 PE=1 SV=1 && PF01981:Peptidyl-tRNA hydrolase PTH2	11:86574811-86583283	492.67	480.947	1679.34	1688.48	486.808	1683.91	-1.79015	8.15e-24	3.55e-22
ENSMUSG00000064147	Rab44	RAB44, member RAS oncogene family [Source:MGI Symbol;Acc:MGI:3045302] && sp|Q8CB87|RAB44_MOUSE Ras-related protein Rab-44 OS=Mus musculus OX=10090 GN=Rab44 PE=1 SV=2 && PF00071:Ras family	17:29333119-29367954	26.7966	40.6402	340.259	310.444	33.7184	325.352	-3.26525	1.11e-23	4.8e-22
ENSMUSG00000000409	Lck	lymphocyte protein tyrosine kinase [Source:MGI Symbol;Acc:MGI:96756] && sp|P06240|LCK_MOUSE Proto-oncogene tyrosine-protein kinase LCK OS=Mus musculus OX=10090 GN=Lck PE=1 SV=4 && PF00018:SH3 domain|PF07714:Protein tyrosine kinase|PF00017:SH2 domain	4:129442137-129467434	4627.45	4935.48	1843.98	1678.86	4781.47	1761.42	1.44072	1.37e-23	5.93e-22
ENSMUSG00000057969	Sema3b	sema domain, immunoglobulin domain (Ig), short basic domain, secreted, (semaphorin) 3B [Source:MGI Symbol;Acc:MGI:107561] && sp|Q62177|SEM3B_MOUSE Semaphorin-3B OS=Mus musculus OX=10090 GN=Sema3b PE=2 SV=2 && PF01403:Sema domain	9:107474873-107486428	132.702	143.358	3.99028	5.76281	138.03	4.87655	4.78534	1.39e-23	6e-22
ENSMUSG00000028788	Ptp4a2	protein tyrosine phosphatase 4a2 [Source:MGI Symbol;Acc:MGI:1277117] && sp|Q12974|TP4A2_HUMAN Protein tyrosine phosphatase type IVA 2 OS=Homo sapiens OX=9606 GN=PTP4A2 PE=1 SV=1 && -	4:129705012-129743796	11613.3	11750	27104.9	29611.8	11681.7	28358.3	-1.27952	1.52e-23	6.55e-22
ENSMUSG00000055435	Maf	avian musculoaponeurotic fibrosarcoma oncogene homolog [Source:MGI Symbol;Acc:MGI:96909] && sp|P54843|MAF_MOUSE Transcription factor Maf OS=Mus musculus OX=10090 GN=Maf PE=1 SV=2 && -	8:116409681-116434533	161.408	115.958	756.349	795.388	138.683	775.868	-2.48315	1.54e-23	6.62e-22
ENSMUSG00000059040	Eno1b	enolase 1B, retrotransposed [Source:MGI Symbol;Acc:MGI:3648653] && sp|P17182|ENOA_MOUSE Alpha-enolase OS=Mus musculus OX=10090 GN=Eno1 PE=1 SV=3 && PF03952:Enolase, N-terminal domain|PF00113:Enolase, C-terminal TIM barrel domain	18:48178402-48181479	875.288	850.042	2614.3	2514.5	862.665	2564.4	-1.57161	1.9e-23	8.16e-22
ENSMUSG00000030410	Dmwd	dystrophia myotonica-containing WD repeat motif [Source:MGI Symbol;Acc:MGI:94907] && sp|Q08274|DMWD_MOUSE Dystrophia myotonica WD repeat-containing protein OS=Mus musculus OX=10090 GN=Dmwd PE=1 SV=3 && -	7:18810152-18816701	10.3515	24.3611	243.465	291.381	17.3563	267.423	-3.93504	1.91e-23	8.16e-22
ENSMUSG00000021253	Tgfb3	transforming growth factor, beta 3 [Source:MGI Symbol;Acc:MGI:98727] && sp|Q07258|TGFB3_RAT Transforming growth factor beta-3 proprotein OS=Rattus norvegicus OX=10116 GN=Tgfb3 PE=2 SV=2 && PF00019:Transforming growth factor beta like domain|PF00688:TGF-beta propeptide	12:86103519-86125815	730.299	808.332	161.652	122.566	769.315	142.109	2.43603	2.06e-23	8.79e-22
ENSMUSG00000001525	Tubb5	tubulin, beta 5 class I [Source:MGI Symbol;Acc:MGI:107812] && sp|Q2KJD0|TBB5_BOVIN Tubulin beta-5 chain OS=Bos taurus OX=9913 GN=TUBB5 PE=2 SV=1 && -	17:36144813-36149198	54647.7	54561.9	23227.3	22933.5	54604.8	23080.4	1.24236	2.14e-23	9.14e-22
ENSMUSG00000036381	P2ry14	purinergic receptor P2Y, G-protein coupled, 14 [Source:MGI Symbol;Acc:MGI:2155705] && - && -	3:59021276-59061039	3.10544	6.09064	125.723	148.585	4.59804	137.154	-4.86063	2.21e-23	9.43e-22
ENSMUSG00000024112	Cacna1h	calcium channel, voltage-dependent, T type, alpha 1H subunit [Source:MGI Symbol;Acc:MGI:1928842] && sp|O88427|CAC1H_MOUSE Voltage-dependent T-type calcium channel subunit alpha-1H OS=Mus musculus OX=10090 GN=Cacna1h PE=1 SV=3 && -	17:25593259-25652757	119.34	134.202	654.572	663.13	126.771	658.851	-2.37654	2.36e-23	1e-21
ENSMUSG00000028378	Ptgr1	prostaglandin reductase 1 [Source:MGI Symbol;Acc:MGI:1914353] && sp|Q91YR9|PTGR1_MOUSE Prostaglandin reductase 1 OS=Mus musculus OX=10090 GN=Ptgr1 PE=1 SV=2 && PF16884:N-terminal domain of oxidoreductase|PF00107:Zinc-binding dehydrogenase	4:58965439-58987119	70.9673	69.1459	423.073	524.261	70.0566	473.667	-2.75525	2.66e-23	1.13e-21
ENSMUSG00000057098	Ebf1	early B cell factor 1 [Source:MGI Symbol;Acc:MGI:95275] && sp|Q9UH73|COE1_HUMAN Transcription factor COE1 OS=Homo sapiens OX=9606 GN=EBF1 PE=1 SV=2 && PF01833:IPT/TIG domain|PF16423:Transcription factor COE1 helix-loop-helix domain|PF16422:Transcription factor COE1 DNA-binding domain	11:44508144-44898918	75961.3	77474.2	32234.7	32686.9	76717.8	32460.8	1.24086	2.75e-23	1.16e-21
ENSMUSG00000020311	Erlec1	endoplasmic reticulum lectin 1 [Source:MGI Symbol;Acc:MGI:1914003] && sp|Q8VEH8|ERLEC_MOUSE Endoplasmic reticulum lectin 1 OS=Mus musculus OX=10090 GN=Erlec1 PE=1 SV=1 && PF07915:Glucosidase II beta subunit-like protein	11:30880774-30904335	1428.63	1297.44	3780.75	3659.64	1363.03	3720.2	-1.44849	3.12e-23	1.32e-21
ENSMUSG00000027765	P2ry1	purinergic receptor P2Y, G-protein coupled 1 [Source:MGI Symbol;Acc:MGI:105049] && sp|P49650|P2RY1_MOUSE P2Y purinoceptor 1 OS=Mus musculus OX=10090 GN=P2ry1 PE=2 SV=1 && PF00001:7 transmembrane receptor (rhodopsin family)	3:60910216-60916403	0.0199819	6.07664	123.724	173.561	3.04831	148.642	-5.54327	3.56e-23	1.5e-21
ENSMUSG00000004043	Stat5a	signal transducer and activator of transcription 5A [Source:MGI Symbol;Acc:MGI:103036] && sp|P42230|STA5A_MOUSE Signal transducer and activator of transcription 5A OS=Mus musculus OX=10090 GN=Stat5a PE=1 SV=1 && -	11:100750177-100775995	15457	15347.4	6349.15	5759.2	15402.2	6054.18	1.34714	3.79e-23	1.6e-21
ENSMUSG00000055013	Agap1	ArfGAP with GTPase domain, ankyrin repeat and PH domain 1 [Source:MGI Symbol;Acc:MGI:2653690] && sp|Q8BXK8|AGAP1_MOUSE Arf-GAP with GTPase, ANK repeat and PH domain-containing protein 1 OS=Mus musculus OX=10090 GN=Agap1 PE=1 SV=1 && -	1:89382528-89825339	23.5683	7.16219	257.434	322.063	15.3652	289.749	-4.22647	3.81e-23	1.6e-21
ENSMUSG00000094595	Fsbp	fibrinogen silencer binding protein [Source:MGI Symbol;Acc:MGI:5301008] && sp|Q8BKE5|FSBP_MOUSE Fibrinogen silencer-binding protein OS=Mus musculus OX=10090 GN=Fsbp PE=2 SV=1 && PF13873:Myb/SANT-like DNA-binding domain	4:11579665-11587591	312.734	384.315	37.9152	45.0732	348.525	41.4942	3.06596	4.17e-23	1.75e-21
ENSMUSG00000095115	Itpripl2	inositol 1,4,5-triphosphate receptor interacting protein-like 2 [Source:MGI Symbol;Acc:MGI:2442416] && sp|Q3UV16|IPIL2_MOUSE Inositol 1,4,5-trisphosphate receptor-interacting protein-like 2 OS=Mus musculus OX=10090 GN=Itpripl2 PE=2 SV=1 && PF03281:Mab-21 protein	7:118084334-118091198	205.68	181.008	834.178	906.562	193.344	870.37	-2.16986	4.65e-23	1.95e-21
ENSMUSG00000026712	Mrc1	mannose receptor, C type 1 [Source:MGI Symbol;Acc:MGI:97142] && sp|Q61830|MRC1_MOUSE Macrophage mannose receptor 1 OS=Mus musculus OX=10090 GN=Mrc1 PE=1 SV=2 && PF00059:Lectin C-type domain|PF00040:Fibronectin type II domain|PF00652:Ricin-type beta-trefoil lectin domain	2:14234203-14336868	89.4437	72.2174	473.961	603.81	80.8306	538.885	-2.73536	4.87e-23	2.03e-21
ENSMUSG00000020099	Unc5b	unc-5 netrin receptor B [Source:MGI Symbol;Acc:MGI:894703] && sp|Q8K1S3|UNC5B_MOUSE Netrin receptor UNC5B OS=Mus musculus OX=10090 GN=Unc5b PE=1 SV=1 && -	10:60598372-60667360	2.09105	8.11204	140.693	143.745	5.10154	142.219	-4.76515	4.93e-23	2.06e-21
ENSMUSG00000041362	Shtn1	shootin 1 [Source:MGI Symbol;Acc:MGI:1918903] && sp|Q8K2Q9|SHOT1_MOUSE Shootin-1 OS=Mus musculus OX=10090 GN=Shtn1 PE=1 SV=1 && -	19:58961788-59064532	4.15812	12.1734	184.599	163.821	8.16577	174.21	-4.39263	5.01e-23	2.09e-21
ENSMUSG00000040520	Manea	mannosidase, endo-alpha [Source:MGI Symbol;Acc:MGI:2444484] && sp|Q6NXH2|MANEA_MOUSE Glycoprotein endo-alpha-1,2-mannosidase OS=Mus musculus OX=10090 GN=Manea PE=2 SV=1 && PF16317:Glycosyl hydrolase family 99	4:26324506-26346891	2627.92	2471.83	6459.91	6993.54	2549.87	6726.72	-1.39946	5.1e-23	2.12e-21
ENSMUSG00000072476	Gm9008	predicted pseudogene 9008 [Source:MGI Symbol;Acc:MGI:3644000] && sp|Q8BUH7|RNF26_MOUSE E3 ubiquitin-protein ligase RNF26 OS=Mus musculus OX=10090 GN=Rnf26 PE=2 SV=1 && PF13920:Zinc finger, C3HC4 type (RING finger)	6:76472415-76474767	22.5766	12.2313	252.452	221.311	17.404	236.881	-3.75766	5.64e-23	2.34e-21
ENSMUSG00000040462	Os9	amplified in osteosarcoma [Source:MGI Symbol;Acc:MGI:1924301] && sp|Q8K2C7|OS9_MOUSE Protein OS-9 OS=Mus musculus OX=10090 GN=Os9 PE=1 SV=2 && -	10:126931519-126957000	2872.7	2578.6	7824.93	7003.04	2725.65	7413.99	-1.4436	6.32e-23	2.62e-21
ENSMUSG00000027822	Slc33a1	solute carrier family 33 (acetyl-CoA transporter), member 1 [Source:MGI Symbol;Acc:MGI:1332247] && sp|Q99J27|ACATN_MOUSE Acetyl-coenzyme A transporter 1 OS=Mus musculus OX=10090 GN=Slc33a1 PE=1 SV=1 && PF13000:Acetyl-coenzyme A transporter 1	3:63840928-63872189	1301.12	1337.07	3417.54	3882.03	1319.1	3649.79	-1.46821	6.62e-23	2.74e-21
ENSMUSG00000046908	Ltb4r1	leukotriene B4 receptor 1 [Source:MGI Symbol;Acc:MGI:1309472] && sp|O88855|LT4R1_MOUSE Leukotriene B4 receptor 1 OS=Mus musculus OX=10090 GN=Ltb4r PE=2 SV=1 && PF00001:7 transmembrane receptor (rhodopsin family)	14:56003419-56005951	23.6531	22.3742	247.461	229.956	23.0136	238.709	-3.36778	6.69e-23	2.77e-21
ENSMUSG00000054263	Lifr	LIF receptor alpha [Source:MGI Symbol;Acc:MGI:96788] && sp|P42703|LIFR_MOUSE Leukemia inhibitory factor receptor OS=Mus musculus OX=10090 GN=Lifr PE=1 SV=1 && PF17971:Leukemia inhibitory factor receptor D2 domain|PF00041:Fibronectin type III domain|PF18207:Leukemia inhibitory factor receptor N-terminal domain	15:7120095-7226970	3086.66	2960.9	7683.24	7901.97	3023.78	7792.6	-1.36573	7.61e-23	3.13e-21
ENSMUSG00000047414	Flrt2	fibronectin leucine rich transmembrane protein 2 [Source:MGI Symbol;Acc:MGI:3603594] && sp|Q8BLU0|FLRT2_MOUSE Leucine-rich repeat transmembrane protein FLRT2 OS=Mus musculus OX=10090 GN=Flrt2 PE=1 SV=1 && PF13855:Leucine rich repeat	12:95659000-95751989	13.3434	8.15195	163.639	208.029	10.7477	185.834	-4.097	8.27e-23	3.4e-21
ENSMUSG00000028893	Sesn2	sestrin 2 [Source:MGI Symbol;Acc:MGI:2651874] && sp|P58043|SESN2_MOUSE Sestrin-2 OS=Mus musculus OX=10090 GN=Sesn2 PE=1 SV=1 && -	4:132219343-132237812	2790.47	2970.03	8869.66	7347.99	2880.25	8108.82	-1.49323	8.86e-23	3.63e-21
ENSMUSG00000074622	Mafb	v-maf musculoaponeurotic fibrosarcoma oncogene family, protein B (avian) [Source:MGI Symbol;Acc:MGI:104555] && sp|P54841|MAFB_MOUSE Transcription factor MafB OS=Mus musculus OX=10090 GN=Mafb PE=1 SV=1 && PF08383:Maf N-terminal region|PF03131:bZIP Maf transcription factor	2:160205623-160208985	57.6193	64.0482	389.15	413.038	60.8337	401.094	-2.71848	9.86e-23	4.03e-21
ENSMUSG00000007080	Pole	polymerase (DNA directed), epsilon [Source:MGI Symbol;Acc:MGI:1196391] && sp|Q9WVF7|DPOE1_MOUSE DNA polymerase epsilon catalytic subunit A OS=Mus musculus OX=10090 GN=Pole PE=1 SV=3 && PF08490:Domain of unknown function (DUF1744)|PF00136:DNA polymerase family B|PF03104:DNA polymerase family B, exonuclease domain	5:110434172-110485340	5369.03	5584.2	2195.21	2014.26	5476.61	2104.74	1.37964	1.38e-22	5.61e-21
ENSMUSG00000060703	Cd302	CD302 antigen [Source:MGI Symbol;Acc:MGI:1913455] && sp|Q9DCG2|CD302_MOUSE CD302 antigen OS=Mus musculus OX=10090 GN=Cd302 PE=1 SV=2 && PF00059:Lectin C-type domain	2:60082337-60114832	14.3958	13.2233	179.608	182.074	13.8095	180.841	-3.6993	1.52e-22	6.19e-21
ENSMUSG00000059878	Zfp422	zinc finger protein 422 [Source:MGI Symbol;Acc:MGI:1914505] && sp|Q9ERU3|ZNF22_MOUSE Zinc finger protein 22 OS=Mus musculus OX=10090 GN=Znf22 PE=1 SV=2 && PF00096:Zinc finger, C2H2 type	6:116600977-116605960	831.095	913.062	166.632	208.022	872.078	187.327	2.21777	1.66e-22	6.75e-21
ENSMUSG00000035448	Ccr3	chemokine (C-C motif) receptor 3 [Source:MGI Symbol;Acc:MGI:104616] && sp|P51678|CCR3_MOUSE Probable C-C chemokine receptor type 3 OS=Mus musculus OX=10090 GN=Ccr3 PE=2 SV=2 && PF00001:7 transmembrane receptor (rhodopsin family)	9:123822009-123831726	14.3529	6.127	171.624	185.931	10.24	178.777	-4.11032	1.85e-22	7.51e-21
ENSMUSG00000016534	Lamp2	lysosomal-associated membrane protein 2 [Source:MGI Symbol;Acc:MGI:96748] && sp|P17047|LAMP2_MOUSE Lysosome-associated membrane glycoprotein 2 OS=Mus musculus OX=10090 GN=Lamp2 PE=1 SV=2 && PF01299:Lysosome-associated membrane glycoprotein (Lamp)	X:37490234-37545331	4652.13	4786.02	11258.4	12050.4	4719.08	11654.4	-1.30428	2.03e-22	8.2e-21
ENSMUSG00000038828	Tmem214	transmembrane protein 214 [Source:MGI Symbol;Acc:MGI:1916046] && sp|Q8BM55|TM214_MOUSE Transmembrane protein 214 OS=Mus musculus OX=10090 GN=Tmem214 PE=1 SV=1 && PF10151:TMEM214, C-terminal, caspase 4 activator	5:31025356-31036524	1470.85	1604.48	4440.32	3937.51	1537.66	4188.91	-1.44571	2.16e-22	8.7e-21
ENSMUSG00000024664	Fads3	fatty acid desaturase 3 [Source:MGI Symbol;Acc:MGI:1928740] && sp|Q9JJE7|FADS3_MOUSE Fatty acid desaturase 3 OS=Mus musculus OX=10090 GN=Fads3 PE=1 SV=2 && PF00487:Fatty acid desaturase|PF00173:Cytochrome b5-like Heme/Steroid binding domain	19:10018933-10037474	19.4534	4.10933	327.292	236.574	11.7814	281.933	-4.56657	2.48e-22	1e-20
ENSMUSG00000020961	Ston2	stonin 2 [Source:MGI Symbol;Acc:MGI:1918272] && sp|Q8BZ60|STON2_MOUSE Stonin-2 OS=Mus musculus OX=10090 GN=Ston2 PE=1 SV=1 && PF00928:Adaptor complexes medium subunit family|PF12016:Stonin 2	12:91599783-91755161	33.9132	26.4555	265.419	285.591	30.1844	275.505	-3.18524	2.55e-22	1.03e-20
ENSMUSG00000047250	Ptgs1	prostaglandin-endoperoxide synthase 1 [Source:MGI Symbol;Acc:MGI:97797] && sp|P22437|PGH1_MOUSE Prostaglandin G/H synthase 1 OS=Mus musculus OX=10090 GN=Ptgs1 PE=1 SV=1 && PF03098:Animal haem peroxidase	2:36120438-36142284	71.0114	87.4213	454.005	557.797	79.2164	505.901	-2.67306	2.68e-22	1.08e-20
ENSMUSG00000049313	Sorl1	sortilin-related receptor, LDLR class A repeats-containing [Source:MGI Symbol;Acc:MGI:1202296] && sp|O88307|SORL_MOUSE Sortilin-related receptor OS=Mus musculus OX=10090 GN=Sorl1 PE=1 SV=3 && PF15901:Sortilin, neurotensin receptor 3, C-terminal|PF15902:Sortilin, neurotensin receptor 3,|PF00057:Low-density lipoprotein receptor domain class A|PF00041:Fibronectin type III domain	9:41876016-42035593	18052	17891.4	7502.64	7108.48	17971.7	7305.56	1.29866	3.08e-22	1.24e-20
ENSMUSG00000032776	Mctp2	multiple C2 domains, transmembrane 2 [Source:MGI Symbol;Acc:MGI:2685335] && sp|Q5RJH2|MCTP2_MOUSE Multiple C2 and transmembrane domain-containing protein 2 OS=Mus musculus OX=10090 GN=Mctp2 PE=2 SV=1 && PF00168:C2 domain|PF08372:Plant phosphoribosyltransferase C-terminal	7:71727578-71956356	2204.13	1860.75	533.832	624.858	2032.44	579.345	1.81032	3.1e-22	1.24e-20
ENSMUSG00000027533	Fabp5	fatty acid binding protein 5, epidermal [Source:MGI Symbol;Acc:MGI:101790] && sp|Q05816|FABP5_MOUSE Fatty acid-binding protein 5 OS=Mus musculus OX=10090 GN=Fabp5 PE=1 SV=3 && -	3:10077608-10081667	448.411	390.47	1445.84	1545.73	419.441	1495.79	-1.83415	3.37e-22	1.35e-20
ENSMUSG00000059142	Zfp945	zinc finger protein 945 [Source:MGI Symbol;Acc:MGI:2445132] && sp|E9PW05|ZFP54_MOUSE Zinc finger protein 54 OS=Mus musculus OX=10090 GN=Zfp54 PE=2 SV=1 && -	17:23065671-23086108	705.524	566.388	2150.31	2120.66	635.956	2135.48	-1.74743	3.61e-22	1.44e-20
ENSMUSG00000021281	Tnfaip2	tumor necrosis factor, alpha-induced protein 2 [Source:MGI Symbol;Acc:MGI:104960] && sp|Q61333|TNAP2_MOUSE Tumor necrosis factor alpha-induced protein 2 OS=Mus musculus OX=10090 GN=Tnfaip2 PE=1 SV=2 && PF06046:Exocyst complex component Sec6	12:111408903-111421452	96.679	93.55	1145.52	594.843	95.1145	870.179	-3.19187	3.96e-22	1.58e-20
ENSMUSG00000028494	Plin2	perilipin 2 [Source:MGI Symbol;Acc:MGI:87920] && sp|P43883|PLIN2_MOUSE Perilipin-2 OS=Mus musculus OX=10090 GN=Plin2 PE=1 SV=2 && PF03036:Perilipin family	4:86566623-86588297	556.475	618.192	1951.74	1861.91	587.333	1906.83	-1.69866	4.6e-22	1.83e-20
ENSMUSG00000050395	Tnfsf15	tumor necrosis factor (ligand) superfamily, member 15 [Source:MGI Symbol;Acc:MGI:2180140] && sp|Q5UBV8|TNF15_MOUSE Tumor necrosis factor ligand superfamily member 15 OS=Mus musculus OX=10090 GN=Tnfsf15 PE=2 SV=2 && PF00229:TNF(Tumour Necrosis Factor) family	4:63642840-63663350	4571.9	4644.69	1630.44	1853.36	4608.29	1741.9	1.40342	5.2e-22	2.07e-20
ENSMUSG00000022788	Fgd4	FYVE, RhoGEF and PH domain containing 4 [Source:MGI Symbol;Acc:MGI:2183747] && sp|Q91ZT5|FGD4_MOUSE FYVE, RhoGEF and PH domain-containing protein 4 OS=Mus musculus OX=10090 GN=Fgd4 PE=1 SV=1 && PF01363:FYVE zinc finger|PF00621:RhoGEF domain|PF00169:PH domain	16:16234781-16418413	40.1177	40.6718	303.338	308.568	40.3947	305.953	-2.91728	5.36e-22	2.12e-20
ENSMUSG00000025877	Hk3	hexokinase 3 [Source:MGI Symbol;Acc:MGI:2670962] && sp|Q3TRM8|HXK3_MOUSE Hexokinase-3 OS=Mus musculus OX=10090 GN=Hk3 PE=1 SV=2 && PF00349:Hexokinase|PF03727:Hexokinase	13:55153798-55169198	92.5693	91.5138	552.797	478.12	92.0415	515.458	-2.48385	5.38e-22	2.13e-20
ENSMUSG00000026914	Psmd14	proteasome (prosome, macropain) 26S subunit, non-ATPase, 14 [Source:MGI Symbol;Acc:MGI:1913284] && sp|O00487|PSDE_HUMAN 26S proteasome non-ATPase regulatory subunit 14 OS=Homo sapiens OX=9606 GN=PSMD14 PE=1 SV=1 && PF13012:Maintenance of mitochondrial structure and function|PF01398:JAB1/Mov34/MPN/PAD-1 ubiquitin protease	2:61542038-61630720	3880.71	3926.84	9550.17	9339.36	3903.78	9444.76	-1.27461	5.39e-22	2.13e-20
ENSMUSG00000030407	Qpctl	glutaminyl-peptide cyclotransferase-like [Source:MGI Symbol;Acc:MGI:1914619] && sp|Q8BH73|QPCTL_MOUSE Glutaminyl-peptide cyclotransferase-like protein OS=Mus musculus OX=10090 GN=Qpctl PE=1 SV=1 && PF04389:Peptidase family M28	7:18873627-18883216	444.357	482.963	1556.6	1545.7	463.66	1551.15	-1.7419	5.7e-22	2.25e-20
ENSMUSG00000050931	Sgms2	sphingomyelin synthase 2 [Source:MGI Symbol;Acc:MGI:1921692] && sp|Q9D4B1|SMS2_MOUSE Phosphatidylcholine:ceramide cholinephosphotransferase 2 OS=Mus musculus OX=10090 GN=Sgms2 PE=1 SV=2 && -	3:131112634-131197172	19.6017	33.5188	323.299	258.649	26.5603	290.974	-3.44692	6.17e-22	2.43e-20
ENSMUSG00000025094	Slc18a2	solute carrier family 18 (vesicular monoamine), member 2 [Source:MGI Symbol;Acc:MGI:106677] && sp|Q8BRU6|VMAT2_MOUSE Synaptic vesicular amine transporter OS=Mus musculus OX=10090 GN=Slc18a2 PE=1 SV=1 && -	19:59249328-59284444	11.2916	7.13235	146.675	189.826	9.212	168.251	-4.17341	7.68e-22	3.02e-20
ENSMUSG00000038213	Tapbpl	TAP binding protein-like [Source:MGI Symbol;Acc:MGI:2384853] && sp|Q8VD31|TPSNR_MOUSE Tapasin-related protein OS=Mus musculus OX=10090 GN=Tapbpl PE=1 SV=2 && PF07686:Immunoglobulin V-set domain|PF07654:Immunoglobulin C1-set domain	6:125200896-125208823	1313.47	1358.43	3696.94	3379.8	1335.95	3538.37	-1.4051	8.02e-22	3.15e-20
ENSMUSG00000043998	Mgat2	mannoside acetylglucosaminyltransferase 2 [Source:MGI Symbol;Acc:MGI:2384966] && sp|Q921V5|MGAT2_MOUSE Alpha-1,6-mannosyl-glycoprotein 2-beta-N-acetylglucosaminyltransferase OS=Mus musculus OX=10090 GN=Mgat2 PE=1 SV=1 && -	12:69230931-69233544	1977.92	2133.21	5204.65	5263.82	2055.57	5234.23	-1.34838	8.16e-22	3.2e-20
ENSMUSG00000003541	Ier3	immediate early response 3 [Source:MGI Symbol;Acc:MGI:104814] && sp|P46694|IEX1_MOUSE Radiation-inducible immediate-early gene IEX-1 OS=Mus musculus OX=10090 GN=Ier3 PE=1 SV=1 && -	17:36132576-36133815	204.689	209.457	947.935	837.481	207.073	892.708	-2.10733	9.06e-22	3.55e-20
ENSMUSG00000022346	Myc	myelocytomatosis oncogene [Source:MGI Symbol;Acc:MGI:97250] && sp|P01108|MYC_MOUSE Myc proto-oncogene protein OS=Mus musculus OX=10090 GN=Myc PE=1 SV=1 && PF02344:Myc leucine zipper domain|PF01056:Myc amino-terminal region|PF00010:Helix-loop-helix DNA-binding domain	15:61857240-61862223	3430.16	2891.78	1107.59	892.065	3160.97	999.827	1.66063	9.23e-22	3.61e-20
ENSMUSG00000026276	Septin2	septin 2 [Source:MGI Symbol;Acc:MGI:97298] && sp|P42208|SEPT2_MOUSE Septin-2 OS=Mus musculus OX=10090 GN=Septin2 PE=1 SV=2 && PF00735:Septin	1:93406686-93437982	5356.68	5452.02	1940.77	1341.44	5404.35	1641.11	1.71953	1.22e-21	4.76e-20
ENSMUSG00000017707	Serinc3	serine incorporator 3 [Source:MGI Symbol;Acc:MGI:1349457] && sp|Q9QZI9|SERC3_MOUSE Serine incorporator 3 OS=Mus musculus OX=10090 GN=Serinc3 PE=1 SV=2 && PF03348:Serine incorporator (Serinc)	2:163465192-163487051	31989.9	32774.2	72813.2	75712.6	32382	74262.9	-1.19745	1.29e-21	5.04e-20
ENSMUSG00000038067	Csf3	colony stimulating factor 3 (granulocyte) [Source:MGI Symbol;Acc:MGI:1339751] && sp|P09920|CSF3_MOUSE Granulocyte colony-stimulating factor OS=Mus musculus OX=10090 GN=Csf3 PE=1 SV=1 && PF16647:Granulocyte colony-stimulating factor	11:98592089-98594455	10.217	0.0189049	152.662	200.373	5.11797	176.517	-5.07359	1.35e-21	5.25e-20
ENSMUSG00000026548	Slamf9	SLAM family member 9 [Source:MGI Symbol;Acc:MGI:1923692] && sp|Q9D780|SLAF9_MOUSE SLAM family member 9 OS=Mus musculus OX=10090 GN=Slamf9 PE=2 SV=2 && PF07686:Immunoglobulin V-set domain	1:172302925-172306142	197.416	149.507	791.272	863.441	173.462	827.356	-2.25325	1.39e-21	5.39e-20
ENSMUSG00000038119	Cdon	cell adhesion molecule-related/down-regulated by oncogenes [Source:MGI Symbol;Acc:MGI:1926387] && sp|Q32MD9|CDON_MOUSE Cell adhesion molecule-related/down-regulated by oncogenes OS=Mus musculus OX=10090 GN=Cdon PE=1 SV=2 && PF13927:Immunoglobulin domain|PF00041:Fibronectin type III domain|PF07679:Immunoglobulin I-set domain	9:35332424-35418948	2441.76	2366.08	846.159	667.822	2403.92	756.99	1.66709	1.54e-21	5.99e-20
ENSMUSG00000048065	Cyb5r2	cytochrome b5 reductase 2 [Source:MGI Symbol;Acc:MGI:2444415] && sp|Q3KNK3|NB5R2_MOUSE NADH-cytochrome b5 reductase 2 OS=Mus musculus OX=10090 GN=Cyb5r2 PE=2 SV=2 && PF00970:Oxidoreductase FAD-binding domain|PF00175:Oxidoreductase NAD-binding domain	7:107347662-107357239	87.4266	86.4298	467.979	475.308	86.9282	471.644	-2.43817	1.9e-21	7.37e-20
ENSMUSG00000017400	Stac2	SH3 and cysteine rich domain 2 [Source:MGI Symbol;Acc:MGI:2144518] && sp|Q8R1B0|STAC2_MOUSE SH3 and cysteine-rich domain-containing protein 2 OS=Mus musculus OX=10090 GN=Stac2 PE=1 SV=1 && PF14604:Variant SH3 domain|PF00130:Phorbol esters/diacylglycerol binding domain (C1 domain)|PF16664:Unstructured on SH3 and cysteine-rich domain-containing protein 2	11:97927449-97944288	216.017	233.851	985.852	883.484	224.934	934.668	-2.05427	2.28e-21	8.85e-20
ENSMUSG00000056394	Lig1	ligase I, DNA, ATP-dependent [Source:MGI Symbol;Acc:MGI:101789] && sp|P37913|DNLI1_MOUSE DNA ligase 1 OS=Mus musculus OX=10090 GN=Lig1 PE=1 SV=2 && PF04679:ATP dependent DNA ligase C terminal region|PF04675:DNA ligase N terminus|PF01068:ATP dependent DNA ligase domain	7:13011239-13045350	4643.89	4558.27	1796.08	1873.45	4601.08	1834.76	1.32629	2.37e-21	9.17e-20
ENSMUSG00000031447	Lamp1	lysosomal-associated membrane protein 1 [Source:MGI Symbol;Acc:MGI:96745] && sp|P11438|LAMP1_MOUSE Lysosome-associated membrane glycoprotein 1 OS=Mus musculus OX=10090 GN=Lamp1 PE=1 SV=2 && PF01299:Lysosome-associated membrane glycoprotein (Lamp)	8:13209161-13225338	3868.36	3806.86	9143.06	9121.84	3837.61	9132.45	-1.25077	2.44e-21	9.42e-20
ENSMUSG00000038059	Smim3	small integral membrane protein 3 [Source:MGI Symbol;Acc:MGI:1917088] && - && -	18:60607263-60635059	892.842	1112.33	3204.01	2871.91	1002.59	3037.96	-1.59918	2.59e-21	9.98e-20
ENSMUSG00000030287	Itpr2	inositol 1,4,5-triphosphate receptor 2 [Source:MGI Symbol;Acc:MGI:99418] && sp|Q9Z329|ITPR2_MOUSE Inositol 1,4,5-trisphosphate receptor type 2 OS=Mus musculus OX=10090 GN=Itpr2 PE=1 SV=4 && PF02815:MIR domain|PF08454:RyR and IP3R Homology associated|PF01365:RIH domain|PF08709:Inositol 1,4,5-trisphosphate/ryanodine receptor|PF00520:Ion transport protein	6:146009797-146403721	26874.9	26850.4	11593.7	12021.6	26862.6	11807.7	1.18586	2.69e-21	1.04e-19
ENSMUSG00000001027	Scn4a	sodium channel, voltage-gated, type IV, alpha [Source:MGI Symbol;Acc:MGI:98250] && sp|Q9ER60|SCN4A_MOUSE Sodium channel protein type 4 subunit alpha OS=Mus musculus OX=10090 GN=Scn4a PE=1 SV=1 && PF06512:Sodium ion transport-associated|PF00520:Ion transport protein	11:106209418-106244114	8514.31	8493.24	3617.11	3402.81	8503.78	3509.96	1.27664	2.7e-21	1.04e-19
ENSMUSG00000031513	Leprotl1	leptin receptor overlapping transcript-like 1 [Source:MGI Symbol;Acc:MGI:1915442] && sp|Q9CQ74|LERL1_MOUSE Leptin receptor overlapping transcript-like 1 OS=Mus musculus OX=10090 GN=Leprotl1 PE=2 SV=1 && PF04133:Vacuolar protein sorting 55	8:34602726-34614187	1063.51	1014.76	2850.78	2806.78	1039.14	2828.78	-1.4447	2.92e-21	1.12e-19
ENSMUSG00000057666	Gapdh	glyceraldehyde-3-phosphate dehydrogenase [Source:MGI Symbol;Acc:MGI:95640] && sp|P16858|G3P_MOUSE Glyceraldehyde-3-phosphate dehydrogenase OS=Mus musculus OX=10090 GN=Gapdh PE=1 SV=2 && PF02800:Glyceraldehyde 3-phosphate dehydrogenase, C-terminal domain	6:125138678-125143430	3374.69	3659.41	1391.97	1273.51	3517.05	1332.74	1.39997	3.25e-21	1.25e-19
ENSMUSG00000003355	Fkbp11	FK506 binding protein 11 [Source:MGI Symbol;Acc:MGI:1913370] && sp|Q9D1M7|FKB11_MOUSE Peptidyl-prolyl cis-trans isomerase FKBP11 OS=Mus musculus OX=10090 GN=Fkbp11 PE=1 SV=1 && -	15:98622247-98626079	37.0285	36.6067	360.22	268.206	36.8176	314.213	-3.08893	3.49e-21	1.34e-19
ENSMUSG00000039105	Atp6v1g1	ATPase, H+ transporting, lysosomal V1 subunit G1 [Source:MGI Symbol;Acc:MGI:1913540] && sp|Q9CR51|VATG1_MOUSE V-type proton ATPase subunit G 1 OS=Mus musculus OX=10090 GN=Atp6v1g1 PE=1 SV=3 && PF03179:Vacuolar (H+)-ATPase G subunit	4:63463009-63468987	1026.53	1163.19	3044.36	2983.11	1094.86	3013.73	-1.46067	4.05e-21	1.54e-19
ENSMUSG00000003134	Tbc1d8	TBC1 domain family, member 8 [Source:MGI Symbol;Acc:MGI:1927225] && sp|Q9Z1A9|TBCD8_MOUSE TBC1 domain family member 8 OS=Mus musculus OX=10090 GN=Tbc1d8 PE=1 SV=2 && PF02893:GRAM domain|PF00566:Rab-GTPase-TBC domain	1:39410573-39517836	39.1198	48.7874	319.304	313.346	43.9536	316.325	-2.84369	4.16e-21	1.58e-19
ENSMUSG00000014361	Mertk	MER proto-oncogene tyrosine kinase [Source:MGI Symbol;Acc:MGI:96965] && sp|Q60805|MERTK_MOUSE Tyrosine-protein kinase Mer OS=Mus musculus OX=10090 GN=Mertk PE=1 SV=1 && PF00047:Immunoglobulin domain|PF07714:Protein tyrosine kinase|PF13895:Immunoglobulin domain|PF00041:Fibronectin type III domain	2:128540876-128644814	10.217	0.0189049	156.658	158.115	5.11797	157.387	-4.90836	4.93e-21	1.87e-19
ENSMUSG00000028364	Tnc	tenascin C [Source:MGI Symbol;Acc:MGI:101922] && sp|Q80YX1|TENA_MOUSE Tenascin OS=Mus musculus OX=10090 GN=Tnc PE=1 SV=1 && PF00041:Fibronectin type III domain|PF00147:Fibrinogen beta and gamma chains, C-terminal globular domain|PF18720:Tenascin EGF domain	4:63846698-63965252	210.816	179.995	811.23	828.915	195.405	820.073	-2.06869	5.78e-21	2.19e-19
ENSMUSG00000051278	Zgrf1	zinc finger, GRF-type containing 1 [Source:MGI Symbol;Acc:MGI:1918893] && sp|Q0VGT4|ZGRF1_MOUSE Protein ZGRF1 OS=Mus musculus OX=10090 GN=Zgrf1 PE=1 SV=2 && PF10382:Protein of unknown function (DUF2439)	3:127347138-127411672	2480.88	2724.98	924.982	937.197	2602.93	931.09	1.48302	6.08e-21	2.3e-19
ENSMUSG00000046245	Pilra	paired immunoglobin-like type 2 receptor alpha [Source:MGI Symbol;Acc:MGI:2450529] && sp|Q2YFS3|PILRA_MOUSE Paired immunoglobulin-like type 2 receptor alpha OS=Mus musculus OX=10090 GN=Pilra PE=1 SV=1 && -	5:137816060-137834543	55.4663	33.5973	353.229	351.683	44.5318	352.456	-2.98132	6.44e-21	2.43e-19
ENSMUSG00000054364	Rhob	ras homolog family member B [Source:MGI Symbol;Acc:MGI:107949] && sp|Q3ZBW5|RHOB_BOVIN Rho-related GTP-binding protein RhoB OS=Bos taurus OX=9913 GN=RHOB PE=2 SV=1 && PF00071:Ras family	12:8547661-8550009	1159.15	1064.59	3246.92	2901.61	1111.87	3074.27	-1.46714	6.82e-21	2.57e-19
ENSMUSG00000004891	Nes	nestin [Source:MGI Symbol;Acc:MGI:101784] && sp|Q6P5H2|NEST_MOUSE Nestin OS=Mus musculus OX=10090 GN=Nes PE=1 SV=1 && PF00038:Intermediate filament protein	3:87878385-87887758	5.55e-17	5.55e-17	101.784	67.9228	5.55e-17	84.8534	-9.40964	7.06e-21	2.66e-19
ENSMUSG00000028393	Alad	aminolevulinate, delta-, dehydratase [Source:MGI Symbol;Acc:MGI:96853] && sp|P10518|HEM2_MOUSE Delta-aminolevulinic acid dehydratase OS=Mus musculus OX=10090 GN=Alad PE=1 SV=1 && PF00490:Delta-aminolevulinic acid dehydratase	4:62427406-62438155	1674.46	1584.17	526.853	467.589	1629.31	497.221	1.71219	8e-21	3.01e-19
ENSMUSG00000030102	Itpr1	inositol 1,4,5-trisphosphate receptor 1 [Source:MGI Symbol;Acc:MGI:96623] && sp|P11881|ITPR1_MOUSE Inositol 1,4,5-trisphosphate receptor type 1 OS=Mus musculus OX=10090 GN=Itpr1 PE=1 SV=2 && PF08709:Inositol 1,4,5-trisphosphate/ryanodine receptor|PF02815:MIR domain|PF01365:RIH domain|PF08454:RyR and IP3R Homology associated|PF00520:Ion transport protein	6:108190057-108528070	29460.7	30675.5	13423.7	13230.9	30068.1	13327.3	1.17384	8.1e-21	3.04e-19
ENSMUSG00000025130	P4hb	prolyl 4-hydroxylase, beta polypeptide [Source:MGI Symbol;Acc:MGI:97464] && sp|P09103|PDIA1_MOUSE Protein disulfide-isomerase OS=Mus musculus OX=10090 GN=P4hb PE=1 SV=2 && PF13848:Thioredoxin-like domain|PF00085:Thioredoxin	11:120451124-120464079	8018.55	7837.42	18915.7	18650	7927.98	18782.9	-1.24438	8.75e-21	3.27e-19
ENSMUSG00000014504	Srp19	signal recognition particle 19 [Source:MGI Symbol;Acc:MGI:1913634] && sp|Q9D7A6|SRP19_MOUSE Signal recognition particle 19 kDa protein OS=Mus musculus OX=10090 GN=Srp19 PE=1 SV=1 && -	18:34463900-34469652	1031.61	946.646	2628.27	2831.74	989.128	2730	-1.46461	9.47e-21	3.54e-19
ENSMUSG00000023982	Guca1a	guanylate cyclase activator 1a (retina) [Source:MGI Symbol;Acc:MGI:102770] && sp|P43081|GUC1A_MOUSE Guanylyl cyclase-activating protein 1 OS=Mus musculus OX=10090 GN=Guca1a PE=1 SV=3 && PF13833:EF-hand domain pair|PF13499:EF-hand domain pair	17:47705483-47711509	5.55e-17	5.55e-17	77.8314	70.8834	5.55e-17	74.3574	-9.21938	1.15e-20	4.3e-19
ENSMUSG00000047810	Ccdc88b	coiled-coil domain containing 88B [Source:MGI Symbol;Acc:MGI:1925567] && sp|Q4QRL3|CC88B_MOUSE Coiled-coil domain-containing protein 88B OS=Mus musculus OX=10090 GN=Ccdc88b PE=1 SV=2 && PF05622:HOOK protein	19:6821991-6835579	1458.5	1547.54	4160.93	3662.48	1503.02	3911.7	-1.37981	1.2e-20	4.47e-19
ENSMUSG00000095687	Rnaset2a	ribonuclease T2A [Source:MGI Symbol;Acc:MGI:1915445] && sp|C0HKG5|RNT2A_MOUSE Ribonuclease T2-A OS=Mus musculus OX=10090 GN=Rnaset2a PE=1 SV=1 && PF00445:Ribonuclease T2 family	17:8334277-8366929	2380.01	1980.74	5896.14	5590.57	2180.37	5743.35	-1.39729	1.59e-20	5.91e-19
ENSMUSG00000022534	Mefv	Mediterranean fever [Source:MGI Symbol;Acc:MGI:1859396] && sp|Q9JJ26|MEFV_MOUSE Pyrin OS=Mus musculus OX=10090 GN=Mefv PE=2 SV=2 && PF02758:PAAD/DAPIN/Pyrin domain|PF00643:B-box zinc finger	16:3525082-3535961	59.6277	49.8414	333.269	401.588	54.7346	367.429	-2.7444	1.6e-20	5.94e-19
ENSMUSG00000028459	Cd72	CD72 antigen [Source:MGI Symbol;Acc:MGI:88345] && sp|O70146|TESK1_MOUSE Dual specificity testis-specific protein kinase 1 OS=Mus musculus OX=10090 GN=Tesk1 PE=1 SV=3 && -	4:43446462-43454628	4812.57	4819.58	1971.7	1985.55	4816.08	1978.62	1.2833	1.69e-20	6.25e-19
ENSMUSG00000033096	Apmap	adipocyte plasma membrane associated protein [Source:MGI Symbol;Acc:MGI:1919131] && sp|Q9D7N9|APMAP_MOUSE Adipocyte plasma membrane-associated protein OS=Mus musculus OX=10090 GN=Apmap PE=1 SV=1 && PF03088:Strictosidine synthase	2:150425000-150450487	721.016	725.988	2198.21	2052.6	723.502	2125.4	-1.55448	1.75e-20	6.48e-19
ENSMUSG00000052727	Map1b	microtubule-associated protein 1B [Source:MGI Symbol;Acc:MGI:1306778] && sp|P14873|MAP1B_MOUSE Microtubule-associated protein 1B OS=Mus musculus OX=10090 GN=Map1b PE=1 SV=2 && PF00414:Neuraxin and MAP1B repeat	13:99557954-99653048	14.4259	19.3057	176.613	190.721	16.8658	183.667	-3.43511	2.23e-20	8.22e-19
ENSMUSG00000023992	Trem2	triggering receptor expressed on myeloid cells 2 [Source:MGI Symbol;Acc:MGI:1913150] && sp|Q99NH8|TREM2_MOUSE Triggering receptor expressed on myeloid cells 2 OS=Mus musculus OX=10090 GN=Trem2 PE=1 SV=1 && PF07686:Immunoglobulin V-set domain	17:48653429-48661175	7.16769	2.05113	111.752	141.9	4.60941	126.826	-4.74638	2.23e-20	8.22e-19
ENSMUSG00000034652	Cd300a	CD300A molecule [Source:MGI Symbol;Acc:MGI:2443411] && sp|Q6SJQ0|CLM8_MOUSE CMRF35-like molecule 8 OS=Mus musculus OX=10090 GN=Cd300a PE=1 SV=2 && PF15330:SHP2-interacting transmembrane adaptor protein, SIT|PF07686:Immunoglobulin V-set domain	11:114780867-114795480	8.25218	12.1894	143.685	157.185	10.2208	150.435	-3.86298	2.4e-20	8.8e-19
ENSMUSG00000027068	Dhrs9	dehydrogenase/reductase (SDR family) member 9 [Source:MGI Symbol;Acc:MGI:2442798] && sp|Q58NB6|DHRS9_MOUSE Dehydrogenase/reductase SDR family member 9 OS=Mus musculus OX=10090 GN=Dhrs9 PE=2 SV=2 && PF00106:short chain dehydrogenase	2:69210789-69234877	0.00697626	2.02652	81.8205	86.2568	1.01675	84.0387	-6.19699	2.77e-20	1.01e-18
ENSMUSG00000022309	Angpt1	angiopoietin 1 [Source:MGI Symbol;Acc:MGI:108448] && sp|O08538|ANGP1_MOUSE Angiopoietin-1 OS=Mus musculus OX=10090 GN=Angpt1 PE=1 SV=2 && PF00147:Fibrinogen beta and gamma chains, C-terminal globular domain	15:42288119-42540373	2.04486	0.00413876	82.8189	84.3302	1.0245	83.5745	-6.18813	3.35e-20	1.22e-18
ENSMUSG00000018924	Alox15	arachidonate 15-lipoxygenase [Source:MGI Symbol;Acc:MGI:87997] && sp|P39654|LOX15_MOUSE Polyunsaturated fatty acid lipoxygenase ALOX15 OS=Mus musculus OX=10090 GN=Alox15 PE=1 SV=4 && PF00305:Lipoxygenase|PF01477:PLAT/LH2 domain	11:70234978-70242857	17.4216	6.13448	171.623	198.412	11.778	185.017	-3.96	3.53e-20	1.29e-18
ENSMUSG00000028057	Rit1	Ras-like without CAAX 1 [Source:MGI Symbol;Acc:MGI:108053] && sp|P70426|RIT1_MOUSE GTP-binding protein Rit1 OS=Mus musculus OX=10090 GN=Rit1 PE=1 SV=1 && PF00071:Ras family	3:88624145-88638356	451.501	398.602	1510.71	1365.5	425.051	1438.1	-1.75817	3.74e-20	1.36e-18
ENSMUSG00000044811	Cd300c2	CD300C molecule 2 [Source:MGI Symbol;Acc:MGI:2153249] && sp|Q7TSN2|CLM4_MOUSE CMRF-35-like molecule 4 OS=Mus musculus OX=10090 GN=Cd300c2 PE=1 SV=2 && -	11:114887547-114895058	4.1225	5.08178	103.772	115.022	4.60214	109.397	-4.53442	4.26e-20	1.55e-18
ENSMUSG00000027422	Rrbp1	ribosome binding protein 1 [Source:MGI Symbol;Acc:MGI:1932395] && sp|Q99PL5|RRBP1_MOUSE Ribosome-binding protein 1 OS=Mus musculus OX=10090 GN=Rrbp1 PE=1 SV=2 && PF05104:Ribosome receptor lysine/proline rich region	2:143789315-143853183	6958.12	6798.26	16248.6	15782.8	6878.19	16015.7	-1.21937	4.28e-20	1.55e-18
ENSMUSG00000029026	Trp73	transformation related protein 73 [Source:MGI Symbol;Acc:MGI:1336991] && sp|Q9JJP2|P73_MOUSE Tumor protein p73 OS=Mus musculus OX=10090 GN=Tp73 PE=1 SV=1 && -	4:154140706-154224665	42.1191	28.501	347.248	267.259	35.3101	307.253	-3.11698	4.52e-20	1.64e-18
ENSMUSG00000024679	Ms4a6d	membrane-spanning 4-domains, subfamily A, member 6D [Source:MGI Symbol;Acc:MGI:1916024] && sp|Q99N07|M4A6D_MOUSE Membrane-spanning 4-domains subfamily A member 6D OS=Mus musculus OX=10090 GN=Ms4a6d PE=1 SV=1 && PF04103:CD20-like family	19:11563968-11582213	295.174	271.497	990.836	1138.49	283.335	1064.66	-1.90946	4.87e-20	1.76e-18
ENSMUSG00000041992	Rapgef5	Rap guanine nucleotide exchange factor (GEF) 5 [Source:MGI Symbol;Acc:MGI:2444365] && sp|Q8C0Q9|RPGF5_MOUSE Rap guanine nucleotide exchange factor 5 OS=Mus musculus OX=10090 GN=Rapgef5 PE=2 SV=2 && PF00617:RasGEF domain|PF00618:RasGEF N-terminal motif|PF00610:Domain found in Dishevelled, Egl-10, and Pleckstrin (DEP)	12:117480099-117723472	1877.11	1912.58	603.681	655.492	1894.84	629.587	1.58931	4.97e-20	1.8e-18
ENSMUSG00000029338	Antxr2	anthrax toxin receptor 2 [Source:MGI Symbol;Acc:MGI:1919164] && sp|Q6DFX2|ANTR2_MOUSE Anthrax toxin receptor 2 OS=Mus musculus OX=10090 GN=Antxr2 PE=1 SV=1 && PF05587:Anthrax receptor extracellular domain|PF00092:von Willebrand factor type A domain|PF05586:Anthrax receptor C-terminus region	5:98030642-98178902	192.398	243.996	875.088	988.031	218.197	931.56	-2.09334	5.02e-20	1.81e-18
ENSMUSG00000096846	Gm8890	predicted gene 8890 [Source:MGI Symbol;Acc:MGI:3779817] && - && PF04822:Takusan	5:11305872-11310461	5.55e-17	5.55e-17	72.8415	69.9397	5.55e-17	71.3906	-9.16075	5.03e-20	1.82e-18
ENSMUSG00000024533	Spire1	spire type actin nucleation factor 1 [Source:MGI Symbol;Acc:MGI:1915416] && sp|Q08AE8|SPIR1_HUMAN Protein spire homolog 1 OS=Homo sapiens OX=9606 GN=SPIRE1 PE=1 SV=3 && -	18:67621279-67743860	301.372	308.085	1153.49	1041.6	304.729	1097.54	-1.84821	5.53e-20	1.99e-18
ENSMUSG00000034088	Hdlbp	high density lipoprotein (HDL) binding protein [Source:MGI Symbol;Acc:MGI:99256] && sp|Q8VDJ3|VIGLN_MOUSE Vigilin OS=Mus musculus OX=10090 GN=Hdlbp PE=1 SV=1 && -	1:93333662-93406537	10537.5	11184.7	23468.8	26282.7	10861.1	24875.8	-1.19557	6.63e-20	2.39e-18
ENSMUSG00000031722	Hp	haptoglobin [Source:MGI Symbol;Acc:MGI:96211] && sp|Q61646|HPT_MOUSE Haptoglobin OS=Mus musculus OX=10090 GN=Hp PE=1 SV=1 && PF00089:Trypsin	8:110301760-110305804	150.136	129.153	660.561	611.346	139.645	635.954	-2.18622	8.53e-20	3.06e-18
ENSMUSG00000015305	Sash1	SAM and SH3 domain containing 1 [Source:MGI Symbol;Acc:MGI:1917347] && sp|P59808|SASH1_MOUSE SAM and SH3 domain-containing protein 1 OS=Mus musculus OX=10090 GN=Sash1 PE=1 SV=1 && PF07647:SAM domain (Sterile alpha motif)|PF00536:SAM domain (Sterile alpha motif)|PF12485:Lymphocyte signaling adaptor protein	10:8597983-8761814	187.155	156.611	701.467	793.501	171.883	747.484	-2.11997	8.72e-20	3.13e-18
ENSMUSG00000039899	Fgl2	fibrinogen-like protein 2 [Source:MGI Symbol;Acc:MGI:103266] && sp|P12804|FGL2_MOUSE Fibroleukin OS=Mus musculus OX=10090 GN=Fgl2 PE=1 SV=1 && PF00147:Fibrinogen beta and gamma chains, C-terminal globular domain	5:21577640-21583372	7179.27	7386.97	16433.2	17595	7283.12	17014.1	-1.22409	8.82e-20	3.16e-18
ENSMUSG00000004460	Dnajb11	DnaJ heat shock protein family (Hsp40) member B11 [Source:MGI Symbol;Acc:MGI:1915088] && sp|Q99KV1|DJB11_MOUSE DnaJ homolog subfamily B member 11 OS=Mus musculus OX=10090 GN=Dnajb11 PE=1 SV=1 && PF00226:DnaJ domain|PF01556:DnaJ C terminal domain	16:22676595-22698384	2632.04	2526.73	6207.46	6157.88	2579.39	6182.67	-1.26117	1.01e-19	3.61e-18
ENSMUSG00000024190	Dusp1	dual specificity phosphatase 1 [Source:MGI Symbol;Acc:MGI:105120] && sp|P28563|DUS1_MOUSE Dual specificity protein phosphatase 1 OS=Mus musculus OX=10090 GN=Dusp1 PE=1 SV=1 && PF00782:Dual specificity phosphatase, catalytic domain	17:26724564-26781102	578.053	593.802	1727.23	1813.08	585.928	1770.15	-1.59489	1.06e-19	3.79e-18
ENSMUSG00000037072	Selenof	selenoprotein F [Source:MGI Symbol;Acc:MGI:1927947] && sp|Q9ERR7|SEP15_MOUSE Selenoprotein F OS=Mus musculus OX=10090 GN=Selenof PE=1 SV=3 && -	3:144276065-144303441	2959.12	2857.18	6919.91	6950.39	2908.15	6935.15	-1.25379	1.09e-19	3.87e-18
ENSMUSG00000058470	Gm8369	predicted gene 8369 [Source:MGI Symbol;Acc:MGI:3645380] && - && -	19:11463302-11489941	8771.45	8772.86	3604.14	3911.72	8772.15	3757.93	1.22294	1.4e-19	4.98e-18
ENSMUSG00000035299	Mid1	midline 1 [Source:MGI Symbol;Acc:MGI:1100537] && sp|O70583|TRI18_MOUSE E3 ubiquitin-protein ligase Midline-1 OS=Mus musculus OX=10090 GN=Mid1 PE=1 SV=2 && PF18568:TRIM C-terminal subgroup One Signature domain|PF13765:SPRY-associated domain|PF00643:B-box zinc finger|PF13445:RING-type zinc-finger|PF00622:SPRY domain|PF00041:Fibronectin type III domain	X:168468195-168788732	632.567	651.758	141.689	155.269	642.163	148.479	2.11156	1.48e-19	5.23e-18
ENSMUSG00000022799	Arhgap31	Rho GTPase activating protein 31 [Source:MGI Symbol;Acc:MGI:1333857] && sp|A6X8Z5|RHG31_MOUSE Rho GTPase-activating protein 31 OS=Mus musculus OX=10090 GN=Arhgap31 PE=1 SV=1 && -	16:38418702-38533636	313.679	279.636	1063.68	1059.85	296.657	1061.76	-1.83922	1.48e-19	5.24e-18
ENSMUSG00000015947	Fcgr1	Fc receptor, IgG, high affinity I [Source:MGI Symbol;Acc:MGI:95498] && sp|P26151|FCGR1_MOUSE High affinity immunoglobulin gamma Fc receptor I OS=Mus musculus OX=10090 GN=Fcgr1 PE=1 SV=1 && PF13895:Immunoglobulin domain|PF00047:Immunoglobulin domain	3:96190225-96201285	17.5312	27.4272	244.47	205.005	22.4792	224.737	-3.31399	1.49e-19	5.28e-18
ENSMUSG00000032578	Cish	cytokine inducible SH2-containing protein [Source:MGI Symbol;Acc:MGI:103159] && sp|Q62225|CISH_MOUSE Cytokine-inducible SH2-containing protein OS=Mus musculus OX=10090 GN=Cish PE=1 SV=1 && PF00017:SH2 domain|PF07525:SOCS box	9:107173225-107179983	7469.4	10293.9	3144.14	3067.43	8881.66	3105.79	1.51585	1.68e-19	5.94e-18
ENSMUSG00000041857	Oosp1	oocyte secreted protein 1 [Source:MGI Symbol;Acc:MGI:2149290] && sp|Q925U0|OOSP1_MOUSE Oocyte-secreted protein 1 OS=Mus musculus OX=10090 GN=Oosp1 PE=2 SV=1 && -	19:11644824-11668514	171.791	188.095	837.178	694.673	179.943	765.925	-2.08878	1.72e-19	6.07e-18
ENSMUSG00000000732	Icosl	icos ligand [Source:MGI Symbol;Acc:MGI:1354701] && sp|Q9JHJ8|ICOSL_MOUSE ICOS ligand OS=Mus musculus OX=10090 GN=Icoslg PE=1 SV=1 && -	10:77905136-77919747	509.154	550.072	119.741	101.523	529.613	110.632	2.25821	1.75e-19	6.15e-18
ENSMUSG00000069833	Ahnak	AHNAK nucleoprotein (desmoyokin) [Source:MGI Symbol;Acc:MGI:1316648] && sp|Q09666|AHNK_HUMAN Neuroblast differentiation-associated protein AHNAK OS=Homo sapiens OX=9606 GN=AHNAK PE=1 SV=2 && -	19:8966648-9054278	6927.26	6702.68	15185.9	16985.5	6814.97	16085.7	-1.239	1.84e-19	6.46e-18
ENSMUSG00000024087	Cyp1b1	cytochrome P450, family 1, subfamily b, polypeptide 1 [Source:MGI Symbol;Acc:MGI:88590] && sp|Q64429|CP1B1_MOUSE Cytochrome P450 1B1 OS=Mus musculus OX=10090 GN=Cyp1b1 PE=1 SV=3 && PF00067:Cytochrome P450	17:80008966-80022490	5.16223	8.12487	112.747	172.631	6.64355	142.689	-4.39888	1.9e-19	6.66e-18
ENSMUSG00000049037	Clec4a1	C-type lectin domain family 4, member a1 [Source:MGI Symbol;Acc:MGI:3036291] && sp|Q9UMR7|CLC4A_HUMAN C-type lectin domain family 4 member A OS=Homo sapiens OX=9606 GN=CLEC4A PE=1 SV=1 && PF00059:Lectin C-type domain	6:122898807-122911578	121.418	150.457	598.692	668.92	135.938	633.806	-2.22001	2.02e-19	7.08e-18
ENSMUSG00000059256	Gzmd	granzyme D [Source:MGI Symbol;Acc:MGI:109255] && sp|P11033|GRAD_MOUSE Granzyme D OS=Mus musculus OX=10090 GN=Gzmd PE=1 SV=4 && PF00089:Trypsin	14:56367013-56370065	4.08689	0.00808629	91.7997	91.0304	2.04749	91.415	-5.39767	2.39e-19	8.34e-18
ENSMUSG00000035692	Isg15	ISG15 ubiquitin-like modifier [Source:MGI Symbol;Acc:MGI:1855694] && sp|Q64339|ISG15_MOUSE Ubiquitin-like protein ISG15 OS=Mus musculus OX=10090 GN=Isg15 PE=1 SV=4 && PF00240:Ubiquitin family	4:156283912-156285253	391.873	383.334	1396.96	1207.37	387.604	1302.16	-1.74788	2.47e-19	8.6e-18
ENSMUSG00000022885	St6gal1	beta galactoside alpha 2,6 sialyltransferase 1 [Source:MGI Symbol;Acc:MGI:108470] && sp|Q64685|SIAT1_MOUSE Beta-galactoside alpha-2,6-sialyltransferase 1 OS=Mus musculus OX=10090 GN=St6gal1 PE=1 SV=2 && PF00777:Glycosyltransferase family 29 (sialyltransferase)	16:23043490-23179100	8589.41	8859.28	20042.3	20005	8724.34	20023.6	-1.19857	2.48e-19	8.64e-18
ENSMUSG00000027313	Chac1	ChaC, cation transport regulator 1 [Source:MGI Symbol;Acc:MGI:1916315] && sp|Q8R3J5|CHAC1_MOUSE Glutathione-specific gamma-glutamylcyclotransferase 1 OS=Mus musculus OX=10090 GN=Chac1 PE=1 SV=2 && PF04752:ChaC-like protein	2:119181710-119184862	1338.13	1269.98	3466.44	3099.02	1304.05	3282.73	-1.33179	2.87e-19	9.98e-18
ENSMUSG00000029552	Tes	testin LIM domain protein [Source:MGI Symbol;Acc:MGI:105081] && - && -	6:17065148-17105827	3880.71	3890.24	1475.78	1667.45	3885.47	1571.61	1.30569	3.17e-19	1.1e-17
ENSMUSG00000020576	Nbas	neuroblastoma amplified sequence [Source:MGI Symbol;Acc:MGI:1918419] && sp|A2RRP1|NBAS_HUMAN Neuroblastoma-amplified sequence OS=Homo sapiens OX=9606 GN=NBAS PE=1 SV=2 && PF08314:Secretory pathway protein Sec39|PF15492:Neuroblastoma-amplified sequence, N terminal	12:13319134-13633812	5059.43	5116.48	11289.4	11932.5	5087.96	11610.9	-1.19031	3.24e-19	1.12e-17
ENSMUSG00000027712	Anxa5	annexin A5 [Source:MGI Symbol;Acc:MGI:106008] && sp|P48036|ANXA5_MOUSE Annexin A5 OS=Mus musculus OX=10090 GN=Anxa5 PE=1 SV=1 && PF00191:Annexin	3:36503072-36530043	656.25	743.254	2204.19	1955.79	699.752	2079.99	-1.57142	3.29e-19	1.14e-17
ENSMUSG00000005237	Dnah2	dynein, axonemal, heavy chain 2 [Source:MGI Symbol;Acc:MGI:107731] && sp|P0C6F1|DYH2_MOUSE Dynein axonemal heavy chain 2 OS=Mus musculus OX=10090 GN=Dnah2 PE=1 SV=1 && PF03028:Dynein heavy chain region D6 P-loop domain|PF08393:Dynein heavy chain, N-terminal region 2|PF12774:Hydrolytic ATP binding site of dynein motor region|PF12781:ATP-binding dynein motor region|PF17857:AAA+ lid domain|PF12777:M…	11:69311635-69439936	0.00697626	2.02652	74.835	83.3976	1.01675	79.1163	-6.11007	3.42e-19	1.18e-17
ENSMUSG00000059602	Syn3	synapsin III [Source:MGI Symbol;Acc:MGI:1351334] && sp|Q8JZP2|SYN3_MOUSE Synapsin-3 OS=Mus musculus OX=10090 GN=Syn3 PE=1 SV=2 && PF02750:Synapsin, ATP binding domain|PF10581:Synapsin N-terminal|PF02078:Synapsin, N-terminal domain	10:85890989-86334760	34.9866	38.6313	321.304	246.176	36.8089	283.74	-2.94208	3.67e-19	1.27e-17
ENSMUSG00000079293	Clec7a	C-type lectin domain family 7, member a [Source:MGI Symbol;Acc:MGI:1861431] && sp|Q6QLQ4|CLC7A_MOUSE C-type lectin domain family 7 member A OS=Mus musculus OX=10090 GN=Clec7a PE=1 SV=3 && PF00059:Lectin C-type domain	6:129438554-129449742	31.9016	35.5805	261.431	237.614	33.741	249.523	-2.88192	4.35e-19	1.5e-17
ENSMUSG00000055612	Cdca7	cell division cycle associated 7 [Source:MGI Symbol;Acc:MGI:1914203] && sp|Q9D0M2|CDCA7_MOUSE Cell division cycle-associated protein 7 OS=Mus musculus OX=10090 GN=Cdca7 PE=1 SV=1 && PF10497:Zinc-finger domain of monoamine-oxidase A repressor R1	2:72306503-72317237	3271.81	3319.82	1388.97	1312.81	3295.81	1350.89	1.28669	4.35e-19	1.5e-17
ENSMUSG00000039452	Snx22	sorting nexin 22 [Source:MGI Symbol;Acc:MGI:2685966] && sp|Q96L94|SNX22_HUMAN Sorting nexin-22 OS=Homo sapiens OX=9606 GN=SNX22 PE=1 SV=1 && PF00787:PX domain	9:65967436-65977001	158.37	140.335	610.665	699.595	149.352	655.13	-2.13228	4.82e-19	1.66e-17
ENSMUSG00000031880	Rrad	Ras-related associated with diabetes [Source:MGI Symbol;Acc:MGI:1930943] && sp|O88667|RAD_MOUSE GTP-binding protein RAD OS=Mus musculus OX=10090 GN=Rrad PE=1 SV=1 && PF00071:Ras family	8:105354702-105357959	303.508	422.933	1357.04	1364.59	363.221	1360.81	-1.90509	5.03e-19	1.73e-17
ENSMUSG00000019579	Mydgf	myeloid derived growth factor [Source:MGI Symbol;Acc:MGI:2156020] && sp|Q9CPT4|MYDGF_MOUSE Myeloid-derived growth factor OS=Mus musculus OX=10090 GN=Mydgf PE=1 SV=1 && -	17:56482744-56490920	976.084	945.621	2640.24	2444.53	960.852	2542.39	-1.40366	5.09e-19	1.75e-17
ENSMUSG00000024675	Ms4a4c	membrane-spanning 4-domains, subfamily A, member 4C [Source:MGI Symbol;Acc:MGI:1927656] && sp|Q99N05|M4A4D_MOUSE Membrane-spanning 4-domains subfamily A member 4D OS=Mus musculus OX=10090 GN=Ms4a4d PE=2 SV=1 && PF04103:CD20-like family	19:11382134-11404610	4978.18	5190.7	2028.57	2213.65	5084.44	2121.11	1.26117	5.33e-19	1.83e-17
ENSMUSG00000020869	Lrrc59	leucine rich repeat containing 59 [Source:MGI Symbol;Acc:MGI:2138133] && sp|Q922Q8|LRC59_MOUSE Leucine-rich repeat-containing protein 59 OS=Mus musculus OX=10090 GN=Lrrc59 PE=1 SV=1 && PF13855:Leucine rich repeat	11:94520593-94536042	2722.59	2935.46	7380.9	6500.9	2829.02	6940.9	-1.29475	5.61e-19	1.92e-17
ENSMUSG00000039286	Fndc3b	fibronectin type III domain containing 3B [Source:MGI Symbol;Acc:MGI:1919257] && sp|Q6NWW9|FND3B_MOUSE Fibronectin type III domain-containing protein 3B OS=Mus musculus OX=10090 GN=Fndc3b PE=1 SV=1 && -	3:27470311-27765456	803.336	924.239	2531.48	2292.15	863.788	2411.82	-1.48117	5.62e-19	1.92e-17
ENSMUSG00000032340	Neo1	neogenin [Source:MGI Symbol;Acc:MGI:1097159] && sp|P97798|NEO1_MOUSE Neogenin OS=Mus musculus OX=10090 GN=Neo1 PE=1 SV=1 && PF07679:Immunoglobulin I-set domain|PF06583:Neogenin C-terminus|PF00041:Fibronectin type III domain|PF13895:Immunoglobulin domain	9:58781970-58943724	3.12487	10.1426	120.734	137.072	6.63375	128.903	-4.25309	7.97e-19	2.71e-17
ENSMUSG00000022610	Mapk12	mitogen-activated protein kinase 12 [Source:MGI Symbol;Acc:MGI:1353438] && sp|O08911|MK12_MOUSE Mitogen-activated protein kinase 12 OS=Mus musculus OX=10090 GN=Mapk12 PE=1 SV=1 && PF00069:Protein kinase domain	15:89014787-89024906	141.984	170.796	8.97768	15.3821	156.39	12.1799	3.66693	8.31e-19	2.82e-17
ENSMUSG00000031662	Snx20	sorting nexin 20 [Source:MGI Symbol;Acc:MGI:1918857] && sp|Q9D2Y5|SNX20_MOUSE Sorting nexin-20 OS=Mus musculus OX=10090 GN=Snx20 PE=1 SV=2 && -	8:89353191-89362756	4004.14	4109.86	9390.52	8936.87	4057	9163.69	-1.17548	8.34e-19	2.83e-17
ENSMUSG00000005947	Itgae	integrin alpha E, epithelial-associated [Source:MGI Symbol;Acc:MGI:1298377] && sp|Q60677|ITAE_MOUSE Integrin alpha-E OS=Mus musculus OX=10090 GN=Itgae PE=2 SV=2 && PF00092:von Willebrand factor type A domain|PF08441:Integrin alpha|PF01839:FG-GAP repeat	11:72981409-73038272	23.7096	36.5738	232.488	300.994	30.1417	266.741	-3.14011	9.54e-19	3.23e-17
ENSMUSG00000027360	Hdc	histidine decarboxylase [Source:MGI Symbol;Acc:MGI:96062] && sp|P23738|DCHS_MOUSE Histidine decarboxylase OS=Mus musculus OX=10090 GN=Hdc PE=1 SV=2 && PF00282:Pyridoxal-dependent decarboxylase conserved domain	2:126435587-126461219	26.7999	41.6548	252.446	300.003	34.2273	276.224	-3.00778	9.74e-19	3.3e-17
ENSMUSG00000027398	Il1b	interleukin 1 beta [Source:MGI Symbol;Acc:MGI:96543] && sp|P10749|IL1B_MOUSE Interleukin-1 beta OS=Mus musculus OX=10090 GN=Il1b PE=1 SV=1 && PF02394:Interleukin-1 propeptide|PF00340:Interleukin-1 / 18	2:129206490-129213059	138.849	134.222	583.727	567.285	136.535	575.506	-2.07458	1.05e-18	3.54e-17
ENSMUSG00000003814	Calr	calreticulin [Source:MGI Symbol;Acc:MGI:88252] && sp|P14211|CALR_MOUSE Calreticulin OS=Mus musculus OX=10090 GN=Calr PE=1 SV=1 && PF00262:Calreticulin family	8:85568479-85573563	18195	18449.6	39112.7	39338.3	18322.3	39225.5	-1.09818	1.05e-18	3.56e-17
ENSMUSG00000003847	Nfat5	nuclear factor of activated T cells 5 [Source:MGI Symbol;Acc:MGI:1859333] && sp|Q9WV30|NFAT5_MOUSE Nuclear factor of activated T-cells 5 OS=Mus musculus OX=10090 GN=Nfat5 PE=1 SV=2 && PF00554:Rel homology DNA-binding domain|PF16179:Rel homology dimerisation domain	8:108020102-108106149	17654	16522.8	7537.56	7513.85	17088.4	7525.7	1.1831	1.06e-18	3.57e-17
ENSMUSG00000042207	Kdm5b	lysine (K)-specific demethylase 5B [Source:MGI Symbol;Acc:MGI:1922855] && sp|Q80Y84|KDM5B_MOUSE Lysine-specific demethylase 5B OS=Mus musculus OX=10090 GN=Kdm5b PE=1 SV=1 && PF00628:PHD-finger|PF02375:jmjN domain|PF02373:JmjC domain, hydroxylase|PF01388:ARID/BRIGHT DNA binding domain|PF02928:C5HC2 zinc finger|PF08429:PLU-1-like protein	1:134487909-134563023	4249.97	4424.04	9853.51	9640.26	4337.01	9746.88	-1.16821	1.08e-18	3.65e-17
ENSMUSG00000037474	Dtl	denticleless E3 ubiquitin protein ligase [Source:MGI Symbol;Acc:MGI:1924093] && - && -	1:191269468-191307656	6349.22	6397.64	2730.04	2761.76	6373.43	2745.9	1.21475	1.14e-18	3.83e-17
ENSMUSG00000048899	Rimkla	ribosomal modification protein rimK-like family member A [Source:MGI Symbol;Acc:MGI:3040686] && sp|Q6PFX8|RIMKA_MOUSE N-acetylaspartylglutamate synthase A OS=Mus musculus OX=10090 GN=Rimkla PE=1 SV=1 && PF08443:RimK-like ATP-grasp domain	4:119322480-119349825	4.10271	2.04218	91.7999	90.069	3.07244	90.9344	-4.83353	1.2e-18	4.03e-17
ENSMUSG00000003352	Cacnb3	calcium channel, voltage-dependent, beta 3 subunit [Source:MGI Symbol;Acc:MGI:103307] && sp|P54285|CACB3_MOUSE Voltage-dependent L-type calcium channel subunit beta-3 OS=Mus musculus OX=10090 GN=Cacnb3 PE=1 SV=2 && PF12052:Voltage gated calcium channel subunit beta domain 4Aa N terminal|PF00625:Guanylate kinase	15:98528721-98542410	91.5093	77.2966	422.079	433.148	84.403	427.613	-2.33938	1.32e-18	4.41e-17
ENSMUSG00000051457	Spn	sialophorin [Source:MGI Symbol;Acc:MGI:98384] && sp|P15702|LEUK_MOUSE Leukosialin OS=Mus musculus OX=10090 GN=Spn PE=1 SV=1 && -	7:126731404-126736995	1456.45	1586.18	3634.07	3652.95	1521.31	3643.51	-1.25993	1.46e-18	4.87e-17
ENSMUSG00000026447	Pik3c2b	phosphatidylinositol-4-phosphate 3-kinase catalytic subunit type 2 beta [Source:MGI Symbol;Acc:MGI:2685045] && sp|O00750|P3C2B_HUMAN Phosphatidylinositol 4-phosphate 3-kinase C2 domain-containing subunit beta OS=Homo sapiens OX=9606 GN=PIK3C2B PE=1 SV=2 && -	1:132973405-133036425	6926.22	6609.14	2975.51	2810.6	6767.68	2893.06	1.22605	1.51e-18	5.05e-17
ENSMUSG00000028838	Extl1	exostosin-like glycosyltransferase 1 [Source:MGI Symbol;Acc:MGI:1888742] && sp|Q9JKV7|EXTL1_MOUSE Exostosin-like 1 OS=Mus musculus OX=10090 GN=Extl1 PE=2 SV=2 && PF03016:Exostosin family|PF09258:Glycosyl transferase family 64 domain	4:134083683-134111161	235.546	241.993	984.855	831.713	238.77	908.284	-1.92689	1.52e-18	5.05e-17
ENSMUSG00000046562	Unc119b	unc-119 lipid binding chaperone B [Source:MGI Symbol;Acc:MGI:2147162] && sp|Q8C4B4|U119B_MOUSE Protein unc-119 homolog B OS=Mus musculus OX=10090 GN=Unc119b PE=1 SV=1 && PF05351:GMP-PDE, delta subunit	5:115260609-115273034	5251.76	5153.09	2296.99	2135.97	5202.42	2216.48	1.23091	1.63e-18	5.43e-17
ENSMUSG00000028300	C9orf72	C9orf72, member of C9orf72-SMCR8 complex [Source:MGI Symbol;Acc:MGI:1920455] && sp|Q6DFW0|CI072_MOUSE Guanine nucleotide exchange C9orf72 homolog OS=Mus musculus OX=10090 PE=1 SV=2 && PF15019:C9orf72-like protein family	4:35191285-35226175	1024.44	1036.11	2779.94	2526.93	1030.27	2653.44	-1.36469	1.76e-18	5.86e-17
ENSMUSG00000002699	Lcp2	lymphocyte cytosolic protein 2 [Source:MGI Symbol;Acc:MGI:1321402] && sp|Q60787|LCP2_MOUSE Lymphocyte cytosolic protein 2 OS=Mus musculus OX=10090 GN=Lcp2 PE=1 SV=2 && PF00017:SH2 domain|PF07647:SAM domain (Sterile alpha motif)	11:33996920-34042295	631.57	730.032	1886.88	2191.64	680.801	2039.26	-1.58258	1.81e-18	6e-17
ENSMUSG00000027995	Tlr2	toll-like receptor 2 [Source:MGI Symbol;Acc:MGI:1346060] && sp|Q9QUN7|TLR2_MOUSE Toll-like receptor 2 OS=Mus musculus OX=10090 GN=Tlr2 PE=1 SV=1 && PF13855:Leucine rich repeat|PF01582:TIR domain	3:83743579-83749074	205.734	225.715	772.313	835.647	215.725	803.98	-1.89737	1.86e-18	6.17e-17
ENSMUSG00000078490	Cfap74	cilia and flagella associated protein 74 [Source:MGI Symbol;Acc:MGI:1917130] && sp|Q3UY96|CFA74_MOUSE Cilia- and flagella-associated protein 74 OS=Mus musculus OX=10090 GN=Cfap74 PE=2 SV=3 && -	4:155493647-155551280	5.55e-17	5.55e-17	66.8548	63.2282	5.55e-17	65.0415	-9.02663	1.92e-18	6.35e-17
ENSMUSG00000032042	Srpr	signal recognition particle receptor ('docking protein') [Source:MGI Symbol;Acc:MGI:1914648] && sp|Q9DBG7|SRPRA_MOUSE Signal recognition particle receptor subunit alpha OS=Mus musculus OX=10090 GN=Srpra PE=1 SV=1 && PF02881:SRP54-type protein, helical bundle domain|PF00448:SRP54-type protein, GTPase domain|PF04086:Signal recognition particle, alpha subunit, N-terminal	9:35111471-35159269	4193.37	3946.17	9326.66	8974.25	4069.77	9150.45	-1.16887	1.95e-18	6.46e-17
ENSMUSG00000015396	Cd83	CD83 antigen [Source:MGI Symbol;Acc:MGI:1328316] && sp|O88324|CD83_MOUSE CD83 antigen OS=Mus musculus OX=10090 GN=Cd83 PE=2 SV=1 && PF07686:Immunoglobulin V-set domain	13:43938251-43956608	42450.2	42374.7	19568.3	20266.6	42412.4	19917.5	1.09045	1.96e-18	6.48e-17
ENSMUSG00000022637	Cblb	Casitas B-lineage lymphoma b [Source:MGI Symbol;Acc:MGI:2146430] && sp|Q3TTA7|CBLB_MOUSE E3 ubiquitin-protein ligase CBL-B OS=Mus musculus OX=10090 GN=Cblb PE=1 SV=3 && PF02762:CBL proto-oncogene N-terminus, SH2-like domain|PF02761:CBL proto-oncogene N-terminus, EF hand-like domain|PF14447:Prokaryotic RING finger family 4|PF02262:CBL proto-oncogene N-terminal domain 1	16:51851588-52028411	9828.8	9960.47	4496.19	4392.73	9894.63	4444.46	1.15462	1.98e-18	6.54e-17
ENSMUSG00000006435	Neurl1a	neuralized E3 ubiquitin protein ligase 1A [Source:MGI Symbol;Acc:MGI:1334263] && sp|Q923S6|NEUL1_MOUSE E3 ubiquitin-protein ligase NEURL1 OS=Mus musculus OX=10090 GN=Neurl1 PE=1 SV=1 && -	19:47167259-47247880	6.16033	4.07586	143.693	96.6615	5.11809	120.177	-4.5211	2.11e-18	6.95e-17
ENSMUSG00000031012	Cask	calcium/calmodulin-dependent serine protein kinase (MAGUK family) [Source:MGI Symbol;Acc:MGI:1309489] && sp|O70589|CSKP_MOUSE Peripheral plasma membrane protein CASK OS=Mus musculus OX=10090 GN=Cask PE=1 SV=2 && PF07653:Variant SH3 domain|PF00069:Protein kinase domain|PF00625:Guanylate kinase|PF00595:PDZ domain|PF02828:L27 domain	X:13383319-13717606	155.244	114.937	611.665	638.227	135.091	624.946	-2.20893	2.21e-18	7.26e-17
ENSMUSG00000039236	Isg20	interferon-stimulated protein [Source:MGI Symbol;Acc:MGI:1928895] && sp|Q9JL16|ISG20_MOUSE Interferon-stimulated gene 20 kDa protein OS=Mus musculus OX=10090 GN=Isg20 PE=1 SV=1 && PF00929:Exonuclease	7:78563172-78570144	454.708	634.423	1892.87	1810.16	544.566	1851.52	-1.7652	2.39e-18	7.86e-17
ENSMUSG00000018648	Dusp14	dual specificity phosphatase 14 [Source:MGI Symbol;Acc:MGI:1927168] && sp|Q9JLY7|DUS14_MOUSE Dual specificity protein phosphatase 14 OS=Mus musculus OX=10090 GN=Dusp14 PE=2 SV=2 && PF00782:Dual specificity phosphatase, catalytic domain	11:83938867-83960087	218.105	267.386	938.953	898.843	242.745	918.898	-1.91982	2.4e-18	7.88e-17
ENSMUSG00000004609	Cd33	CD33 molecule [Source:MGI Symbol;Acc:MGI:99440] && sp|Q63994|CD33_MOUSE Myeloid cell surface antigen CD33 OS=Mus musculus OX=10090 GN=Cd33 PE=2 SV=1 && -	7:43173640-43193852	124.497	149.445	576.735	810.84	136.971	693.788	-2.33961	2.4e-18	7.88e-17
ENSMUSG00000028270	Gbp2	guanylate binding protein 2 [Source:MGI Symbol;Acc:MGI:102772] && sp|Q9Z0E6|GBP2_MOUSE Guanylate-binding protein 2 OS=Mus musculus OX=10090 GN=Gbp2 PE=1 SV=1 && PF02263:Guanylate-binding protein, N-terminal domain|PF02841:Guanylate-binding protein, C-terminal domain	3:142326363-142343769	4848.57	4882.62	10600.9	11061.4	4865.6	10831.1	-1.15448	2.66e-18	8.72e-17
ENSMUSG00000021279	Cdc42bpb	CDC42 binding protein kinase beta [Source:MGI Symbol;Acc:MGI:2136459] && sp|Q7TT50|MRCKB_MOUSE Serine/threonine-protein kinase MRCK beta OS=Mus musculus OX=10090 GN=Cdc42bpb PE=1 SV=2 && -	12:111259410-111344152	539.938	448.435	1570.57	1501.6	494.186	1536.09	-1.63593	2.75e-18	9.01e-17
ENSMUSG00000091971	Hspa1a	heat shock protein 1A [Source:MGI Symbol;Acc:MGI:96244] && sp|Q61696|HS71A_MOUSE Heat shock 70 kDa protein 1A OS=Mus musculus OX=10090 GN=Hspa1a PE=1 SV=2 && PF00012:Hsp70 protein	17:35188166-35191132	367.182	351.817	71.8453	61.2847	359.5	66.565	2.43128	3.05e-18	9.98e-17
ENSMUSG00000040848	Sft2d2	SFT2 domain containing 2 [Source:MGI Symbol;Acc:MGI:1917362] && sp|Q8VD57|SFT2B_MOUSE Vesicle transport protein SFT2B OS=Mus musculus OX=10090 GN=Sft2d2 PE=1 SV=1 && PF04178:Got1/Sft2-like family	1:165001906-165022007	8266.43	8286.83	18614.4	18260.9	8276.63	18437.7	-1.15553	3.1e-18	1.01e-16
ENSMUSG00000044103	Il36g	interleukin 36G [Source:MGI Symbol;Acc:MGI:2449929] && sp|Q8R460|IL36G_MOUSE Interleukin-36 gamma OS=Mus musculus OX=10090 GN=Il36g PE=2 SV=1 && PF00340:Interleukin-1 / 18	2:24076488-24083580	24.6412	15.2783	247.466	177.162	19.9597	212.314	-3.40322	3.21e-18	1.05e-16
ENSMUSG00000071714	Csf2rb2	colony stimulating factor 2 receptor, beta 2, low-affinity (granulocyte-macrophage) [Source:MGI Symbol;Acc:MGI:1339760] && sp|P26954|IL3B2_MOUSE Interleukin-3 receptor class 2 subunit beta OS=Mus musculus OX=10090 GN=Csf2rb2 PE=1 SV=1 && -	15:78166707-78189921	1790.67	1601.46	4264.7	3942.32	1696.07	4103.51	-1.2746	3.34e-18	1.09e-16
ENSMUSG00000019876	Pkib	protein kinase inhibitor beta, cAMP dependent, testis specific [Source:MGI Symbol;Acc:MGI:101937] && sp|Q04758|IPKB_MOUSE cAMP-dependent protein kinase inhibitor beta OS=Mus musculus OX=10090 GN=Pkib PE=3 SV=1 && -	10:57508077-57617208	8120.39	8397.66	1278.2	2466.88	8259.02	1872.54	2.14082	3.42e-18	1.11e-16
ENSMUSG00000044807	Zfp354c	zinc finger protein 354C [Source:MGI Symbol;Acc:MGI:1353621] && sp|Q571J5|Z354C_MOUSE Zinc finger protein 354C OS=Mus musculus OX=10090 GN=Znf354c PE=2 SV=2 && PF00096:Zinc finger, C2H2 type|PF01352:KRAB box	11:50701913-50718551	897.933	927.308	250.461	171.398	912.62	210.929	2.11306	3.42e-18	1.11e-16
ENSMUSG00000051413	Plagl2	pleiomorphic adenoma gene-like 2 [Source:MGI Symbol;Acc:MGI:1933165] && sp|Q9UPG8|PLAL2_HUMAN Zinc finger protein PLAGL2 OS=Homo sapiens OX=9606 GN=PLAGL2 PE=1 SV=1 && -	2:153069679-153083346	5438.96	5468.29	12555.6	11760.9	5453.63	12158.3	-1.15662	3.57e-18	1.16e-16
ENSMUSG00000022824	Muc13	mucin 13, epithelial transmembrane [Source:MGI Symbol;Acc:MGI:103190] && sp|P19467|MUC13_MOUSE Mucin-13 OS=Mus musculus OX=10090 GN=Muc13 PE=2 SV=1 && -	16:33614407-33640304	5.18214	12.1777	134.706	132.233	8.6799	133.47	-3.92235	3.77e-18	1.22e-16
ENSMUSG00000043391	2510009E07Rik	RIKEN cDNA 2510009E07 gene [Source:MGI Symbol;Acc:MGI:1919440] && sp|Q6GQU0|CC070_MOUSE UPF0524 protein C3orf70 homolog OS=Mus musculus OX=10090 PE=2 SV=1 && PF15823:UPF0524 of C3orf70	16:21467795-21513415	7.21876	10.159	116.738	174.54	8.68888	145.639	-4.04761	4.02e-18	1.3e-16
ENSMUSG00000052013	Btla	B and T lymphocyte associated [Source:MGI Symbol;Acc:MGI:2658978] && sp|Q7TSA3|BTLA_MOUSE B- and T-lymphocyte attenuator OS=Mus musculus OX=10090 GN=Btla PE=1 SV=2 && -	16:45044678-45078033	8221.16	7747.94	3621.1	3454.57	7984.55	3537.83	1.17433	4.23e-18	1.37e-16
ENSMUSG00000027276	Jag1	jagged 1 [Source:MGI Symbol;Acc:MGI:1095416] && sp|Q9QXX0|JAG1_MOUSE Protein jagged-1 OS=Mus musculus OX=10090 GN=Jag1 PE=1 SV=1 && PF01414:Delta serrate ligand|PF07657:N terminus of Notch ligand|PF00008:EGF-like domain	2:136923376-136958564	26.7297	23.3961	184.593	234.863	25.0629	209.728	-3.0589	4.35e-18	1.4e-16
ENSMUSG00000075602	Ly6a	lymphocyte antigen 6 complex, locus A [Source:MGI Symbol;Acc:MGI:107527] && sp|P05533|LY6A_MOUSE Lymphocyte antigen 6A-2/6E-1 OS=Mus musculus OX=10090 GN=Ly6a PE=1 SV=1 && PF00021:u-PAR/Ly-6 domain	15:74862674-74869880	5903.86	5903.48	22838.2	14652.8	5903.67	18745.5	-1.66683	4.45e-18	1.43e-16
ENSMUSG00000035778	Ggta1	glycoprotein galactosyltransferase alpha 1, 3 [Source:MGI Symbol;Acc:MGI:95704] && sp|P23336|GGTA1_MOUSE N-acetyllactosaminide alpha-1,3-galactosyltransferase OS=Mus musculus OX=10090 GN=Ggta1 PE=2 SV=1 && PF03414:Glycosyltransferase family 6	2:35290191-35353243	2875.81	2823.63	6622.55	6425.23	2849.72	6523.89	-1.19487	4.51e-18	1.45e-16
ENSMUSG00000046169	Adamts6	a disintegrin-like and metallopeptidase (reprolysin type) with thrombospondin type 1 motif, 6 [Source:MGI Symbol;Acc:MGI:1347348] && sp|Q9UKP5|ATS6_HUMAN A disintegrin and metalloproteinase with thrombospondin motifs 6 OS=Homo sapiens OX=9606 GN=ADAMTS6 PE=2 SV=2 && PF05986:ADAM-TS Spacer 1	13:104424343-104633203	1984.09	2120	463.98	695.872	2052.04	579.926	1.82262	4.89e-18	1.57e-16
ENSMUSG00000029254	Stap1	signal transducing adaptor family member 1 [Source:MGI Symbol;Acc:MGI:1926193] && sp|Q9JM90|STAP1_MOUSE Signal-transducing adaptor protein 1 OS=Mus musculus OX=10090 GN=Stap1 PE=1 SV=1 && PF00169:PH domain	5:86219605-86253984	2675.25	2651.79	996.823	1104.93	2663.52	1050.88	1.34154	5.85e-18	1.88e-16
ENSMUSG00000037977	6430571L13Rik	RIKEN cDNA 6430571L13 gene [Source:MGI Symbol;Acc:MGI:2445137] && sp|Q8BGK9|CC018_MOUSE Uncharacterized protein C3orf18 homolog OS=Mus musculus OX=10090 PE=2 SV=1 && -	9:107217801-107229621	398.052	400.615	84.8158	79.5152	399.334	82.1655	2.27936	6.38e-18	2.05e-16
ENSMUSG00000070323	Mmp27	matrix metallopeptidase 27 [Source:MGI Symbol;Acc:MGI:3039232] && sp|Q9H306|MMP27_HUMAN Matrix metalloproteinase-27 OS=Homo sapiens OX=9606 GN=MMP27 PE=1 SV=2 && PF01471:Putative peptidoglycan binding domain|PF00413:Matrixin|PF00045:Hemopexin	9:7571397-7581886	2.04486	0.00413876	70.8445	74.757	1.0245	72.8008	-5.98931	6.5e-18	2.08e-16
ENSMUSG00000042182	Bend6	BEN domain containing 6 [Source:MGI Symbol;Acc:MGI:2444572] && sp|Q6PFX2|BEND6_MOUSE BEN domain-containing protein 6 OS=Mus musculus OX=10090 GN=Bend6 PE=1 SV=1 && PF10523:BEN domain	1:33891133-33946897	90.4384	61.0506	417.089	428.357	75.7445	422.723	-2.47878	6.57e-18	2.1e-16
ENSMUSG00000044562	Rasip1	Ras interacting protein 1 [Source:MGI Symbol;Acc:MGI:1917153] && sp|Q3U0S6|RAIN_MOUSE Ras-interacting protein 1 OS=Mus musculus OX=10090 GN=Rasip1 PE=1 SV=3 && PF01843:DIL domain|PF00788:Ras association (RalGDS/AF-6) domain	7:45276912-45288517	14.3725	9.16856	165.643	131.204	11.7705	148.423	-3.643	6.78e-18	2.17e-16
ENSMUSG00000035295	Wdr38	WD repeat domain 38 [Source:MGI Symbol;Acc:MGI:1923896] && sp|Q9D994|WDR38_MOUSE WD repeat-containing protein 38 OS=Mus musculus OX=10090 GN=Wdr38 PE=2 SV=1 && PF00400:WD domain, G-beta repeat	2:38887488-38896180	10.2336	2.05879	161.629	521.734	6.14622	341.681	-5.76792	7e-18	2.23e-16
ENSMUSG00000029862	Clcn1	chloride channel, voltage-sensitive 1 [Source:MGI Symbol;Acc:MGI:88417] && sp|Q64347|CLCN1_MOUSE Chloride channel protein 1 OS=Mus musculus OX=10090 GN=Clcn1 PE=1 SV=3 && PF00654:Voltage gated chloride channel	6:42263619-42292690	226.306	248.084	27.9361	37.4257	237.195	32.6809	2.85397	7.38e-18	2.35e-16
ENSMUSG00000024480	Ap3s1	adaptor-related protein complex 3, sigma 1 subunit [Source:MGI Symbol;Acc:MGI:1337062] && sp|Q2YDH6|AP3S1_BOVIN AP-3 complex subunit sigma-1 OS=Bos taurus OX=9913 GN=AP3S1 PE=2 SV=1 && PF01217:Clathrin adaptor complex small chain	18:46874943-46923893	793.99	665.01	2122.37	2027.69	729.5	2075.03	-1.50803	8.62e-18	2.74e-16
ENSMUSG00000070372	Capza1	capping actin protein of muscle Z-line subunit alpha 1 [Source:MGI Symbol;Acc:MGI:106227] && sp|P47753|CAZA1_MOUSE F-actin-capping protein subunit alpha-1 OS=Mus musculus OX=10090 GN=Capza1 PE=1 SV=4 && -	3:104730095-104771821	5455.41	5285.28	11586.7	12036.9	5370.34	11811.8	-1.13714	8.7e-18	2.77e-16
ENSMUSG00000021756	Il6st	interleukin 6 signal transducer [Source:MGI Symbol;Acc:MGI:96560] && sp|Q00560|IL6RB_MOUSE Interleukin-6 receptor subunit beta OS=Mus musculus OX=10090 GN=Il6st PE=1 SV=2 && -	13:112600604-112646620	1895.72	2759.5	6871.01	6739.55	2327.61	6805.28	-1.54772	8.93e-18	2.84e-16
ENSMUSG00000024672	Ms4a7	membrane-spanning 4-domains, subfamily A, member 7 [Source:MGI Symbol;Acc:MGI:1918846] && sp|Q9GZW8|MS4A7_HUMAN Membrane-spanning 4-domains subfamily A member 7 OS=Homo sapiens OX=9606 GN=MS4A7 PE=1 SV=1 && PF04103:CD20-like family	19:11298403-11313510	68.9505	83.3566	368.193	443.753	76.1535	405.973	-2.41249	9.3e-18	2.95e-16
ENSMUSG00000000861	Bcl11a	B cell CLL/lymphoma 11A (zinc finger protein) [Source:MGI Symbol;Acc:MGI:106190] && sp|Q9H165|BC11A_HUMAN B-cell lymphoma/leukemia 11A OS=Homo sapiens OX=9606 GN=BCL11A PE=1 SV=2 && -	11:24028056-24124123	16856.9	17003.8	7725.15	7688.26	16930.3	7706.7	1.13541	9.36e-18	2.97e-16
ENSMUSG00000032177	Pde4a	phosphodiesterase 4A, cAMP specific [Source:MGI Symbol;Acc:MGI:99558] && sp|O89084|PDE4A_MOUSE cAMP-specific 3',5'-cyclic phosphodiesterase 4A OS=Mus musculus OX=10090 GN=Pde4a PE=1 SV=2 && -	9:21077010-21124544	1365.92	1396.05	472.973	365.961	1380.98	419.467	1.71905	1.05e-17	3.31e-16
ENSMUSG00000062980	Cped1	cadherin-like and PC-esterase domain containing 1 [Source:MGI Symbol;Acc:MGI:2444814] && sp|A4D0V7|CPED1_HUMAN Cadherin-like and PC-esterase domain-containing protein 1 OS=Homo sapiens OX=9606 GN=CPED1 PE=2 SV=1 && PF12733:Cadherin-like beta sandwich domain	6:21985915-22256403	6.12964	0.0118555	88.8025	112.187	3.07075	100.495	-4.97657	1.06e-17	3.36e-16
ENSMUSG00000032915	Adgre4	adhesion G protein-coupled receptor E4 [Source:MGI Symbol;Acc:MGI:1196464] && sp|Q91ZE5|AGRE4_MOUSE Adhesion G protein-coupled receptor E4 OS=Mus musculus OX=10090 GN=Adgre4 PE=1 SV=1 && PF00002:7 transmembrane receptor (Secretin family)|PF07645:Calcium-binding EGF domain|PF01825:GPCR proteolysis site, GPS, motif	17:56056984-56160662	4.1225	5.08178	94.7932	93.9049	4.60214	94.349	-4.32116	1.09e-17	3.45e-16
ENSMUSG00000023973	Cnpy3	canopy FGF signaling regulator 3 [Source:MGI Symbol;Acc:MGI:1919279] && sp|Q9DAU1|CNPY3_MOUSE Protein canopy homolog 3 OS=Mus musculus OX=10090 GN=Cnpy3 PE=1 SV=1 && PF11938:TLR4 regulator and MIR-interacting MSAP	17:47046631-47063140	4021.62	4079.36	1809.06	1679.83	4050.49	1744.44	1.21532	1.14e-17	3.6e-16
ENSMUSG00000090394	4930523C07Rik	RIKEN cDNA 4930523C07 gene [Source:MGI Symbol;Acc:MGI:1914897] && sp|Q15053|K0040_HUMAN Uncharacterized protein KIAA0040 OS=Homo sapiens OX=9606 GN=KIAA0040 PE=3 SV=2 && -	1:159871952-159907778	9101.61	9011.81	3921.44	4260.53	9056.71	4090.99	1.14648	1.15e-17	3.62e-16
ENSMUSG00000025433	Crisp3	cysteine-rich secretory protein 3 [Source:MGI Symbol;Acc:MGI:102552] && sp|Q03402|CRIS3_MOUSE Cysteine-rich secretory protein 3 OS=Mus musculus OX=10090 GN=Crisp3 PE=1 SV=1 && PF00188:Cysteine-rich secretory protein family|PF08562:Crisp	17:40532668-40553179	21.6608	36.568	220.515	264.549	29.1144	242.532	-3.05262	1.24e-17	3.92e-16
ENSMUSG00000020407	Upp1	uridine phosphorylase 1 [Source:MGI Symbol;Acc:MGI:1097668] && sp|P52624|UPP1_MOUSE Uridine phosphorylase 1 OS=Mus musculus OX=10090 GN=Upp1 PE=1 SV=2 && PF01048:Phosphorylase superfamily	11:9068103-9086170	69.8437	38.6925	361.211	384.29	54.2681	372.75	-2.77745	1.39e-17	4.39e-16
ENSMUSG00000001105	Ift20	intraflagellar transport 20 [Source:MGI Symbol;Acc:MGI:1915585] && sp|Q58CS6|IFT20_BOVIN Intraflagellar transport protein 20 homolog OS=Bos taurus OX=9913 GN=IFT20 PE=2 SV=1 && PF14931:Intraflagellar transport complex B, subunit 20	11:78427187-78432563	386.721	365.038	1178.43	1171.97	375.879	1175.2	-1.64427	1.53e-17	4.82e-16
ENSMUSG00000040270	Bach2	BTB and CNC homology, basic leucine zipper transcription factor 2 [Source:MGI Symbol;Acc:MGI:894679] && sp|P97303|BACH2_MOUSE Transcription regulator protein BACH2 OS=Mus musculus OX=10090 GN=Bach2 PE=1 SV=3 && PF00651:BTB/POZ domain|PF03131:bZIP Maf transcription factor	4:32238804-32586108	13753.7	14061.2	6451.93	6258.49	13907.5	6355.21	1.12984	1.57e-17	4.91e-16
ENSMUSG00000090877	Hspa1b	heat shock protein 1B [Source:MGI Symbol;Acc:MGI:99517] && sp|P17879|HS71B_MOUSE Heat shock 70 kDa protein 1B OS=Mus musculus OX=10090 GN=Hspa1b PE=1 SV=3 && PF00012:Hsp70 protein	17:35175412-35178214	509.082	421.998	103.775	91.9549	465.54	97.8652	2.24876	1.58e-17	4.96e-16
ENSMUSG00000009376	Met	met proto-oncogene [Source:MGI Symbol;Acc:MGI:96969] && sp|P16056|MET_MOUSE Hepatocyte growth factor receptor OS=Mus musculus OX=10090 GN=Met PE=1 SV=1 && PF01403:Sema domain|PF07714:Protein tyrosine kinase|PF01833:IPT/TIG domain	6:17463799-17573979	80.2007	69.1593	363.206	389.084	74.68	376.145	-2.33074	1.59e-17	4.97e-16
ENSMUSG00000021759	Plpp1	phospholipid phosphatase 1 [Source:MGI Symbol;Acc:MGI:108412] && sp|Q61469|PLPP1_MOUSE Phospholipid phosphatase 1 OS=Mus musculus OX=10090 GN=Plpp1 PE=1 SV=1 && -	13:112937326-113004428	102.865	106.76	448.021	480.121	104.812	464.071	-2.14526	1.59e-17	4.97e-16
ENSMUSG00000026353	Ubxn4	UBX domain protein 4 [Source:MGI Symbol;Acc:MGI:1915062] && sp|Q8VCH8|UBXN4_MOUSE UBX domain-containing protein 4 OS=Mus musculus OX=10090 GN=Ubxn4 PE=1 SV=1 && PF00789:UBX domain	1:128171701-128207115	2885.09	3021.89	6581.64	6803.78	2953.49	6692.71	-1.18014	1.63e-17	5.09e-16
ENSMUSG00000047592	Nxpe5	neurexophilin and PC-esterase domain family, member 5 [Source:MGI Symbol;Acc:MGI:3584036] && sp|A2VDP6|NXPE3_BOVIN NXPE family member 3 OS=Bos taurus OX=9913 GN=NXPE3 PE=2 SV=1 && PF06312:Neurexophilin	5:138224160-138251625	2.04486	0.00413876	63.8552	93.0574	1.0245	78.4563	-6.09687	1.76e-17	5.47e-16
ENSMUSG00000075289	Carns1	carnosine synthase 1 [Source:MGI Symbol;Acc:MGI:2147595] && sp|Q6ZPS2|CRNS1_MOUSE Carnosine synthase 1 OS=Mus musculus OX=10090 GN=Carns1 PE=1 SV=2 && PF15632:ATP-grasp in the biosynthetic pathway with Ter operon|PF18130:ATP-grasp N-terminal domain	19:4214323-4225478	1859.65	2065.08	711.448	717.75	1962.36	714.599	1.45722	1.81e-17	5.63e-16
ENSMUSG00000054474	Thnsl2	threonine synthase-like 2 (bacterial) [Source:MGI Symbol;Acc:MGI:3041254] && sp|Q80W22|THNS2_MOUSE Threonine synthase-like 2 OS=Mus musculus OX=10090 GN=Thnsl2 PE=1 SV=1 && PF00291:Pyridoxal-phosphate dependent enzyme|PF14821:Threonine synthase N terminus	6:71105150-71121423	2.05939	2.03511	71.8406	85.3323	2.04725	78.5865	-5.1807	1.93e-17	6e-16
ENSMUSG00000020069	Hnrnph3	heterogeneous nuclear ribonucleoprotein H3 [Source:MGI Symbol;Acc:MGI:1926462] && sp|P31942|HNRH3_HUMAN Heterogeneous nuclear ribonucleoprotein H3 OS=Homo sapiens OX=9606 GN=HNRNPH3 PE=1 SV=2 && PF00076:RNA recognition motif. (a.k.a. RRM, RBD, or RNP domain)	10:62850443-62859996	3300.61	3356.42	1328.1	1481.54	3328.52	1404.82	1.24433	2.14e-17	6.64e-16
ENSMUSG00000024663	Rab3il1	RAB3A interacting protein (rabin3)-like 1 [Source:MGI Symbol;Acc:MGI:1922010] && sp|Q8VDV3|R3GEF_MOUSE Guanine nucleotide exchange factor for Rab-3A OS=Mus musculus OX=10090 GN=Rab3il1 PE=1 SV=1 && PF06428:GDP/GTP exchange factor Sec2p	19:9979033-10015744	3.11066	7.10356	93.7935	104.482	5.10711	99.1377	-4.24484	2.34e-17	7.23e-16
ENSMUSG00000064373	Selenop	selenoprotein P [Source:MGI Symbol;Acc:MGI:894288] && sp|P70274|SEPP1_MOUSE Selenoprotein P OS=Mus musculus OX=10090 GN=Selenop PE=1 SV=3 && -	15:3298029-3309990	872.2	840.892	2099.42	2491.59	856.546	2295.5	-1.42215	2.51e-17	7.75e-16
ENSMUSG00000031785	Adgrg1	adhesion G protein-coupled receptor G1 [Source:MGI Symbol;Acc:MGI:1340051] && sp|Q8K209|AGRG1_MOUSE Adhesion G-protein coupled receptor G1 OS=Mus musculus OX=10090 GN=Adgrg1 PE=1 SV=1 && PF00002:7 transmembrane receptor (Secretin family)|PF18587:PTX/LNS-Like (PLL) domain|PF18619:GPCR-Autoproteolysis-INducing (GAIN) subdomain A|PF01825:GPCR proteolysis site, GPS, motif	8:95701379-95740845	46.311	53.8768	304.338	278.822	50.0939	291.58	-2.5381	2.57e-17	7.93e-16
ENSMUSG00000071669	Snx29	sorting nexin 29 [Source:MGI Symbol;Acc:MGI:1921728] && sp|Q9D3S3|SNX29_MOUSE Sorting nexin-29 OS=Mus musculus OX=10090 GN=Snx29 PE=1 SV=2 && -	16:11140772-11575076	21526.5	20969.2	10093	9313.46	21247.9	9703.22	1.13078	2.87e-17	8.84e-16
ENSMUSG00000032252	Glce	glucuronyl C5-epimerase [Source:MGI Symbol;Acc:MGI:2136405] && sp|Q9EPS3|GLCE_MOUSE D-glucuronyl C5-epimerase OS=Mus musculus OX=10090 GN=Glce PE=1 SV=2 && PF06662:D-glucuronyl C5-epimerase C-terminus	9:61964530-62029937	1833.91	1918.67	4328.56	4207.78	1876.29	4268.17	-1.18566	2.92e-17	8.99e-16
ENSMUSG00000031328	Flna	filamin, alpha [Source:MGI Symbol;Acc:MGI:95556] && sp|Q8BTM8|FLNA_MOUSE Filamin-A OS=Mus musculus OX=10090 GN=Flna PE=1 SV=5 && PF00307:Calponin homology (CH) domain|PF00630:Filamin/ABP280 repeat	X:73267067-73293426	10745.2	11275.2	24018.6	23787.3	11010.2	23903	-1.11834	2.99e-17	9.18e-16
ENSMUSG00000021094	Dhrs7	dehydrogenase/reductase (SDR family) member 7 [Source:MGI Symbol;Acc:MGI:1913625] && sp|Q9CXR1|DHRS7_MOUSE Dehydrogenase/reductase SDR family member 7 OS=Mus musculus OX=10090 GN=Dhrs7 PE=1 SV=2 && -	12:72697127-72711683	528.657	494.172	1436.86	1495.88	511.414	1466.37	-1.51951	3.06e-17	9.41e-16
ENSMUSG00000036304	Zdhhc23	zinc finger, DHHC domain containing 23 [Source:MGI Symbol;Acc:MGI:2685625] && sp|Q5Y5T3|ZDH23_MOUSE Palmitoyltransferase ZDHHC23 OS=Mus musculus OX=10090 GN=Zdhhc23 PE=2 SV=1 && PF01529:DHHC palmitoyltransferase	16:43785396-43800154	279.797	314.171	46.8954	55.6177	296.984	51.2566	2.53123	3.07e-17	9.43e-16
ENSMUSG00000032193	Ldlr	low density lipoprotein receptor [Source:MGI Symbol;Acc:MGI:96765] && sp|P35951|LDLR_MOUSE Low-density lipoprotein receptor OS=Mus musculus OX=10090 GN=Ldlr PE=1 SV=2 && PF07645:Calcium-binding EGF domain|PF14670:Coagulation Factor Xa inhibitory site|PF00057:Low-density lipoprotein receptor domain class A|PF00058:Low-density lipoprotein receptor repeat class B	9:21634779-21661215	3286.24	3692.96	1511.7	1410.55	3489.6	1461.13	1.25597	3.34e-17	1.02e-15
ENSMUSG00000029759	Pon3	paraoxonase 3 [Source:MGI Symbol;Acc:MGI:106686] && sp|Q62087|PON3_MOUSE Serum paraoxonase/lactonase 3 OS=Mus musculus OX=10090 GN=Pon3 PE=1 SV=2 && PF01731:Arylesterase	6:5220852-5256286	184.183	248.054	827.194	884.514	216.119	855.854	-1.98483	3.48e-17	1.06e-15
ENSMUSG00000025381	Cnpy2	canopy FGF signaling regulator 2 [Source:MGI Symbol;Acc:MGI:1928477] && sp|Q9QXT0|CNPY2_MOUSE Protein canopy homolog 2 OS=Mus musculus OX=10090 GN=Cnpy2 PE=1 SV=1 && -	10:128158328-128163422	858.803	756.513	2071.48	2230.9	807.658	2151.19	-1.41325	3.48e-17	1.06e-15
ENSMUSG00000030259	Rassf8	Ras association (RalGDS/AF-6) domain family (N-terminal) member 8 [Source:MGI Symbol;Acc:MGI:1918573] && sp|Q8CJ96|RASF8_MOUSE Ras association domain-containing protein 8 OS=Mus musculus OX=10090 GN=Rassf8 PE=2 SV=1 && PF00788:Ras association (RalGDS/AF-6) domain	6:145692474-145766805	15.4398	17.2813	145.68	159.101	16.3606	152.391	-3.20979	3.64e-17	1.11e-15
ENSMUSG00000024042	Sik1	salt inducible kinase 1 [Source:MGI Symbol;Acc:MGI:104754] && sp|Q60670|SIK1_MOUSE Serine/threonine-protein kinase SIK1 OS=Mus musculus OX=10090 GN=Sik1 PE=1 SV=3 && PF00069:Protein kinase domain	17:32063224-32074778	6986.92	6852.15	16510	14495.8	6919.53	15502.9	-1.16377	3.79e-17	1.16e-15
ENSMUSG00000078622	Ccdc47	coiled-coil domain containing 47 [Source:MGI Symbol;Acc:MGI:1914413] && sp|Q9D024|CCD47_MOUSE PAT complex subunit CCDC47 OS=Mus musculus OX=10090 GN=Ccdc47 PE=1 SV=2 && PF07946:Protein of unknown function (DUF1682)	11:106088234-106107170	3126.77	2927.35	6612.57	7227.36	3027.06	6919.97	-1.19284	4.22e-17	1.28e-15
ENSMUSG00000028542	Slc6a9	solute carrier family 6 (neurotransmitter transporter, glycine), member 9 [Source:MGI Symbol;Acc:MGI:95760] && sp|P28571|SC6A9_MOUSE Sodium- and chloride-dependent glycine transporter 1 OS=Mus musculus OX=10090 GN=Slc6a9 PE=1 SV=3 && PF00209:Sodium:neurotransmitter symporter family	4:117691703-117732395	1035.69	850.069	2995.47	2384.1	942.881	2689.78	-1.5122	4.22e-17	1.28e-15
ENSMUSG00000055681	Cope	coatomer protein complex, subunit epsilon [Source:MGI Symbol;Acc:MGI:1891702] && sp|O89079|COPE_MOUSE Coatomer subunit epsilon OS=Mus musculus OX=10090 GN=Cope PE=1 SV=3 && PF04733:Coatomer epsilon subunit	8:70755168-70765643	1523.32	1735.64	3722.88	3975.92	1629.48	3849.4	-1.24015	4.56e-17	1.38e-15
ENSMUSG00000095296	Gm8906	predicted gene 8906 [Source:MGI Symbol;Acc:MGI:3779820] && - && PF04822:Takusan	5:11236266-11557384	1.02408	0.00209414	77.8341	58.3768	0.513089	68.1055	-6.74443	4.71e-17	1.43e-15
ENSMUSG00000026837	Col5a1	collagen, type V, alpha 1 [Source:MGI Symbol;Acc:MGI:88457] && sp|O88207|CO5A1_MOUSE Collagen alpha-1(V) chain OS=Mus musculus OX=10090 GN=Col5a1 PE=1 SV=2 && -	2:27776437-27929526	3.06578	0.00613559	91.8043	66.9899	1.53596	79.3971	-5.58236	5.37e-17	1.62e-15
ENSMUSG00000022636	Alcam	activated leukocyte cell adhesion molecule [Source:MGI Symbol;Acc:MGI:1313266] && sp|Q61490|CD166_MOUSE CD166 antigen OS=Mus musculus OX=10090 GN=Alcam PE=1 SV=3 && -	16:52069359-52274437	1783.55	2079.31	4368.47	4906.43	1931.43	4637.45	-1.26361	5.52e-17	1.67e-15
ENSMUSG00000021484	Lman2	lectin, mannose-binding 2 [Source:MGI Symbol;Acc:MGI:1914140] && sp|Q9DBH5|LMAN2_MOUSE Vesicular integral-membrane protein VIP36 OS=Mus musculus OX=10090 GN=Lman2 PE=1 SV=2 && PF03388:Legume-like lectin family	13:55491646-55510596	4958.62	4887.71	10834.4	10394.4	4923.17	10614.4	-1.10834	6e-17	1.81e-15
ENSMUSG00000070934	Rraga	Ras-related GTP binding A [Source:MGI Symbol;Acc:MGI:1915691] && sp|Q3SX43|RRAGA_BOVIN Ras-related GTP-binding protein A OS=Bos taurus OX=9913 GN=RRAGA PE=2 SV=1 && PF04670:Gtr1/RagA G protein conserved region	4:86493905-86495522	1592.2	1612.63	3632.08	3611.74	1602.41	3621.91	-1.17644	6.06e-17	1.83e-15
ENSMUSG00000014030	Pax5	paired box 5 [Source:MGI Symbol;Acc:MGI:97489] && sp|Q02650|PAX5_MOUSE Paired box protein Pax-5 OS=Mus musculus OX=10090 GN=Pax5 PE=1 SV=1 && -	4:44524757-44710487	34172.4	34203.8	17072.8	15733.9	34188.1	16403.3	1.05951	6.16e-17	1.85e-15
ENSMUSG00000022836	Mylk	myosin, light polypeptide kinase [Source:MGI Symbol;Acc:MGI:894806] && sp|Q6PDN3|MYLK_MOUSE Myosin light chain kinase, smooth muscle OS=Mus musculus OX=10090 GN=Mylk PE=1 SV=3 && PF16620:Unstructured linker between I-set domains 2 and 3 on MYLCK|PF07679:Immunoglobulin I-set domain|PF00041:Fibronectin type III domain|PF00069:Protein kinase domain	16:34565580-34822790	30.7611	11.2343	262.431	214.578	20.9977	238.505	-3.49818	6.27e-17	1.88e-15
ENSMUSG00000024516	Sec11c	SEC11 homolog C, signal peptidase complex subunit [Source:MGI Symbol;Acc:MGI:1913536] && sp|Q9D8V7|SC11C_MOUSE Signal peptidase complex catalytic subunit SEC11C OS=Mus musculus OX=10090 GN=Sec11c PE=1 SV=3 && -	18:65933586-65950755	6694.81	6542.03	14364.7	14081.9	6618.42	14223.3	-1.10368	6.98e-17	2.09e-15
ENSMUSG00000031007	Atp6ap2	ATPase, H+ transporting, lysosomal accessory protein 2 [Source:MGI Symbol;Acc:MGI:1917745] && sp|Q9CYN9|RENR_MOUSE Renin receptor OS=Mus musculus OX=10090 GN=Atp6ap2 PE=1 SV=2 && PF07850:Renin receptor-like protein	X:12454040-12483288	1864.72	1627.9	4134.98	4011.33	1746.31	4073.16	-1.2218	7.25e-17	2.17e-15
ENSMUSG00000049516	Spty2d1	SPT2 chromatin protein domain containing 1 [Source:MGI Symbol;Acc:MGI:2142062] && sp|Q68FG3|SPT2_MOUSE Protein SPT2 homolog OS=Mus musculus OX=10090 GN=Spty2d1 PE=2 SV=1 && PF08243:SPT2 chromatin protein	7:46640144-46658159	2139.41	2344.7	5126.82	4998.36	2242.05	5062.59	-1.17499	7.96e-17	2.38e-15
ENSMUSG00000031129	Slc9a9	solute carrier family 9 (sodium/hydrogen exchanger), member 9 [Source:MGI Symbol;Acc:MGI:2679732] && sp|Q8BZ00|SL9A9_MOUSE Sodium/hydrogen exchanger 9 OS=Mus musculus OX=10090 GN=Slc9a9 PE=2 SV=1 && PF00999:Sodium/hydrogen exchanger family	9:94551962-95112498	212.895	199.302	703.463	771.448	206.098	737.456	-1.83869	7.98e-17	2.39e-15
ENSMUSG00000002835	Chaf1a	chromatin assembly factor 1, subunit A (p150) [Source:MGI Symbol;Acc:MGI:1351331] && sp|Q9QWF0|CAF1A_MOUSE Chromatin assembly factor 1 subunit A OS=Mus musculus OX=10090 GN=Chaf1a PE=1 SV=1 && -	17:56347439-56379289	2561.07	2447.42	1030.75	1014.81	2504.25	1022.78	1.29178	8.06e-17	2.41e-15
ENSMUSG00000019944	Rhobtb1	Rho-related BTB domain containing 1 [Source:MGI Symbol;Acc:MGI:1916538] && sp|Q9DAK3|RHBT1_MOUSE Rho-related BTB domain-containing protein 1 OS=Mus musculus OX=10090 GN=Rhobtb1 PE=1 SV=2 && PF00651:BTB/POZ domain|PF00071:Ras family	10:68987264-69127621	605.81	592.793	1646.41	1646.32	599.302	1646.36	-1.45775	8.35e-17	2.49e-15
ENSMUSG00000043019	Edem3	ER degradation enhancer, mannosidase alpha-like 3 [Source:MGI Symbol;Acc:MGI:1914217] && sp|Q2HXL6|EDEM3_MOUSE ER degradation-enhancing alpha-mannosidase-like protein 3 OS=Mus musculus OX=10090 GN=Edem3 PE=1 SV=2 && PF02225:PA domain|PF01532:Glycosyl hydrolase family 47	1:151631122-151697802	2951.93	2933.44	6298.26	7222.59	2942.68	6760.43	-1.19997	8.48e-17	2.53e-15
ENSMUSG00000028412	Slc44a1	solute carrier family 44, member 1 [Source:MGI Symbol;Acc:MGI:2140592] && sp|Q6X893|CTL1_MOUSE Choline transporter-like protein 1 OS=Mus musculus OX=10090 GN=Slc44a1 PE=1 SV=3 && PF04515:Plasma-membrane choline transporter	4:53440413-53622478	938.011	855.136	2183.24	2412.98	896.574	2298.11	-1.3579	9.26e-17	2.75e-15
ENSMUSG00000043017	Ptgir	prostaglandin I receptor (IP) [Source:MGI Symbol;Acc:MGI:99535] && sp|P43252|PI2R_MOUSE Prostacyclin receptor OS=Mus musculus OX=10090 GN=Ptgir PE=1 SV=1 && PF00001:7 transmembrane receptor (rhodopsin family)	7:16640415-16644830	65.699	28.5379	427.072	361.203	47.1185	394.137	-3.06107	9.65e-17	2.86e-15
ENSMUSG00000113262	Gm48551	predicted gene, 48551 [Source:MGI Symbol;Acc:MGI:6098103] && sp|Q99LN9|DOHH_MOUSE Deoxyhypusine hydroxylase OS=Mus musculus OX=10090 GN=Dohh PE=1 SV=2 && PF13646:HEAT repeats	10:81220300-81227394	72.9679	51.8917	5.55e-17	5.55e-17	62.4298	5.55e-17	8.9676	1.03e-16	3.04e-15
ENSMUSG00000031422	Morf4l2	mortality factor 4 like 2 [Source:MGI Symbol;Acc:MGI:1927167] && sp|Q9R0Q4|MO4L2_MOUSE Mortality factor 4-like protein 2 OS=Mus musculus OX=10090 GN=Morf4l2 PE=1 SV=1 && PF05712:MRG	X:135633691-135644439	2441.76	2355.91	6035.84	5146.84	2398.84	5591.34	-1.22079	1.08e-16	3.19e-15
ENSMUSG00000044453	Ffar1	free fatty acid receptor 1 [Source:MGI Symbol;Acc:MGI:2684079] && sp|Q76JU9|FFAR1_MOUSE Free fatty acid receptor 1 OS=Mus musculus OX=10090 GN=Ffar1 PE=1 SV=1 && PF00001:7 transmembrane receptor (rhodopsin family)	7:30556815-30560989	3675.01	3766.18	1694.31	1595.5	3720.6	1644.9	1.17751	1.08e-16	3.2e-15
ENSMUSG00000030220	Arhgdib	Rho, GDP dissociation inhibitor (GDI) beta [Source:MGI Symbol;Acc:MGI:101940] && sp|Q61599|GDIR2_MOUSE Rho GDP-dissociation inhibitor 2 OS=Mus musculus OX=10090 GN=Arhgdib PE=1 SV=3 && PF02115:RHO protein GDP dissociation inhibitor	6:136900653-136918897	9987.19	9978.77	20786.7	21868.9	9982.98	21327.8	-1.09518	1.11e-16	3.29e-15
ENSMUSG00000030956	Fam53b	family with sequence similarity 53, member B [Source:MGI Symbol;Acc:MGI:1925188] && sp|Q8BGR5|FA53B_MOUSE Protein FAM53B OS=Mus musculus OX=10090 GN=Fam53b PE=1 SV=1 && PF15242:Family of FAM53	7:132313811-132415615	6231.98	6389.5	1483.75	2424.65	6310.74	1954.2	1.69106	1.21e-16	3.56e-15
ENSMUSG00000034488	Edil3	EGF-like repeats and discoidin I-like domains 3 [Source:MGI Symbol;Acc:MGI:1329025] && sp|O35474|EDIL3_MOUSE EGF-like repeat and discoidin I-like domain-containing protein 3 OS=Mus musculus OX=10090 GN=Edil3 PE=1 SV=2 && PF00754:F5/8 type C domain|PF00008:EGF-like domain	13:88969591-89471342	7.19557	6.10595	96.7866	110.239	6.65076	103.513	-3.93572	1.23e-16	3.63e-15
ENSMUSG00000000078	Klf6	Kruppel-like factor 6 [Source:MGI Symbol;Acc:MGI:1346318] && sp|O08584|KLF6_MOUSE Krueppel-like factor 6 OS=Mus musculus OX=10090 GN=Klf6 PE=2 SV=3 && -	13:5911481-5920393	2490.13	2588.74	5441.13	6013.23	2539.43	5727.18	-1.1733	1.27e-16	3.75e-15
ENSMUSG00000079484	Phyhd1	phytanoyl-CoA dioxygenase domain containing 1 [Source:MGI Symbol;Acc:MGI:3612860] && sp|Q9DB26|PHYD1_MOUSE Phytanoyl-CoA dioxygenase domain-containing protein 1 OS=Mus musculus OX=10090 GN=Phyhd1 PE=1 SV=2 && PF05721:Phytanoyl-CoA dioxygenase (PhyH)	2:30156215-30172161	84.2694	56.9822	406.116	362.181	70.6258	384.149	-2.44148	1.48e-16	4.34e-15
ENSMUSG00000035969	Rusc2	RUN and SH3 domain containing 2 [Source:MGI Symbol;Acc:MGI:2140371] && sp|Q80U22|RUSC2_MOUSE Iporin OS=Mus musculus OX=10090 GN=Rusc2 PE=1 SV=2 && PF02759:RUN domain|PF14604:Variant SH3 domain	4:43381979-43427088	19.4747	7.15348	147.674	185.983	13.3141	166.828	-3.6355	1.53e-16	4.48e-15
ENSMUSG00000033487	Fndc3a	fibronectin type III domain containing 3A [Source:MGI Symbol;Acc:MGI:1196463] && sp|Q8BX90|FND3A_MOUSE Fibronectin type-III domain-containing protein 3A OS=Mus musculus OX=10090 GN=Fndc3a PE=1 SV=3 && -	14:72775386-72947443	5909	5794.69	12230.3	12704.9	5851.84	12467.6	-1.09121	1.54e-16	4.5e-15
ENSMUSG00000030824	Nucb1	nucleobindin 1 [Source:MGI Symbol;Acc:MGI:97388] && sp|Q02819|NUCB1_MOUSE Nucleobindin-1 OS=Mus musculus OX=10090 GN=Nucb1 PE=1 SV=2 && PF13499:EF-hand domain pair	7:45139882-45159830	3105.21	3433.68	8329.83	7085.43	3269.45	7707.63	-1.23718	1.55e-16	4.52e-15
ENSMUSG00000019302	Atp6v0a1	ATPase, H+ transporting, lysosomal V0 subunit A1 [Source:MGI Symbol;Acc:MGI:103286] && sp|Q9Z1G4|VPP1_MOUSE V-type proton ATPase 116 kDa subunit a1 OS=Mus musculus OX=10090 GN=Atp6v0a1 PE=1 SV=3 && PF01496:V-type ATPase 116kDa subunit family	11:100900278-100954545	1805.1	1761.08	3944.4	4004.64	1783.09	3974.52	-1.15636	1.72e-16	5.03e-15
ENSMUSG00000038570	Saxo2	stabilizer of axonemal microtubules 2 [Source:MGI Symbol;Acc:MGI:1914618] && sp|Q8BQB6|SAXO2_MOUSE Stabilizer of axonemal microtubules 2 OS=Mus musculus OX=10090 GN=Saxo2 PE=2 SV=2 && -	7:82282162-82297736	1376.2	1390.97	499.91	480.078	1383.58	489.994	1.49738	1.77e-16	5.17e-15
ENSMUSG00000019877	Serinc1	serine incorporator 1 [Source:MGI Symbol;Acc:MGI:1926228] && sp|Q9QZI8|SERC1_MOUSE Serine incorporator 1 OS=Mus musculus OX=10090 GN=Serinc1 PE=1 SV=1 && PF03348:Serine incorporator (Serinc)	10:57391870-57408626	3429.19	3517.07	7418.82	8003.56	3473.13	7711.19	-1.1507	1.82e-16	5.29e-15
ENSMUSG00000057069	Ero1b	endoplasmic reticulum oxidoreductase 1 beta [Source:MGI Symbol;Acc:MGI:1914725] && sp|Q8R2E9|ERO1B_MOUSE ERO1-like protein beta OS=Mus musculus OX=10090 GN=Ero1b PE=1 SV=1 && PF04137:Endoplasmic Reticulum Oxidoreductin 1 (ERO1)	13:12580755-12626285	10637.2	10475	21990	22769.6	10556.1	22379.8	-1.08412	1.83e-16	5.33e-15
ENSMUSG00000021248	Tmed10	transmembrane p24 trafficking protein 10 [Source:MGI Symbol;Acc:MGI:1915831] && sp|Q5E971|TMEDA_BOVIN Transmembrane emp24 domain-containing protein 10 OS=Bos taurus OX=9913 GN=TMED10 PE=2 SV=1 && PF01105:emp24/gp25L/p24 family/GOLD	12:85387388-85421621	5755.75	5836.37	12263.2	12280.3	5796.06	12271.8	-1.08218	1.84e-16	5.36e-15
ENSMUSG00000033767	Tmem131l	transmembrane 131 like [Source:MGI Symbol;Acc:MGI:2443399] && sp|Q3U3D7|T131L_MOUSE Transmembrane protein 131-like OS=Mus musculus OX=10090 GN=Tmem131l PE=1 SV=1 && PF12371:Transmembrane protein 131-like	3:83804962-83947482	8960.7	8912.16	4310.6	4097.57	8936.43	4204.08	1.0879	1.93e-16	5.6e-15
ENSMUSG00000040907	Atp1a3	ATPase, Na+/K+ transporting, alpha 3 polypeptide [Source:MGI Symbol;Acc:MGI:88107] && sp|Q6PIC6|AT1A3_MOUSE Sodium/potassium-transporting ATPase subunit alpha-3 OS=Mus musculus OX=10090 GN=Atp1a3 PE=1 SV=1 && PF00690:Cation transporter/ATPase, N-terminus|PF13246:Cation transport ATPase (P-type)|PF00122:E1-E2 ATPase|PF00689:Cation transporting ATPase, C-terminus	7:24677592-24705383	46.3312	60.9815	285.375	318.186	53.6564	301.781	-2.48883	2.01e-16	5.84e-15
ENSMUSG00000022586	Ly6i	lymphocyte antigen 6 complex, locus I [Source:MGI Symbol;Acc:MGI:1888480] && sp|Q9WU67|LY6I_MOUSE Lymphocyte antigen 6I OS=Mus musculus OX=10090 GN=Ly6i PE=2 SV=1 && -	15:74851383-74855279	56.5157	39.6876	284.379	287.484	48.1016	285.932	-2.56866	2.02e-16	5.86e-15
ENSMUSG00000037972	Snn	stannin [Source:MGI Symbol;Acc:MGI:1276549] && sp|P61807|SNN_MOUSE Stannin OS=Mus musculus OX=10090 GN=Snn PE=1 SV=1 && -	16:10878809-10892849	10010.8	8113	4029.21	3722.87	9061.89	3876.04	1.22522	2.04e-16	5.9e-15
ENSMUSG00000059890	Ube4a	ubiquitination factor E4A [Source:MGI Symbol;Acc:MGI:2154580] && sp|E9Q735|UBE4A_MOUSE Ubiquitin conjugation factor E4 A OS=Mus musculus OX=10090 GN=Ube4a PE=1 SV=1 && -	9:44834425-44876898	3004.39	2982.25	6340.17	7301.17	2993.32	6820.67	-1.18816	2.05e-16	5.92e-15
ENSMUSG00000038312	Edem2	ER degradation enhancer, mannosidase alpha-like 2 [Source:MGI Symbol;Acc:MGI:1915540] && sp|Q8BJT9|EDEM2_MOUSE ER degradation-enhancing alpha-mannosidase-like protein 2 OS=Mus musculus OX=10090 GN=Edem2 PE=1 SV=1 && PF01532:Glycosyl hydrolase family 47	2:155543597-155571395	1489.34	1497.73	3796.72	3248.49	1493.54	3522.61	-1.2378	2.1e-16	6.05e-15
ENSMUSG00000032579	Hemk1	HemK methyltransferase family member 1 [Source:MGI Symbol;Acc:MGI:1916786] && sp|Q921L7|HEMK1_MOUSE MTRF1L release factor glutamine methyltransferase OS=Mus musculus OX=10090 GN=Hemk1 PE=2 SV=2 && PF17827:PrmC N-terminal domain|PF05175:Methyltransferase small domain	9:107204283-107215549	1840.01	1473.37	564.768	556.75	1656.69	560.759	1.56262	2.11e-16	6.08e-15
ENSMUSG00000034557	Zfyve9	zinc finger, FYVE domain containing 9 [Source:MGI Symbol;Acc:MGI:2652838] && sp|O95405|ZFYV9_HUMAN Zinc finger FYVE domain-containing protein 9 OS=Homo sapiens OX=9606 GN=ZFYVE9 PE=1 SV=2 && -	4:108494663-108637995	13.4788	41.6146	302.341	296.096	27.5467	299.219	-3.43456	2.11e-16	6.09e-15
ENSMUSG00000022667	Cd200r1	CD200 receptor 1 [Source:MGI Symbol;Acc:MGI:1889024] && sp|Q9ES57|MO2R1_MOUSE Cell surface glycoprotein CD200 receptor 1 OS=Mus musculus OX=10090 GN=Cd200r1 PE=1 SV=1 && -	16:44586099-44615341	27.7342	19.3419	167.629	220.499	23.5381	194.064	-3.03719	2.2e-16	6.33e-15
ENSMUSG00000020448	Rnf185	ring finger protein 185 [Source:MGI Symbol;Acc:MGI:1922078] && sp|Q96GF1|RN185_HUMAN E3 ubiquitin-protein ligase RNF185 OS=Homo sapiens OX=9606 GN=RNF185 PE=1 SV=1 && -	11:3365982-3402363	761.153	835.787	1976.69	2209.83	798.47	2093.26	-1.39032	2.31e-16	6.63e-15
ENSMUSG00000011008	Mcoln2	mucolipin 2 [Source:MGI Symbol;Acc:MGI:1915529] && sp|Q8K595|MCLN2_MOUSE Mucolipin-2 OS=Mus musculus OX=10090 GN=Mcoln2 PE=1 SV=1 && PF08016:Polycystin cation channel	3:145855588-145901268	1208.54	1203.88	2813.86	2822.13	1206.21	2817.99	-1.2241	2.36e-16	6.77e-15
ENSMUSG00000026153	Fam135a	family with sequence similarity 135, member A [Source:MGI Symbol;Acc:MGI:1915437] && sp|Q6NS59|F135A_MOUSE Protein FAM135A OS=Mus musculus OX=10090 GN=Fam135a PE=1 SV=2 && PF05057:Putative serine esterase (DUF676)|PF12394:Protein FAM135	1:24050174-24139422	26.7966	40.6402	245.466	222.281	33.7184	233.874	-2.78925	2.72e-16	7.79e-15
ENSMUSG00000102805	Gm37240	predicted gene, 37240 [Source:MGI Symbol;Acc:MGI:5610468] && sp|Q9JHU5|ARFP1_RAT Arfaptin-1 OS=Rattus norvegicus OX=10116 GN=Arfip1 PE=1 SV=1 && PF06456:Arfaptin-like domain	3:84403733-85794825	5274.4	5442.87	2463.63	2438.81	5358.63	2451.22	1.12833	2.73e-16	7.81e-15
ENSMUSG00000048076	Arf1	ADP-ribosylation factor 1 [Source:MGI Symbol;Acc:MGI:99431] && sp|P84080|ARF1_BOVIN ADP-ribosylation factor 1 OS=Bos taurus OX=9913 GN=ARF1 PE=1 SV=2 && -	11:59102238-59119096	8820.82	8682.37	18802	18330.9	8751.59	18566.4	-1.08507	3.03e-16	8.66e-15
ENSMUSG00000043931	Gimap7	GTPase, IMAP family member 7 [Source:MGI Symbol;Acc:MGI:1349657] && sp|Q8NHV1|GIMA7_HUMAN GTPase IMAP family member 7 OS=Homo sapiens OX=9606 GN=GIMAP7 PE=1 SV=1 && PF04548:AIG1 family	6:48695555-48701570	3817.95	3630.96	1614.48	1709.59	3724.46	1662.03	1.16397	3.11e-16	8.88e-15
ENSMUSG00000032020	Ubash3b	ubiquitin associated and SH3 domain containing, B [Source:MGI Symbol;Acc:MGI:1920078] && sp|Q8BGG7|UBS3B_MOUSE Ubiquitin-associated and SH3 domain-containing protein B OS=Mus musculus OX=10090 GN=Ubash3b PE=1 SV=1 && PF00300:Histidine phosphatase superfamily (branch 1)|PF14604:Variant SH3 domain|PF00627:UBA/TS-N domain	9:40922394-41072993	4352.73	3306.65	9280.76	9312.54	3829.69	9296.65	-1.27948	3.28e-16	9.36e-15
ENSMUSG00000035504	Reep6	receptor accessory protein 6 [Source:MGI Symbol;Acc:MGI:1917585] && sp|Q9JM62|REEP6_MOUSE Receptor expression-enhancing protein 6 OS=Mus musculus OX=10090 GN=Reep6 PE=1 SV=1 && PF03134:TB2/DP1, HVA22 family	10:80165787-80172275	70.9386	58.9943	305.33	376.681	64.9664	341.006	-2.39003	3.29e-16	9.38e-15
ENSMUSG00000027248	Pdia3	protein disulfide isomerase associated 3 [Source:MGI Symbol;Acc:MGI:95834] && sp|P27773|PDIA3_MOUSE Protein disulfide-isomerase A3 OS=Mus musculus OX=10090 GN=Pdia3 PE=1 SV=2 && -	2:121244256-121269168	10333.8	10710.9	21529	25490.3	10522.3	23509.6	-1.1598	3.29e-16	9.38e-15
ENSMUSG00000036452	Arhgap26	Rho GTPase activating protein 26 [Source:MGI Symbol;Acc:MGI:1918552] && sp|Q6ZQ82|RHG26_MOUSE Rho GTPase-activating protein 26 OS=Mus musculus OX=10090 GN=Arhgap26 PE=1 SV=3 && PF00169:PH domain|PF16746:BAR domain of APPL family|PF14604:Variant SH3 domain|PF00620:RhoGAP domain	18:39126198-39509337	3417.87	3434.71	1516.69	1550.5	3426.29	1533.59	1.15965	3.41e-16	9.7e-15
ENSMUSG00000025612	Bach1	BTB and CNC homology 1, basic leucine zipper transcription factor 1 [Source:MGI Symbol;Acc:MGI:894680] && sp|P97302|BACH1_MOUSE Transcription regulator protein BACH1 OS=Mus musculus OX=10090 GN=Bach1 PE=1 SV=1 && PF00651:BTB/POZ domain|PF03131:bZIP Maf transcription factor	16:87495833-87530234	1470.81	1413.34	3149.13	3404.79	1442.08	3276.96	-1.18418	3.61e-16	1.03e-14
ENSMUSG00000024399	Ltb	lymphotoxin B [Source:MGI Symbol;Acc:MGI:104796] && sp|P41155|TNFC_MOUSE Lymphotoxin-beta OS=Mus musculus OX=10090 GN=Ltb PE=2 SV=1 && PF00229:TNF(Tumour Necrosis Factor) family	17:35413415-35415296	463.848	416.902	1294.18	1268.75	440.375	1281.46	-1.54076	3.62e-16	1.03e-14
ENSMUSG00000048376	F2r	coagulation factor II (thrombin) receptor [Source:MGI Symbol;Acc:MGI:101802] && sp|P30558|PAR1_MOUSE Proteinase-activated receptor 1 OS=Mus musculus OX=10090 GN=F2r PE=1 SV=2 && PF00001:7 transmembrane receptor (rhodopsin family)	13:95738311-95754995	119.233	81.3891	447.019	602.875	100.311	524.947	-2.38646	3.8e-16	1.08e-14
ENSMUSG00000004207	Psap	prosaposin [Source:MGI Symbol;Acc:MGI:97783] && sp|Q61207|SAP_MOUSE Prosaposin OS=Mus musculus OX=10090 GN=Psap PE=1 SV=2 && PF02199:Saposin A-type domain|PF05184:Saposin-like type B, region 1|PF03489:Saposin-like type B, region 2	10:60113449-60138376	18060.3	17835.5	38254.6	35170.7	17947.9	36712.6	-1.03245	3.83e-16	1.08e-14
ENSMUSG00000033730	Egr3	early growth response 3 [Source:MGI Symbol;Acc:MGI:1306780] && sp|P43300|EGR3_MOUSE Early growth response protein 3 OS=Mus musculus OX=10090 GN=Egr3 PE=2 SV=2 && -	14:70314652-70320063	7770.49	4147.58	1453.84	868.955	5959.04	1161.4	2.35914	3.84e-16	1.09e-14
ENSMUSG00000070780	Rbm47	RNA binding motif protein 47 [Source:MGI Symbol;Acc:MGI:2384294] && sp|Q91WT8|RBM47_MOUSE RNA-binding protein 47 OS=Mus musculus OX=10090 GN=Rbm47 PE=1 SV=1 && PF00076:RNA recognition motif. (a.k.a. RRM, RBD, or RNP domain)	5:66173892-66330461	262.342	332.455	1037.74	971.663	297.398	1004.7	-1.75576	4.08e-16	1.15e-14
ENSMUSG00000041895	Wipi1	WD repeat domain, phosphoinositide interacting 1 [Source:MGI Symbol;Acc:MGI:1261864] && sp|Q8R3E3|WIPI1_MOUSE WD repeat domain phosphoinositide-interacting protein 1 OS=Mus musculus OX=10090 GN=Wipi1 PE=1 SV=1 && -	11:109464157-109502793	69.8699	45.7972	348.242	313.313	57.8336	330.778	-2.51351	4.08e-16	1.15e-14
ENSMUSG00000002565	Scin	scinderin [Source:MGI Symbol;Acc:MGI:1306794] && sp|Q60604|ADSV_MOUSE Adseverin OS=Mus musculus OX=10090 GN=Scin PE=1 SV=3 && PF00626:Gelsolin repeat	12:40109768-40184227	18.3983	0.0313191	246.459	291.376	9.21481	268.918	-4.84605	4.3e-16	1.21e-14
ENSMUSG00000061186	Sfmbt2	Scm-like with four mbt domains 2 [Source:MGI Symbol;Acc:MGI:2447794] && sp|Q5DTW2|SMBT2_MOUSE Scm-like with four MBT domains protein 2 OS=Mus musculus OX=10090 GN=Sfmbt2 PE=1 SV=2 && PF02820:mbt repeat|PF00536:SAM domain (Sterile alpha motif)|PF12140:SLED domain	2:10375321-10600064	167.67	177.931	596.693	782.063	172.8	689.378	-1.99551	4.81e-16	1.35e-14
ENSMUSG00000005672	Kit	KIT proto-oncogene receptor tyrosine kinase [Source:MGI Symbol;Acc:MGI:96677] && sp|P05532|KIT_MOUSE Mast/stem cell growth factor receptor Kit OS=Mus musculus OX=10090 GN=Kit PE=1 SV=3 && -	5:75735576-75817382	113.164	125.054	492.926	467.615	119.109	480.27	-2.01036	5.12e-16	1.44e-14
ENSMUSG00000026796	Niban2	niban apoptosis regulator 2 [Source:MGI Symbol;Acc:MGI:2442910] && sp|Q8R1F1|NIBA2_MOUSE Protein Niban 2 OS=Mus musculus OX=10090 GN=Niban2 PE=1 SV=2 && -	2:32766126-32815266	139.926	167.747	671.539	561.476	153.836	616.507	-2.00169	5.17e-16	1.45e-14
ENSMUSG00000026637	Traf5	TNF receptor-associated factor 5 [Source:MGI Symbol;Acc:MGI:107548] && sp|P70191|TRAF5_MOUSE TNF receptor-associated factor 5 OS=Mus musculus OX=10090 GN=Traf5 PE=1 SV=1 && PF02176:TRAF-type zinc finger|PF00097:Zinc finger, C3HC4 type (RING finger)	1:191729166-191776868	2292.63	2230.84	961.904	873.906	2261.73	917.905	1.30098	5.2e-16	1.46e-14
ENSMUSG00000027351	Spred1	sprouty protein with EVH-1 domain 1, related sequence [Source:MGI Symbol;Acc:MGI:2150016] && sp|Q924S8|SPRE1_MOUSE Sprouty-related, EVH1 domain-containing protein 1 OS=Mus musculus OX=10090 GN=Spred1 PE=1 SV=1 && -	2:116951855-117012760	770.346	673.138	1891.87	1930.93	721.742	1911.4	-1.40497	5.52e-16	1.54e-14
ENSMUSG00000071637	Cebpd	CCAAT/enhancer binding protein (C/EBP), delta [Source:MGI Symbol;Acc:MGI:103573] && sp|Q00322|CEBPD_MOUSE CCAAT/enhancer-binding protein delta OS=Mus musculus OX=10090 GN=Cebpd PE=1 SV=2 && PF07716:Basic region leucine zipper	16:15705150-15708895	49.3501	42.7195	382.175	246.115	46.0348	314.145	-2.76732	5.53e-16	1.54e-14
ENSMUSG00000028277	Ube2j1	ubiquitin-conjugating enzyme E2J 1 [Source:MGI Symbol;Acc:MGI:1926245] && sp|Q9JJZ4|UB2J1_MOUSE Ubiquitin-conjugating enzyme E2 J1 OS=Mus musculus OX=10090 GN=Ube2j1 PE=1 SV=2 && PF00179:Ubiquitin-conjugating enzyme	4:33031416-33052363	3596.87	4050.87	8314.86	8269.93	3823.87	8292.4	-1.11672	5.78e-16	1.61e-14
ENSMUSG00000024014	Pim1	proviral integration site 1 [Source:MGI Symbol;Acc:MGI:97584] && sp|P06803|PIM1_MOUSE Serine/threonine-protein kinase pim-1 OS=Mus musculus OX=10090 GN=Pim1 PE=1 SV=3 && -	17:29709727-29715086	21249.8	22299.2	47977.3	42487.1	21774.5	45232.2	-1.0547	5.96e-16	1.66e-14
ENSMUSG00000009418	Nav1	neuron navigator 1 [Source:MGI Symbol;Acc:MGI:2183683] && sp|Q8CH77|NAV1_MOUSE Neuron navigator 1 OS=Mus musculus OX=10090 GN=Nav1 PE=1 SV=2 && -	1:135362318-135615843	47.22	23.4373	256.438	289.442	35.3287	272.94	-2.94552	5.98e-16	1.66e-14
ENSMUSG00000069662	Marcks	myristoylated alanine rich protein kinase C substrate [Source:MGI Symbol;Acc:MGI:96907] && sp|P26645|MARCS_MOUSE Myristoylated alanine-rich C-kinase substrate OS=Mus musculus OX=10090 GN=Marcks PE=1 SV=2 && PF02063:MARCKS family	10:37009371-37014916	8959.67	8879.62	4307.6	4233.66	8919.65	4270.63	1.06252	6.01e-16	1.67e-14
ENSMUSG00000052688	Rab7b	RAB7B, member RAS oncogene family [Source:MGI Symbol;Acc:MGI:2442295] && sp|Q8VEA8|RAB7B_MOUSE Ras-related protein Rab-7b OS=Mus musculus OX=10090 GN=Rab7b PE=1 SV=1 && PF00071:Ras family	1:131616433-131643177	7.21876	10.159	105.768	115.016	8.68888	110.392	-3.64823	6.36e-16	1.77e-14
ENSMUSG00000074063	Osgin1	oxidative stress induced growth inhibitor 1 [Source:MGI Symbol;Acc:MGI:1919089] && sp|Q8VC10|OSGI1_MOUSE Oxidative stress-induced growth inhibitor 1 OS=Mus musculus OX=10090 GN=Osgin1 PE=2 SV=1 && -	8:120160863-120172995	37.0167	33.5631	204.547	296.244	35.2899	250.395	-2.82273	6.93e-16	1.92e-14
ENSMUSG00000038991	Txndc5	thioredoxin domain containing 5 [Source:MGI Symbol;Acc:MGI:2145316] && sp|Q91W90|TXND5_MOUSE Thioredoxin domain-containing protein 5 OS=Mus musculus OX=10090 GN=Txndc5 PE=1 SV=2 && PF00085:Thioredoxin	13:38684055-38712800	3867.18	2271.59	10595.9	19119.8	3069.39	14857.8	-2.27516	6.98e-16	1.93e-14
ENSMUSG00000063810	Alms1	ALMS1, centrosome and basal body associated [Source:MGI Symbol;Acc:MGI:1934606] && sp|Q8K4E0|ALMS1_MOUSE Alstrom syndrome protein 1 homolog OS=Mus musculus OX=10090 GN=Alms1 PE=1 SV=2 && PF18727:Alstrom syndrome repeat|PF15309:ALMS motif	6:85564513-85679735	2854.23	3001.55	1173.44	1308.09	2927.89	1240.76	1.23847	7.06e-16	1.95e-14
ENSMUSG00000027244	Atg13	autophagy related 13 [Source:MGI Symbol;Acc:MGI:1196429] && sp|Q91YI1|ATG13_MOUSE Autophagy-related protein 13 OS=Mus musculus OX=10090 GN=Atg13 PE=1 SV=2 && PF10033:Autophagy-related protein 13	2:91504963-91540921	1443.03	1313.71	3436.51	3002.22	1378.37	3219.37	-1.22372	7.39e-16	2.04e-14
ENSMUSG00000040723	Rcsd1	RCSD domain containing 1 [Source:MGI Symbol;Acc:MGI:2676394] && - && -	1:165474085-165537326	12432	12447.5	6132.62	5649.97	12439.8	5891.3	1.07831	8.1e-16	2.23e-14
ENSMUSG00000054675	Tmem119	transmembrane protein 119 [Source:MGI Symbol;Acc:MGI:2385228] && sp|Q8R138|TM119_MOUSE Transmembrane protein 119 OS=Mus musculus OX=10090 GN=Tmem119 PE=1 SV=1 && PF15724:TMEM119 family	5:113931790-113938577	16.4246	10.188	138.699	128.38	13.3063	133.54	-3.31552	8.11e-16	2.23e-14
ENSMUSG00000060791	Gmfg	glia maturation factor, gamma [Source:MGI Symbol;Acc:MGI:1927135] && sp|Q9ERL7|GMFG_MOUSE Glia maturation factor gamma OS=Mus musculus OX=10090 GN=Gmfg PE=1 SV=1 && PF00241:Cofilin/tropomyosin-type actin-binding protein	7:28136872-28147658	1776.3	1743.8	3889.52	3819.68	1760.05	3854.6	-1.13091	8.7e-16	2.4e-14
ENSMUSG00000000555	Itga5	integrin alpha 5 (fibronectin receptor alpha) [Source:MGI Symbol;Acc:MGI:96604] && sp|P11688|ITA5_MOUSE Integrin alpha-5 OS=Mus musculus OX=10090 GN=Itga5 PE=1 SV=3 && -	15:103252713-103275190	142.985	152.511	601.69	521.243	147.748	561.467	-1.92507	9.19e-16	2.53e-14
ENSMUSG00000066026	Dhrs3	dehydrogenase/reductase (SDR family) member 3 [Source:MGI Symbol;Acc:MGI:1315215] && sp|O88876|DHRS3_MOUSE Short-chain dehydrogenase/reductase 3 OS=Mus musculus OX=10090 GN=Dhrs3 PE=1 SV=2 && -	4:144619397-144654779	951.415	975.098	325.293	285.514	963.257	305.404	1.65697	1.07e-15	2.95e-14
ENSMUSG00000062082	Cd200r4	CD200 receptor 4 [Source:MGI Symbol;Acc:MGI:3036289] && sp|Q6XJV4|MO2R4_MOUSE Cell surface glycoprotein CD200 receptor 4 OS=Mus musculus OX=10090 GN=Cd200r4 PE=1 SV=1 && PF08205:CD80-like C2-set immunoglobulin domain|PF07686:Immunoglobulin V-set domain	16:44632096-44659513	12.3328	10.1762	109.754	158.235	11.2545	133.995	-3.55948	1.1e-15	3.01e-14
ENSMUSG00000036632	Alg5	asparagine-linked glycosylation 5 (dolichyl-phosphate beta-glucosyltransferase) [Source:MGI Symbol;Acc:MGI:1913498] && sp|Q9DB25|ALG5_MOUSE Dolichyl-phosphate beta-glucosyltransferase OS=Mus musculus OX=10090 GN=Alg5 PE=1 SV=1 && PF00535:Glycosyl transferase family 2	3:54642960-54658739	645.927	639.563	1770.14	1640.54	642.745	1705.34	-1.40754	1.1e-15	3.03e-14
ENSMUSG00000025511	Tspan4	tetraspanin 4 [Source:MGI Symbol;Acc:MGI:1928097] && sp|Q9DCK3|TSN4_MOUSE Tetraspanin-4 OS=Mus musculus OX=10090 GN=Tspan4 PE=1 SV=1 && PF00335:Tetraspanin family	7:141055153-141073340	12.3957	23.3544	150.668	175.414	17.875	163.041	-3.17976	1.11e-15	3.03e-14
ENSMUSG00000050315	Synpo2	synaptopodin 2 [Source:MGI Symbol;Acc:MGI:2153070] && sp|Q91YE8|SYNP2_MOUSE Synaptopodin-2 OS=Mus musculus OX=10090 GN=Synpo2 PE=1 SV=2 && PF00595:PDZ domain	3:122870168-123029798	11.3212	12.2	124.729	117.846	11.7606	121.288	-3.35277	1.16e-15	3.17e-14
ENSMUSG00000028800	Hdac1	histone deacetylase 1 [Source:MGI Symbol;Acc:MGI:108086] && sp|Q32PJ8|HDAC1_BOVIN Histone deacetylase 1 OS=Bos taurus OX=9913 GN=HDAC1 PE=2 SV=1 && PF00850:Histone deacetylase domain	4:129409897-129436506	4766.26	4363.06	2077.47	2098.63	4564.66	2088.05	1.12829	1.2e-15	3.29e-14
ENSMUSG00000079457	Gm7609	predicted pseudogene 7609 [Source:MGI Symbol;Acc:MGI:3644536] && sp|Q99388|CSPRS_MOUSE Component of Sp100-rs OS=Mus musculus OX=10090 GN=Csprs PE=2 SV=1 && -	1:85177334-85480348	266.407	277.579	864.115	873.95	271.993	869.032	-1.67539	1.21e-15	3.31e-14
ENSMUSG00000054408	Spcs3	signal peptidase complex subunit 3 homolog (S. cerevisiae) [Source:MGI Symbol;Acc:MGI:1923937] && sp|Q3SZU5|SPCS3_BOVIN Signal peptidase complex subunit 3 OS=Bos taurus OX=9913 GN=SPCS3 PE=2 SV=1 && PF04573:Signal peptidase subunit	8:54973468-54983033	6895.4	7279.19	14421.5	15448.4	7087.29	14935	-1.07538	1.36e-15	3.7e-14
ENSMUSG00000020585	Laptm4a	lysosomal-associated protein transmembrane 4A [Source:MGI Symbol;Acc:MGI:108017] && sp|Q6P501|LAP4A_RAT Lysosomal-associated transmembrane protein 4A OS=Rattus norvegicus OX=10116 GN=Laptm4a PE=2 SV=1 && PF03821:Golgi 4-transmembrane spanning transporter	12:8971598-8988742	2875.82	2912.08	6233.4	6156.92	2893.95	6195.16	-1.09806	1.39e-15	3.77e-14
ENSMUSG00000072623	Zfp9	zinc finger protein 9 [Source:MGI Symbol;Acc:MGI:99210] && sp|P17030|ZNF25_HUMAN Zinc finger protein 25 OS=Homo sapiens OX=9606 GN=ZNF25 PE=1 SV=2 && PF00096:Zinc finger, C2H2 type|PF01352:KRAB box	6:118438911-118456281	0.00697626	2.02652	62.8626	63.2444	1.01675	63.0535	-5.78332	1.4e-15	3.81e-14
ENSMUSG00000024357	Sil1	SIL1 nucleotide exchange factor [Source:MGI Symbol;Acc:MGI:1932040] && sp|Q9EPK6|SIL1_MOUSE Nucleotide exchange factor SIL1 OS=Mus musculus OX=10090 GN=Sil1 PE=1 SV=2 && -	18:35399449-35632833	712.773	681.258	1787.1	1806.35	697.015	1796.73	-1.36598	1.5e-15	4.08e-14
ENSMUSG00000026883	Dab2ip	disabled 2 interacting protein [Source:MGI Symbol;Acc:MGI:1916851] && sp|Q3UHC7|DAB2P_MOUSE Disabled homolog 2-interacting protein OS=Mus musculus OX=10090 GN=Dab2ip PE=1 SV=1 && -	2:35448278-35621006	46.352	69.1022	416.099	295.978	57.7271	356.039	-2.62186	1.51e-15	4.09e-14
ENSMUSG00000008193	Spib	Spi-B transcription factor (Spi-1/PU.1 related) [Source:MGI Symbol;Acc:MGI:892986] && sp|O35906|SPIB_MOUSE Transcription factor Spi-B OS=Mus musculus OX=10090 GN=Spib PE=2 SV=2 && PF00178:Ets-domain	7:44175417-44181495	20437.2	20289	10074	9267.46	20363.1	9670.75	1.07426	1.65e-15	4.47e-14
ENSMUSG00000028602	Tnfrsf8	tumor necrosis factor receptor superfamily, member 8 [Source:MGI Symbol;Acc:MGI:99908] && sp|Q60846|TNR8_MOUSE Tumor necrosis factor receptor superfamily member 8 OS=Mus musculus OX=10090 GN=Tnfrsf8 PE=2 SV=1 && -	4:144993707-145041734	2143.51	2303.02	5282.48	4638.96	2223.27	4960.72	-1.15779	1.91e-15	5.16e-14
ENSMUSG00000090523	Gypc	glycophorin C [Source:MGI Symbol;Acc:MGI:1098566] && sp|Q78HU7|GLPC_MOUSE Glycophorin-C OS=Mus musculus OX=10090 GN=Gypc PE=1 SV=2 && -	18:32661375-32693087	4501.95	4494.21	2135.34	2058.36	4498.08	2096.85	1.10106	1.97e-15	5.33e-14
ENSMUSG00000001473	Tubb6	tubulin, beta 6 class V [Source:MGI Symbol;Acc:MGI:1915201] && sp|Q922F4|TBB6_MOUSE Tubulin beta-6 chain OS=Mus musculus OX=10090 GN=Tubb6 PE=1 SV=1 && PF03953:Tubulin C-terminal domain|PF00091:Tubulin/FtsZ family, GTPase domain	18:67523787-67535819	389.806	368.088	1061.68	1158.59	378.947	1110.14	-1.55043	2.02e-15	5.46e-14
ENSMUSG00000025809	Itgb1	integrin beta 1 (fibronectin receptor beta) [Source:MGI Symbol;Acc:MGI:96610] && sp|P09055|ITB1_MOUSE Integrin beta-1 OS=Mus musculus OX=10090 GN=Itgb1 PE=1 SV=1 && PF08725:Integrin beta cytoplasmic domain|PF18372:Integrin beta epidermal growth factor like domain 1|PF17205:Integrin plexin domain|PF07965:Integrin beta tail domain|PF00362:Integrin beta chain VWA domain	8:129412135-129459681	5699.18	5780.45	11486.9	12515.1	5739.81	12001	-1.06408	2.03e-15	5.47e-14
ENSMUSG00000020485	Supt4a	SPT4A, DSIF elongation factor subunit [Source:MGI Symbol;Acc:MGI:107416] && sp|Q5HZ97|SPT4H_XENLA Transcription elongation factor SPT4 OS=Xenopus laevis OX=8355 GN=supt4h1 PE=3 SV=1 && PF06093:Spt4/RpoE2 zinc finger	11:87628378-87634449	878.368	837.843	2031.57	2177.23	858.106	2104.4	-1.2941	2.06e-15	5.55e-14
ENSMUSG00000094724	Rnaset2b	ribonuclease T2B [Source:MGI Symbol;Acc:MGI:3702087] && sp|C0HKG5|RNT2A_MOUSE Ribonuclease T2-A OS=Mus musculus OX=10090 GN=Rnaset2a PE=1 SV=1 && PF00445:Ribonuclease T2 family	17:7238033-7278698	1987.06	1452.03	4232.76	5782.38	1719.55	5007.57	-1.54208	2.06e-15	5.55e-14
ENSMUSG00000038742	Angptl6	angiopoietin-like 6 [Source:MGI Symbol;Acc:MGI:1917976] && sp|Q8R0Z6|ANGL6_MOUSE Angiopoietin-related protein 6 OS=Mus musculus OX=10090 GN=Angptl6 PE=2 SV=1 && PF00147:Fibrinogen beta and gamma chains, C-terminal globular domain	9:20779756-20791023	342.482	310.137	990.838	998.525	326.31	994.682	-1.60768	2.08e-15	5.58e-14
ENSMUSG00000039208	Metrnl	meteorin, glial cell differentiation regulator-like [Source:MGI Symbol;Acc:MGI:2384806] && sp|Q8VE43|METRL_MOUSE Meteorin-like protein OS=Mus musculus OX=10090 GN=Metrnl PE=1 SV=1 && -	11:121592370-121607132	103.881	101.683	451.019	399.551	102.782	425.285	-2.04748	2.16e-15	5.79e-14
ENSMUSG00000070476	Fam217b	family with sequence similarity 217, member B [Source:MGI Symbol;Acc:MGI:1918782] && sp|Q9NTX9|F217B_HUMAN Protein FAM217B OS=Homo sapiens OX=9606 GN=FAM217B PE=1 SV=1 && PF15344:FAM217 family	2:178056317-178066221	21.5647	14.2568	137.694	186.967	17.9107	162.331	-3.17161	2.16e-15	5.79e-14
ENSMUSG00000072214	Septin5	septin 5 [Source:MGI Symbol;Acc:MGI:1195461] && sp|Q9BGQ3|SEPT5_MACFA Septin-5 OS=Macaca fascicularis OX=9541 GN=SEPTIN5 PE=2 SV=1 && PF00735:Septin	16:18439252-18448704	2.05255	1.0218	61.8636	68.0595	1.53717	64.9615	-5.29384	2.24e-15	5.99e-14
ENSMUSG00000020846	Rflnb	refilin B [Source:MGI Symbol;Acc:MGI:1923816] && sp|Q5SVD0|RFLB_MOUSE Refilin-B OS=Mus musculus OX=10090 GN=Rflnb PE=1 SV=1 && PF15068:FAM101 family	11:75910020-75918608	430.963	430.104	1216.35	1196.88	430.533	1206.61	-1.4865	2.29e-15	6.13e-14
ENSMUSG00000025140	Pycr1	pyrroline-5-carboxylate reductase 1 [Source:MGI Symbol;Acc:MGI:2384795] && sp|Q922W5|P5CR1_MOUSE Pyrroline-5-carboxylate reductase 1, mitochondrial OS=Mus musculus OX=10090 GN=Pycr1 PE=1 SV=1 && PF03807:NADP oxidoreductase coenzyme F420-dependent|PF14748:Pyrroline-5-carboxylate reductase dimerisation	11:120526538-120534595	920.539	878.515	2417.73	2068.85	899.527	2243.29	-1.31822	2.29e-15	6.13e-14
ENSMUSG00000008892	Vdac3	voltage-dependent anion channel 3 [Source:MGI Symbol;Acc:MGI:106922] && sp|Q9Y277|VDAC3_HUMAN Voltage-dependent anion-selective channel protein 3 OS=Homo sapiens OX=9606 GN=VDAC3 PE=1 SV=1 && -	8:23067091-23083829	4532.81	4548.1	9261.8	9407.41	4540.45	9334.61	-1.03974	2.33e-15	6.22e-14
ENSMUSG00000060063	Alox5ap	arachidonate 5-lipoxygenase activating protein [Source:MGI Symbol;Acc:MGI:107505] && sp|P30355|AL5AP_MOUSE Arachidonate 5-lipoxygenase-activating protein OS=Mus musculus OX=10090 GN=Alox5ap PE=1 SV=2 && PF01124:MAPEG family	5:149201577-149224963	115.219	126.072	466.981	470.514	120.645	468.747	-1.95691	2.39e-15	6.38e-14
ENSMUSG00000022122	Ednrb	endothelin receptor type B [Source:MGI Symbol;Acc:MGI:102720] && sp|P48302|EDNRB_MOUSE Endothelin receptor type B OS=Mus musculus OX=10090 GN=Ednrb PE=2 SV=1 && -	14:104052061-104081838	0.00697626	2.02652	54.8751	79.6345	1.01675	67.2548	-5.87608	2.45e-15	6.53e-14
ENSMUSG00000030852	Tacc2	transforming, acidic coiled-coil containing protein 2 [Source:MGI Symbol;Acc:MGI:1928899] && sp|O95359|TACC2_HUMAN Transforming acidic coiled-coil-containing protein 2 OS=Homo sapiens OX=9606 GN=TACC2 PE=1 SV=3 && PF05010:Transforming acidic coiled-coil-containing protein (TACC), C-terminal	7:130179168-130366515	67.8424	52.8993	305.334	298.012	60.3708	301.673	-2.31886	2.59e-15	6.9e-14
ENSMUSG00000037418	Best1	bestrophin 1 [Source:MGI Symbol;Acc:MGI:1346332] && sp|O88870|BEST1_MOUSE Bestrophin-1 OS=Mus musculus OX=10090 GN=Best1 PE=2 SV=3 && PF01062:Bestrophin, RFP-TM, chloride channel	19:9962538-9978997	2.05255	1.0218	58.8683	73.8448	1.53717	66.3566	-5.32439	2.67e-15	7.1e-14
ENSMUSG00000025352	Gdf11	growth differentiation factor 11 [Source:MGI Symbol;Acc:MGI:1338027] && sp|Q9Z1W4|GDF11_MOUSE Growth/differentiation factor 11 OS=Mus musculus OX=10090 GN=Gdf11 PE=1 SV=1 && PF00019:Transforming growth factor beta like domain|PF00688:TGF-beta propeptide	10:128718164-128727587	385.72	404.676	98.786	89.0857	395.198	93.9358	2.07156	2.7e-15	7.17e-14
ENSMUSG00000032024	Clmp	CXADR-like membrane protein [Source:MGI Symbol;Acc:MGI:1918816] && sp|Q8R373|CLMP_MOUSE CXADR-like membrane protein OS=Mus musculus OX=10090 GN=Clmp PE=1 SV=1 && PF13927:Immunoglobulin domain|PF07686:Immunoglobulin V-set domain	9:40597258-40696615	8.17304	0.0154581	90.7994	105.453	4.09425	98.1261	-4.54085	2.7e-15	7.19e-14
ENSMUSG00000039005	Tlr4	toll-like receptor 4 [Source:MGI Symbol;Acc:MGI:96824] && sp|Q9QUK6|TLR4_MOUSE Toll-like receptor 4 OS=Mus musculus OX=10090 GN=Tlr4 PE=1 SV=1 && PF13855:Leucine rich repeat|PF01582:TIR domain	4:66745821-66848521	877.349	866.308	2016.6	2330.59	871.829	2173.59	-1.3179	2.92e-15	7.76e-14
ENSMUSG00000015647	Lama5	laminin, alpha 5 [Source:MGI Symbol;Acc:MGI:105382] && sp|Q61001|LAMA5_MOUSE Laminin subunit alpha-5 OS=Mus musculus OX=10090 GN=Lama5 PE=1 SV=4 && PF06009:Laminin Domain II|PF00055:Laminin N-terminal (Domain VI)|PF00052:Laminin B (Domain IV)|PF06008:Laminin Domain I|PF02210:Laminin G domain|PF00053:Laminin EGF domain	2:179818166-179867652	48.2983	35.6146	244.467	238.599	41.9564	241.533	-2.52195	2.95e-15	7.81e-14
ENSMUSG00000037260	Hgsnat	heparan-alpha-glucosaminide N-acetyltransferase [Source:MGI Symbol;Acc:MGI:1196297] && sp|Q3UDW8|HGNAT_MOUSE Heparan-alpha-glucosaminide N-acetyltransferase OS=Mus musculus OX=10090 GN=Hgsnat PE=1 SV=2 && PF07786:Protein of unknown function (DUF1624)	8:26434481-26466781	491.658	510.424	1372.01	1340.62	501.041	1356.31	-1.43645	3.06e-15	8.11e-14
ENSMUSG00000034165	Ccnd3	cyclin D3 [Source:MGI Symbol;Acc:MGI:88315] && sp|P30282|CCND3_MOUSE G1/S-specific cyclin-D3 OS=Mus musculus OX=10090 GN=Ccnd3 PE=1 SV=1 && PF00134:Cyclin, N-terminal domain	17:47815976-47910616	4596.58	4555.22	1646.4	2148.57	4575.9	1897.49	1.26979	3.08e-15	8.16e-14
ENSMUSG00000045038	Prkce	protein kinase C, epsilon [Source:MGI Symbol;Acc:MGI:97599] && sp|P16054|KPCE_MOUSE Protein kinase C epsilon type OS=Mus musculus OX=10090 GN=Prkce PE=1 SV=1 && PF00069:Protein kinase domain|PF00433:Protein kinase C terminal domain|PF00168:C2 domain|PF00130:Phorbol esters/diacylglycerol binding domain (C1 domain)	17:86475213-86965347	8406.32	8666.09	4150.95	4138.8	8536.21	4144.87	1.04225	3.22e-15	8.51e-14
ENSMUSG00000042489	Clspn	claspin [Source:MGI Symbol;Acc:MGI:2445153] && sp|Q80YR7|CLSPN_MOUSE Claspin OS=Mus musculus OX=10090 GN=Clspn PE=1 SV=2 && -	4:126450728-126487705	2298.79	2188.14	972.879	899.787	2243.47	936.333	1.26059	3.27e-15	8.62e-14
ENSMUSG00000034445	Cyb561a3	cytochrome b561 family, member A3 [Source:MGI Symbol;Acc:MGI:2686925] && sp|Q6P1H1|CYAC3_MOUSE Lysosomal membrane ascorbate-dependent ferrireductase CYB561A3 OS=Mus musculus OX=10090 GN=Cyb561a3 PE=1 SV=1 && PF03188:Eukaryotic cytochrome b561	19:10554536-10573325	2610.41	2225.78	987.845	991.815	2418.09	989.83	1.28849	3.36e-15	8.86e-14
ENSMUSG00000003623	Crot	carnitine O-octanoyltransferase [Source:MGI Symbol;Acc:MGI:1921364] && sp|Q9DC50|OCTC_MOUSE Peroxisomal carnitine O-octanoyltransferase OS=Mus musculus OX=10090 GN=Crot PE=1 SV=1 && PF00755:Choline/Carnitine o-acyltransferase	5:9016033-9047324	1655.97	1709.22	3502.36	3979.78	1682.6	3741.07	-1.15274	3.62e-15	9.53e-14
ENSMUSG00000026478	Lamc1	laminin, gamma 1 [Source:MGI Symbol;Acc:MGI:99914] && sp|P02468|LAMC1_MOUSE Laminin subunit gamma-1 OS=Mus musculus OX=10090 GN=Lamc1 PE=1 SV=2 && PF00053:Laminin EGF domain|PF00052:Laminin B (Domain IV)|PF00055:Laminin N-terminal (Domain VI)	1:153094668-153208532	3953.71	3637.07	8490.48	7703.55	3795.39	8097.01	-1.09311	3.72e-15	9.77e-14
ENSMUSG00000054277	Arfgap3	ADP-ribosylation factor GTPase activating protein 3 [Source:MGI Symbol;Acc:MGI:1913501] && sp|Q9D8S3|ARFG3_MOUSE ADP-ribosylation factor GTPase-activating protein 3 OS=Mus musculus OX=10090 GN=Arfgap3 PE=1 SV=2 && PF01412:Putative GTPase activating protein for Arf	15:83183940-83234448	424.745	355.905	1161.47	1149.93	390.325	1155.7	-1.56578	3.75e-15	9.85e-14
ENSMUSG00000018920	Cxcl16	chemokine (C-X-C motif) ligand 16 [Source:MGI Symbol;Acc:MGI:1932682] && sp|Q8BSU2|CXL16_MOUSE C-X-C motif chemokine 16 OS=Mus musculus OX=10090 GN=Cxcl16 PE=1 SV=2 && -	11:70344809-70350810	47.2811	37.642	225.5	340.343	42.4616	282.921	-2.73281	4.06e-15	1.06e-13
ENSMUSG00000079442	St6galnac4	ST6 (alpha-N-acetyl-neuraminyl-2,3-beta-galactosyl-1,3)-N-acetylgalactosaminide alpha-2,6-sialyltransferase 4 [Source:MGI Symbol;Acc:MGI:1341894] && sp|Q9R2B6|SIA7D_MOUSE Alpha-N-acetyl-neuraminyl-2,3-beta-galactosyl-1,3-N-acetyl-galactosaminide alpha-2,6-sialyltransferase OS=Mus musculus OX=10090 GN=St6galnac4 PE=1 SV=1 && PF00777:Glycosyltransferase family 29 (sialyltransferase)	2:32477107-32489710	2469.54	2442.33	1095.61	973.558	2455.94	1034.59	1.24722	4.19e-15	1.1e-13
ENSMUSG00000002083	Bbc3	BCL2 binding component 3 [Source:MGI Symbol;Acc:MGI:2181667] && sp|Q99ML1|BBC3_MOUSE Bcl-2-binding component 3 OS=Mus musculus OX=10090 GN=Bbc3 PE=1 SV=1 && PF15826:Bcl-2-binding component 3, p53 upregulated modulator of apoptosis	7:16042318-16052130	1292.88	1267.94	3229.96	2773.19	1280.41	3001.57	-1.22899	4.29e-15	1.12e-13
ENSMUSG00000058216	Gstp3	glutathione S-transferase pi 3 [Source:MGI Symbol;Acc:MGI:2385078] && sp|P46424|GSTP1_CRILO Glutathione S-transferase P OS=Cricetulus longicaudatus OX=10030 GN=GSTP1 PE=2 SV=2 && PF14497:Glutathione S-transferase, C-terminal domain|PF02798:Glutathione S-transferase, N-terminal domain	19:4107477-4109569	56.5674	54.911	267.415	282.709	55.7392	275.062	-2.30053	4.29e-15	1.12e-13
ENSMUSG00000091903	Gm6460	predicted gene 6460 [Source:MGI Symbol;Acc:MGI:3644247] && - && PF04822:Takusan	5:11644880-11649751	5.55e-17	5.55e-17	50.8891	49.8219	5.55e-17	50.3555	-8.65824	4.47e-15	1.17e-13
ENSMUSG00000038508	Gdf15	growth differentiation factor 15 [Source:MGI Symbol;Acc:MGI:1346047] && sp|Q9Z0J7|GDF15_MOUSE Growth/differentiation factor 15 OS=Mus musculus OX=10090 GN=Gdf15 PE=1 SV=2 && PF00019:Transforming growth factor beta like domain	8:71082043-71085106	27.7674	26.4412	240.483	163.731	27.1043	202.107	-2.89281	4.63e-15	1.21e-13
ENSMUSG00000020642	Rnf144a	ring finger protein 144A [Source:MGI Symbol;Acc:MGI:1344401] && sp|Q925F3|R144A_MOUSE E3 ubiquitin-protein ligase RNF144A OS=Mus musculus OX=10090 GN=Rnf144a PE=1 SV=1 && PF01485:IBR domain, a half RING-finger domain	12:26350963-26465253	993.546	886.66	308.328	300.886	940.103	304.607	1.62548	4.84e-15	1.26e-13
ENSMUSG00000047959	Kcna3	potassium voltage-gated channel, shaker-related subfamily, member 3 [Source:MGI Symbol;Acc:MGI:96660] && sp|P16390|KCNA3_MOUSE Potassium voltage-gated channel subfamily A member 3 OS=Mus musculus OX=10090 GN=Kcna3 PE=1 SV=3 && PF00520:Ion transport protein|PF02214:BTB/POZ domain	3:106943485-106945386	2627.93	2505.38	1159.47	1014.76	2566.65	1087.12	1.23939	4.92e-15	1.28e-13
ENSMUSG00000048234	Rnf149	ring finger protein 149 [Source:MGI Symbol;Acc:MGI:2677438] && sp|Q3U2C5|RN149_MOUSE E3 ubiquitin-protein ligase RNF149 OS=Mus musculus OX=10090 GN=Rnf149 PE=1 SV=3 && PF02225:PA domain|PF13639:Ring finger domain	1:39590377-39616486	745.717	795.12	2126.36	1835.04	770.418	1980.7	-1.36209	4.98e-15	1.3e-13
ENSMUSG00000055639	Dach1	dachshund family transcription factor 1 [Source:MGI Symbol;Acc:MGI:1277991] && sp|Q9QYB2|DACH1_MOUSE Dachshund homolog 1 OS=Mus musculus OX=10090 GN=Dach1 PE=1 SV=1 && PF02437:SKI/SNO/DAC family	14:98024289-98407201	2.08653	7.09912	76.8273	106.464	4.59282	91.6455	-4.28007	4.98e-15	1.3e-13
ENSMUSG00000030657	Xylt1	xylosyltransferase 1 [Source:MGI Symbol;Acc:MGI:2451073] && sp|Q811B1|XYLT1_MOUSE Xylosyltransferase 1 OS=Mus musculus OX=10090 GN=Xylt1 PE=1 SV=1 && PF02485:Core-2/I-Branching enzyme|PF12529:Xylosyltransferase C terminal	7:116980214-117272803	2460.28	2441.31	1088.63	1011.91	2450.8	1050.27	1.22246	5.03e-15	1.31e-13
ENSMUSG00000023045	Soat2	sterol O-acyltransferase 2 [Source:MGI Symbol;Acc:MGI:1332226] && sp|O88908|SOAT2_MOUSE Sterol O-acyltransferase 2 OS=Mus musculus OX=10090 GN=Soat2 PE=1 SV=2 && PF03062:MBOAT, membrane-bound O-acyltransferase family	15:102058961-102071904	292.117	300.966	1012.79	862.381	296.542	937.588	-1.66023	5.21e-15	1.35e-13
ENSMUSG00000030142	Clec4e	C-type lectin domain family 4, member e [Source:MGI Symbol;Acc:MGI:1861232] && sp|Q9R0Q8|CLC4E_MOUSE C-type lectin domain family 4 member E OS=Mus musculus OX=10090 GN=Clec4e PE=1 SV=1 && PF00059:Lectin C-type domain	6:123258748-123266829	341.362	217.658	2164.29	1076.84	279.51	1620.57	-2.53498	5.36e-15	1.39e-13
ENSMUSG00000073678	Pgap1	post-GPI attachment to proteins 1 [Source:MGI Symbol;Acc:MGI:2443342] && sp|Q3UUQ7|PGAP1_MOUSE GPI inositol-deacylase OS=Mus musculus OX=10090 GN=Pgap1 PE=1 SV=3 && PF07819:PGAP1-like protein	1:54512153-54596843	3003.35	2869.39	1199.38	1350.26	2936.37	1274.82	1.20356	5.38e-15	1.39e-13
ENSMUSG00000046798	Cldn12	claudin 12 [Source:MGI Symbol;Acc:MGI:1929288] && sp|Q9ET43|CLD12_MOUSE Claudin-12 OS=Mus musculus OX=10090 GN=Cldn12 PE=1 SV=2 && -	5:5539537-5564958	188.182	156.612	672.536	590.243	172.397	631.389	-1.87207	5.51e-15	1.43e-13
ENSMUSG00000023004	Tuba1b	tubulin, alpha 1B [Source:MGI Symbol;Acc:MGI:107804] && sp|P81947|TBA1B_BOVIN Tubulin alpha-1B chain OS=Bos taurus OX=9913 PE=1 SV=2 && PF00091:Tubulin/FtsZ family, GTPase domain|PF03953:Tubulin C-terminal domain	15:98829306-98832446	20377.6	19801	9936.33	9638.34	20089.3	9787.33	1.03743	5.72e-15	1.48e-13
ENSMUSG00000024487	Yipf5	Yip1 domain family, member 5 [Source:MGI Symbol;Acc:MGI:1914430] && sp|Q9EQQ2|YIPF5_MOUSE Protein YIPF5 OS=Mus musculus OX=10090 GN=Yipf5 PE=1 SV=1 && PF04893:Yip1 domain	18:40336949-40352482	1306.26	1327.93	2885.7	3026.26	1317.09	2955.98	-1.16622	5.99e-15	1.55e-13
ENSMUSG00000013974	Mcemp1	mast cell expressed membrane protein 1 [Source:MGI Symbol;Acc:MGI:1916439] && sp|Q9D8U6|MCEM1_MOUSE Mast cell-expressed membrane protein 1 OS=Mus musculus OX=10090 GN=Mcemp1 PE=2 SV=1 && -	8:3715754-3719259	44.2137	39.6655	213.529	280.875	41.9396	247.202	-2.55599	6.16e-15	1.59e-13
ENSMUSG00000000982	Ccl3	chemokine (C-C motif) ligand 3 [Source:MGI Symbol;Acc:MGI:98260] && sp|P10855|CCL3_MOUSE C-C motif chemokine 3 OS=Mus musculus OX=10090 GN=Ccl3 PE=1 SV=2 && PF00048:Small cytokines (intecrine/chemokine), interleukin-8 like	11:83538670-83540181	225.235	208.454	710.45	704.327	216.845	707.389	-1.70531	6.77e-15	1.75e-13
ENSMUSG00000036896	C1qc	complement component 1, q subcomponent, C chain [Source:MGI Symbol;Acc:MGI:88225] && sp|Q02105|C1QC_MOUSE Complement C1q subcomponent subunit C OS=Mus musculus OX=10090 GN=C1qc PE=1 SV=2 && PF00386:C1q domain|PF01391:Collagen triple helix repeat (20 copies)	4:136617115-136620376	9.22653	4.08523	91.7981	100.644	6.65588	96.2209	-3.82977	6.81e-15	1.75e-13
ENSMUSG00000060591	Ifitm2	interferon induced transmembrane protein 2 [Source:MGI Symbol;Acc:MGI:1933382] && sp|Q99J93|IFM2_MOUSE Interferon-induced transmembrane protein 2 OS=Mus musculus OX=10090 GN=Ifitm2 PE=1 SV=1 && PF04505:Interferon-induced transmembrane protein	7:140534750-140535900	269.494	282.662	938.955	817.351	276.078	878.153	-1.66887	6.9e-15	1.78e-13
ENSMUSG00000079186	Gzmc	granzyme C [Source:MGI Symbol;Acc:MGI:109256] && sp|P08882|GRAC_MOUSE Granzyme C OS=Mus musculus OX=10090 GN=Gzmc PE=1 SV=1 && PF00089:Trypsin	14:56468898-56472113	16.511	28.4381	157.65	217.641	22.4745	187.646	-3.05429	6.99e-15	1.8e-13
ENSMUSG00000032757	Bet1	Bet1 golgi vesicular membrane trafficking protein [Source:MGI Symbol;Acc:MGI:1343104] && sp|O35623|BET1_MOUSE BET1 homolog OS=Mus musculus OX=10090 GN=Bet1 PE=1 SV=1 && -	6:4076899-4086972	593.529	727.989	1818.03	1746.92	660.759	1782.48	-1.43145	7.06e-15	1.81e-13
ENSMUSG00000028832	Stmn1	stathmin 1 [Source:MGI Symbol;Acc:MGI:96739] && sp|P54227|STMN1_MOUSE Stathmin OS=Mus musculus OX=10090 GN=Stmn1 PE=1 SV=2 && PF00836:Stathmin family	4:134195631-134201154	2624.85	2575.53	1093.61	1178.71	2600.19	1136.16	1.19429	7.14e-15	1.83e-13
ENSMUSG00000038894	Irs2	insulin receptor substrate 2 [Source:MGI Symbol;Acc:MGI:109334] && sp|P81122|IRS2_MOUSE Insulin receptor substrate 2 OS=Mus musculus OX=10090 GN=Irs2 PE=1 SV=2 && PF02174:PTB domain (IRS-1 type)	8:11034681-11058458	2982.79	3025.96	6538.74	6145.4	3004.38	6342.07	-1.07784	7.23e-15	1.85e-13
ENSMUSG00000028581	Laptm5	lysosomal-associated protein transmembrane 5 [Source:MGI Symbol;Acc:MGI:108046] && sp|Q61168|LAPM5_MOUSE Lysosomal-associated transmembrane protein 5 OS=Mus musculus OX=10090 GN=Laptm5 PE=1 SV=1 && PF03821:Golgi 4-transmembrane spanning transporter	4:130640436-130663452	25044.1	24788.3	54463.2	47036	24916.2	50749.6	-1.02631	7.28e-15	1.86e-13
ENSMUSG00000028438	Kif24	kinesin family member 24 [Source:MGI Symbol;Acc:MGI:1918345] && sp|Q6NWW5|KIF24_MOUSE Kinesin-like protein KIF24 OS=Mus musculus OX=10090 GN=Kif24 PE=1 SV=2 && PF00225:Kinesin motor domain	4:41390745-41464887	1042.98	1184.54	367.197	396.754	1113.76	381.976	1.54349	7.38e-15	1.89e-13
ENSMUSG00000066684	Pilrb1	paired immunoglobin-like type 2 receptor beta 1 [Source:MGI Symbol;Acc:MGI:2450532] && sp|Q2YFS2|PILRB_MOUSE Paired immunoglobulin-like type 2 receptor beta OS=Mus musculus OX=10090 GN=Pilrb PE=1 SV=1 && -	5:137850409-137856368	0.00697626	2.02652	54.8773	68.0905	1.01675	61.4839	-5.74699	7.56e-15	1.93e-13
ENSMUSG00000032363	Adamts7	a disintegrin-like and metallopeptidase (reprolysin type) with thrombospondin type 1 motif, 7 [Source:MGI Symbol;Acc:MGI:1347346] && sp|Q68SA9|ATS7_MOUSE A disintegrin and metalloproteinase with thrombospondin motifs 7 OS=Mus musculus OX=10090 GN=Adamts7 PE=1 SV=3 && PF05986:ADAM-TS Spacer 1|PF01562:Reprolysin family propeptide|PF00090:Thrombospondin type 1 domain|PF17771:ADAM cysteine-rich domai…	9:90045122-90090124	11.3041	9.15948	114.751	103.458	10.2318	109.105	-3.39919	7.85e-15	2.01e-13
ENSMUSG00000039994	Timeless	timeless circadian clock 1 [Source:MGI Symbol;Acc:MGI:1321393] && sp|Q9R1X4|TIM_MOUSE Protein timeless homolog OS=Mus musculus OX=10090 GN=Timeless PE=1 SV=3 && PF05029:Timeless protein C terminal region|PF04821:Timeless protein	10:128067934-128088810	1831.88	2070.16	728.409	800.197	1951.02	764.303	1.35179	8.04e-15	2.05e-13
ENSMUSG00000061759	Armt1	acidic residue methyltransferase 1 [Source:MGI Symbol;Acc:MGI:1920669] && sp|A6H630|ARMT1_MOUSE Damage-control phosphatase ARMT1 OS=Mus musculus OX=10090 GN=Armt1 PE=1 SV=1 && PF01937:Protein of unknown function DUF89	10:4382467-4405141	1734.14	1790.56	674.527	712.019	1762.35	693.273	1.34579	8.21e-15	2.09e-13
ENSMUSG00000030591	Psmd8	proteasome (prosome, macropain) 26S subunit, non-ATPase, 8 [Source:MGI Symbol;Acc:MGI:1888669] && sp|Q9CX56|PSMD8_MOUSE 26S proteasome non-ATPase regulatory subunit 8 OS=Mus musculus OX=10090 GN=Psmd8 PE=1 SV=2 && -	7:28873613-28880126	3263.59	3343.2	6944.85	6879.47	3303.39	6912.16	-1.06516	8.36e-15	2.13e-13
ENSMUSG00000042757	Tmem108	transmembrane protein 108 [Source:MGI Symbol;Acc:MGI:1932411] && sp|Q8BHE4|TM108_MOUSE Transmembrane protein 108 OS=Mus musculus OX=10090 GN=Tmem108 PE=1 SV=1 && -	9:103360146-103639036	304.417	265.404	48.8901	62.3454	284.91	55.6178	2.35371	8.37e-15	2.13e-13
ENSMUSG00000022696	Sidt1	SID1 transmembrane family, member 1 [Source:MGI Symbol;Acc:MGI:2443155] && sp|Q6AXF6|SIDT1_MOUSE SID1 transmembrane family member 1 OS=Mus musculus OX=10090 GN=Sidt1 PE=1 SV=1 && -	16:44060543-44153559	816.626	701.611	133.7	218.658	759.118	176.179	2.10605	8.64e-15	2.19e-13
ENSMUSG00000020412	Ascc2	activating signal cointegrator 1 complex subunit 2 [Source:MGI Symbol;Acc:MGI:1922702] && sp|Q91WR3|ASCC2_MOUSE Activating signal cointegrator 1 complex subunit 2 OS=Mus musculus OX=10090 GN=Ascc2 PE=1 SV=1 && PF02845:CUE domain	11:4587747-4635699	2102.34	2031.55	4533.11	4251.85	2066.95	4392.48	-1.08748	8.86e-15	2.25e-13
ENSMUSG00000027322	Siglec1	sialic acid binding Ig-like lectin 1, sialoadhesin [Source:MGI Symbol;Acc:MGI:99668] && sp|Q62230|SN_MOUSE Sialoadhesin OS=Mus musculus OX=10090 GN=Siglec1 PE=1 SV=2 && -	2:130911140-130928685	52.4257	42.725	254.446	244.342	47.5754	249.394	-2.38725	9.02e-15	2.29e-13
ENSMUSG00000068855	H2ac20	H2A clustered histone 20 [Source:MGI Symbol;Acc:MGI:2448316] && sp|A1A4R1|H2A2C_BOVIN Histone H2A type 2-C OS=Bos taurus OX=9913 GN=H2AC20 PE=2 SV=1 && PF16211:C-terminus of histone H2A|PF00125:Core histone H2A/H2B/H3/H4	3:96127677-96128196	1843.17	1904.44	4001.27	3952.89	1873.8	3977.08	-1.08568	9.13e-15	2.31e-13
ENSMUSG00000047123	Ticam1	TIR domain containing adaptor molecule 1 [Source:MGI Symbol;Acc:MGI:2147032] && sp|Q80UF7|TCAM1_MOUSE TIR domain-containing adapter molecule 1 OS=Mus musculus OX=10090 GN=Ticam1 PE=1 SV=1 && PF17798:TRIF N-terminal domain|PF12721:RIP homotypic interaction motif	17:56576319-56583786	1753.68	1767.18	3810.69	3679.77	1760.43	3745.23	-1.08906	9.69e-15	2.45e-13
ENSMUSG00000070436	Serpinh1	serine (or cysteine) peptidase inhibitor, clade H, member 1 [Source:MGI Symbol;Acc:MGI:88283] && sp|P19324|SERPH_MOUSE Serpin H1 OS=Mus musculus OX=10090 GN=Serpinh1 PE=1 SV=3 && PF00079:Serpin (serine protease inhibitor)	7:98994583-99002446	5.55e-17	5.55e-17	44.8993	55.6279	5.55e-17	50.2636	-8.65549	9.78e-15	2.47e-13
ENSMUSG00000060802	B2m	beta-2 microglobulin [Source:MGI Symbol;Acc:MGI:88127] && sp|P01887|B2MG_MOUSE Beta-2-microglobulin OS=Mus musculus OX=10090 GN=B2m PE=1 SV=2 && PF07654:Immunoglobulin C1-set domain	2:121978167-121983564	39536.3	38918.6	75374.6	77263.1	39227.5	76318.8	-0.960173	1.07e-14	2.7e-13
ENSMUSG00000021610	Clptm1l	CLPTM1-like [Source:MGI Symbol;Acc:MGI:2442892] && sp|Q8BXA5|CLP1L_MOUSE Cleft lip and palate transmembrane protein 1-like protein OS=Mus musculus OX=10090 GN=Clptm1l PE=1 SV=1 && PF05602:Cleft lip and palate transmembrane protein 1 (CLPTM1)	13:73752125-73768724	3228.6	3140.87	6822.12	6520.1	3184.74	6671.11	-1.06672	1.11e-14	2.8e-13
ENSMUSG00000021559	Dapk1	death associated protein kinase 1 [Source:MGI Symbol;Acc:MGI:1916885] && sp|Q80YE7|DAPK1_MOUSE Death-associated protein kinase 1 OS=Mus musculus OX=10090 GN=Dapk1 PE=1 SV=3 && PF00069:Protein kinase domain|PF12796:Ankyrin repeats (3 copies)|PF00531:Death domain	13:60749761-60911005	22.6553	28.4563	201.565	155.148	25.5558	178.357	-2.79683	1.25e-14	3.15e-13
ENSMUSG00000026429	Ube2t	ubiquitin-conjugating enzyme E2T [Source:MGI Symbol;Acc:MGI:1914446] && - && -	1:134890303-134901900	588.349	628.366	186.597	149.413	608.358	168.005	1.85598	1.32e-14	3.33e-13
ENSMUSG00000052631	Sh2d6	SH2 domain containing 6 [Source:MGI Symbol;Acc:MGI:1918380] && sp|Q9D413|SH2D6_MOUSE SH2 domain-containing protein 6 OS=Mus musculus OX=10090 GN=Sh2d6 PE=2 SV=1 && PF00017:SH2 domain	6:72490624-72498690	10.3752	31.4597	201.559	212.754	20.9175	207.156	-3.29931	1.37e-14	3.44e-13
ENSMUSG00000020109	Dnajb12	DnaJ heat shock protein family (Hsp40) member B12 [Source:MGI Symbol;Acc:MGI:1931881] && sp|Q9QYI4|DJB12_MOUSE DnaJ homolog subfamily B member 12 OS=Mus musculus OX=10090 GN=Dnajb12 PE=1 SV=2 && PF00226:DnaJ domain|PF09320:Domain of unknown function (DUF1977)	10:59715378-59735124	1741.32	1656.36	4041.19	3477.52	1698.84	3759.36	-1.14585	1.4e-14	3.51e-13
ENSMUSG00000029822	Osbpl3	oxysterol binding protein-like 3 [Source:MGI Symbol;Acc:MGI:1918970] && sp|Q9DBS9|OSBL3_MOUSE Oxysterol-binding protein-related protein 3 OS=Mus musculus OX=10090 GN=Osbpl3 PE=1 SV=2 && PF15409:Pleckstrin homology domain|PF01237:Oxysterol-binding protein	6:50270310-50433181	38.1128	54.8742	269.414	245.281	46.4935	257.347	-2.46521	1.41e-14	3.54e-13
ENSMUSG00000075330	A930003A15Rik	RIKEN cDNA A930003A15 gene [Source:MGI Symbol;Acc:MGI:1915412] && - && -	16:19695317-19703024	4.17802	17.2405	189.593	129.239	10.7093	159.416	-3.87875	1.42e-14	3.56e-13
ENSMUSG00000058135	Gstm1	glutathione S-transferase, mu 1 [Source:MGI Symbol;Acc:MGI:95860] && sp|P10649|GSTM1_MOUSE Glutathione S-transferase Mu 1 OS=Mus musculus OX=10090 GN=Gstm1 PE=1 SV=2 && PF02798:Glutathione S-transferase, N-terminal domain|PF14497:Glutathione S-transferase, C-terminal domain	3:107919571-107925289	28.7826	24.4152	162.644	171.547	26.5989	167.095	-2.64583	1.47e-14	3.68e-13
ENSMUSG00000016283	H2-M2	histocompatibility 2, M region locus 2 [Source:MGI Symbol;Acc:MGI:95914] && sp|P01902|HA1D_MOUSE H-2 class I histocompatibility antigen, K-D alpha chain OS=Mus musculus OX=10090 GN=H2-K1 PE=1 SV=1 && PF07654:Immunoglobulin C1-set domain|PF00129:Class I Histocompatibility antigen, domains alpha 1 and 2	17:37791742-37794443	5.55e-17	5.55e-17	44.8999	52.7397	5.55e-17	48.8198	-8.61359	1.57e-14	3.93e-13
ENSMUSG00000024535	Snx24	sorting nexing 24 [Source:MGI Symbol;Acc:MGI:1916476] && sp|Q9CRB0|SNX24_MOUSE Sorting nexin-24 OS=Mus musculus OX=10090 GN=Snx24 PE=1 SV=1 && PF00787:PX domain	18:53378734-53523992	5.55e-17	5.55e-17	48.8937	46.9427	5.55e-17	47.9182	-8.58685	1.91e-14	4.77e-13
ENSMUSG00000037966	Ninj1	ninjurin 1 [Source:MGI Symbol;Acc:MGI:1196617] && sp|O70131|NINJ1_MOUSE Ninjurin-1 OS=Mus musculus OX=10090 GN=Ninj1 PE=1 SV=1 && PF04923:Ninjurin	13:49340961-49349720	385.716	397.561	1050.71	1147.09	391.638	1098.9	-1.48821	1.94e-14	4.85e-13
ENSMUSG00000020027	Socs2	suppressor of cytokine signaling 2 [Source:MGI Symbol;Acc:MGI:1201787] && sp|O35717|SOCS2_MOUSE Suppressor of cytokine signaling 2 OS=Mus musculus OX=10090 GN=Socs2 PE=1 SV=1 && -	10:95221224-95253042	206.697	172.881	672.534	630.517	189.789	651.526	-1.77882	1.95e-14	4.86e-13
ENSMUSG00000039976	Tbc1d16	TBC1 domain family, member 16 [Source:MGI Symbol;Acc:MGI:2652878] && sp|Q8TBP0|TBC16_HUMAN TBC1 domain family member 16 OS=Homo sapiens OX=9606 GN=TBC1D16 PE=2 SV=1 && PF00566:Rab-GTPase-TBC domain	11:119033871-119119325	72.0396	88.4384	331.275	374.731	80.239	353.003	-2.13555	1.95e-14	4.87e-13
ENSMUSG00000004099	Dnmt1	DNA methyltransferase (cytosine-5) 1 [Source:MGI Symbol;Acc:MGI:94912] && sp|P13864|DNMT1_MOUSE DNA (cytosine-5)-methyltransferase 1 OS=Mus musculus OX=10090 GN=Dnmt1 PE=1 SV=5 && PF02008:CXXC zinc finger domain|PF12047:Cytosine specific DNA methyltransferase replication foci domain|PF01426:BAH domain|PF00145:C-5 cytosine-specific DNA methylase	9:20818505-20871184	9029.61	8983.33	4519.14	4457.9	9006.47	4488.52	1.00471	1.97e-14	4.91e-13
ENSMUSG00000025058	Tasl	TLR adaptor interacting with endolysosomal SLC15A4 [Source:MGI Symbol;Acc:MGI:1918648] && sp|Q9D3J9|TASL_MOUSE TLR adapter interacting with SLC15A4 on the lysosome OS=Mus musculus OX=10090 GN=Tasl PE=2 SV=1 && PF15133:Domain of unknown function (DUF4569)	X:84913960-84935105	3895.1	3764.16	1789.1	1839.9	3829.63	1814.5	1.07756	1.98e-14	4.92e-13
ENSMUSG00000021226	Acot2	acyl-CoA thioesterase 2 [Source:MGI Symbol;Acc:MGI:2159605] && sp|Q9QYR9|ACOT2_MOUSE Acyl-coenzyme A thioesterase 2, mitochondrial OS=Mus musculus OX=10090 GN=Acot2 PE=1 SV=2 && PF04775:Acyl-CoA thioester hydrolase/BAAT N-terminal region|PF08840:BAAT / Acyl-CoA thioester hydrolase C terminal	12:84034635-84040647	834.13	766.674	1997.64	1907.91	800.402	1952.78	-1.28661	2.31e-14	5.72e-13
ENSMUSG00000001348	Acp5	acid phosphatase 5, tartrate resistant [Source:MGI Symbol;Acc:MGI:87883] && sp|Q05117|PPA5_MOUSE Tartrate-resistant acid phosphatase type 5 OS=Mus musculus OX=10090 GN=Acp5 PE=1 SV=2 && PF00149:Calcineurin-like phosphoesterase	9:22038023-22047007	898.95	892.743	2271.05	2010.41	895.847	2140.73	-1.25662	2.54e-14	6.3e-13
ENSMUSG00000028048	Gba	glucosidase, beta, acid [Source:MGI Symbol;Acc:MGI:95665] && sp|P17439|GLCM_MOUSE Lysosomal acid glucosylceramidase OS=Mus musculus OX=10090 GN=Gba PE=1 SV=1 && PF02055:Glycosyl hydrolase family 30 TIM-barrel domain	3:89110235-89116273	1407.06	1414.35	3120.19	3006.1	1410.71	3063.15	-1.11852	2.64e-14	6.54e-13
ENSMUSG00000038642	Ctss	cathepsin S [Source:MGI Symbol;Acc:MGI:107341] && sp|O70370|CATS_MOUSE Cathepsin S OS=Mus musculus OX=10090 GN=Ctss PE=1 SV=2 && PF00112:Papain family cysteine protease|PF08246:Cathepsin propeptide inhibitor domain (I29)	3:95434097-95463714	7537.19	7467.3	15020.2	15028.7	7502.25	15024.4	-1.00191	2.67e-14	6.59e-13
ENSMUSG00000041046	Ramp3	receptor (calcitonin) activity modifying protein 3 [Source:MGI Symbol;Acc:MGI:1860292] && sp|Q9WUP1|RAMP3_MOUSE Receptor activity-modifying protein 3 OS=Mus musculus OX=10090 GN=Ramp3 PE=2 SV=1 && PF04901:Receptor activity modifying family	11:6608521-6627475	22.6338	23.3855	214.54	141.684	23.0097	178.112	-2.94567	2.67e-14	6.59e-13
ENSMUSG00000036611	Eepd1	endonuclease/exonuclease/phosphatase family domain containing 1 [Source:MGI Symbol;Acc:MGI:1914734] && sp|Q3TGW2|EEPD1_MOUSE Endonuclease/exonuclease/phosphatase family domain-containing protein 1 OS=Mus musculus OX=10090 GN=Eepd1 PE=1 SV=1 && PF12836:Helix-hairpin-helix motif	9:25392843-25515406	32.9733	49.7879	285.382	221.267	41.3806	253.325	-2.61005	2.68e-14	6.61e-13
ENSMUSG00000042688	Mapk6	mitogen-activated protein kinase 6 [Source:MGI Symbol;Acc:MGI:1354946] && sp|Q61532|MK06_MOUSE Mitogen-activated protein kinase 6 OS=Mus musculus OX=10090 GN=Mapk6 PE=1 SV=3 && PF00069:Protein kinase domain	9:75276344-75317287	3285.17	3129.69	6536.74	6766.41	3207.43	6651.57	-1.05226	2.76e-14	6.81e-13
ENSMUSG00000033192	Lpcat2	lysophosphatidylcholine acyltransferase 2 [Source:MGI Symbol;Acc:MGI:3606214] && sp|Q8BYI6|PCAT2_MOUSE Lysophosphatidylcholine acyltransferase 2 OS=Mus musculus OX=10090 GN=Lpcat2 PE=1 SV=1 && PF01553:Acyltransferase|PF13499:EF-hand domain pair	8:93581967-93645907	227.327	241.988	794.27	698.529	234.657	746.4	-1.66878	2.97e-14	7.3e-13
ENSMUSG00000000303	Cdh1	cadherin 1 [Source:MGI Symbol;Acc:MGI:88354] && sp|P09803|CADH1_MOUSE Cadherin-1 OS=Mus musculus OX=10090 GN=Cdh1 PE=1 SV=1 && PF00028:Cadherin domain|PF08758:Cadherin prodomain like|PF01049:Cadherin cytoplasmic region	8:107329983-107396878	15.3757	6.12958	125.727	114.961	10.7526	120.344	-3.46994	3.02e-14	7.43e-13
ENSMUSG00000026456	Cyb5r1	cytochrome b5 reductase 1 [Source:MGI Symbol;Acc:MGI:1919267] && sp|Q9DB73|NB5R1_MOUSE NADH-cytochrome b5 reductase 1 OS=Mus musculus OX=10090 GN=Cyb5r1 PE=1 SV=1 && PF00970:Oxidoreductase FAD-binding domain	1:134333297-134339478	747.833	990.307	3652.04	2241.21	869.07	2946.63	-1.7613	3.17e-14	7.79e-13
ENSMUSG00000035258	Abi3bp	ABI family member 3 binding protein [Source:MGI Symbol;Acc:MGI:2444583] && sp|Q7Z7G0|TARSH_HUMAN Target of Nesh-SH3 OS=Homo sapiens OX=9606 GN=ABI3BP PE=1 SV=1 && PF00041:Fibronectin type III domain	16:56298241-56510498	5.55e-17	5.55e-17	46.8975	46.9524	5.55e-17	46.9249	-8.5567	3.22e-14	7.89e-13
ENSMUSG00000030161	Gabarapl1	gamma-aminobutyric acid (GABA) A receptor-associated protein-like 1 [Source:MGI Symbol;Acc:MGI:1914980] && sp|Q8HYB6|GBRL1_BOVIN Gamma-aminobutyric acid receptor-associated protein-like 1 OS=Bos taurus OX=9913 GN=GABARAPL1 PE=3 SV=2 && PF02991:Autophagy protein Atg8 ubiquitin like	6:129510123-129519309	583.205	620.233	1573.57	1499.68	601.719	1536.62	-1.35238	3.31e-14	8.09e-13
ENSMUSG00000027994	Mcub	mitochondrial calcium uniporter dominant negative beta subunit [Source:MGI Symbol;Acc:MGI:1914065] && sp|Q810S1|MCUB_MOUSE Calcium uniporter regulatory subunit MCUb, mitochondrial OS=Mus musculus OX=10090 GN=Mcub PE=1 SV=1 && PF04678:Mitochondrial calcium uniporter	3:129708609-129763855	17.5231	25.399	187.596	139.807	21.461	163.702	-2.92371	3.41e-14	8.34e-13
ENSMUSG00000037362	Ccn3	cellular communication network factor 3 [Source:MGI Symbol;Acc:MGI:109185] && sp|Q64299|CCN3_MOUSE CCN family member 3 OS=Mus musculus OX=10090 GN=Ccn3 PE=1 SV=1 && PF00007:Cystine-knot domain|PF00219:Insulin-like growth factor binding protein|PF00093:von Willebrand factor type C domain	15:54609098-54617435	5.55e-17	5.55e-17	52.887	43.0725	5.55e-17	47.9798	-8.58877	3.51e-14	8.56e-13
ENSMUSG00000032656	Marchf3	membrane associated ring-CH-type finger 3 [Source:MGI Symbol;Acc:MGI:2443667] && sp|Q86UD3|MARH3_HUMAN E3 ubiquitin-protein ligase MARCHF3 OS=Homo sapiens OX=9606 GN=MARCHF3 PE=1 SV=1 && PF12906:RING-variant domain	18:56894788-57058620	262.309	291.804	823.203	868.218	277.056	845.71	-1.60954	3.59e-14	8.75e-13
ENSMUSG00000051341	Zfp52	zinc finger protein 52 [Source:MGI Symbol;Acc:MGI:99199] && sp|E9PW05|ZFP54_MOUSE Zinc finger protein 54 OS=Mus musculus OX=10090 GN=Zfp54 PE=2 SV=1 && PF01352:KRAB box|PF00096:Zinc finger, C2H2 type	17:21755801-21782863	6487.06	6658.95	2876.72	3301.32	6573	3089.02	1.08932	3.59e-14	8.76e-13
ENSMUSG00000026009	Icos	inducible T cell co-stimulator [Source:MGI Symbol;Acc:MGI:1858745] && sp|Q9WVS0|ICOS_MOUSE Inducible T-cell costimulator OS=Mus musculus OX=10090 GN=Icos PE=1 SV=2 && PF15910:ICOS V-set domain	1:61017086-61039479	158.379	145.414	498.909	567.349	151.896	533.129	-1.81069	3.76e-14	9.15e-13
ENSMUSG00000001270	Ckb	creatine kinase, brain [Source:MGI Symbol;Acc:MGI:88407] && sp|Q04447|KCRB_MOUSE Creatine kinase B-type OS=Mus musculus OX=10090 GN=Ckb PE=1 SV=1 && PF02807:ATP:guanido phosphotransferase, N-terminal domain	12:111635795-111638772	404.209	386.388	1199.39	1036.79	395.299	1118.09	-1.49968	3.89e-14	9.45e-13
ENSMUSG00000017057	Il13ra1	interleukin 13 receptor, alpha 1 [Source:MGI Symbol;Acc:MGI:105052] && sp|O09030|I13R1_MOUSE Interleukin-13 receptor subunit alpha-1 OS=Mus musculus OX=10090 GN=Il13ra1 PE=2 SV=1 && PF09240:Interleukin-6 receptor alpha chain, binding|PF18001:Interleukin-13 receptor subunit alpha Ig-like domain	X:35375763-35434912	47.362	63.0137	278.393	267.341	55.1878	272.867	-2.30301	3.89e-14	9.46e-13
ENSMUSG00000007594	Hapln4	hyaluronan and proteoglycan link protein 4 [Source:MGI Symbol;Acc:MGI:2679531] && sp|Q80WM4|HPLN4_MOUSE Hyaluronan and proteoglycan link protein 4 OS=Mus musculus OX=10090 GN=Hapln4 PE=2 SV=2 && -	8:70536107-70543512	8.23023	8.13605	124.734	85.1707	8.18314	104.952	-3.66111	3.9e-14	9.48e-13
ENSMUSG00000030123	Plxnd1	plexin D1 [Source:MGI Symbol;Acc:MGI:2154244] && sp|Q3UH93|PLXD1_MOUSE Plexin-D1 OS=Mus musculus OX=10090 GN=Plxnd1 PE=1 SV=1 && -	6:115931772-115971966	6739.03	6435.27	14588.2	12735.4	6587.15	13661.8	-1.0524	4.02e-14	9.74e-13
ENSMUSG00000022205	Sub1	SUB1 homolog, transcriptional regulator [Source:MGI Symbol;Acc:MGI:104811] && sp|P11031|TCP4_MOUSE Activated RNA polymerase II transcriptional coactivator p15 OS=Mus musculus OX=10090 GN=Sub1 PE=1 SV=3 && PF02229:Transcriptional Coactivator p15 (PC4)	15:11981425-11997069	5896.64	5561.85	11213.5	11847.2	5729.25	11530.4	-1.00902	4.07e-14	9.87e-13
ENSMUSG00000026786	Apbb1ip	amyloid beta (A4) precursor protein-binding, family B, member 1 interacting protein [Source:MGI Symbol;Acc:MGI:1861354] && sp|Q8R5A3|AB1IP_MOUSE Amyloid beta A4 precursor protein-binding family B member 1-interacting protein OS=Mus musculus OX=10090 GN=Apbb1ip PE=1 SV=2 && PF00788:Ras association (RalGDS/AF-6) domain	2:22664106-22765665	4990.51	5004.64	2339.89	2486.75	4997.57	2413.32	1.05014	4.11e-14	9.96e-13
ENSMUSG00000044309	Apol7c	apolipoprotein L 7c [Source:MGI Symbol;Acc:MGI:1920912] && sp|O95236|APOL3_HUMAN Apolipoprotein L3 OS=Homo sapiens OX=9606 GN=APOL3 PE=1 SV=3 && PF05461:Apolipoprotein L	15:77409052-77417516	5.55e-17	5.55e-17	42.904	51.7872	5.55e-17	47.3456	-8.56944	4.31e-14	1.04e-12
ENSMUSG00000030339	Ltbr	lymphotoxin B receptor [Source:MGI Symbol;Acc:MGI:104875] && sp|P50284|TNR3_MOUSE Tumor necrosis factor receptor superfamily member 3 OS=Mus musculus OX=10090 GN=Ltbr PE=1 SV=1 && PF00020:TNFR/NGFR cysteine-rich region	6:125283534-125290848	25.7103	24.4077	215.537	146.484	25.059	181.01	-2.84653	4.47e-14	1.08e-12
ENSMUSG00000040284	Gzmg	granzyme G [Source:MGI Symbol;Acc:MGI:109253] && sp|P13366|GRAG_MOUSE Granzyme G OS=Mus musculus OX=10090 GN=Gzmg PE=1 SV=1 && PF00089:Trypsin	14:56394039-56397036	5.55e-17	5.55e-17	44.9011	47.9253	5.55e-17	46.4132	-8.5409	4.51e-14	1.09e-12
ENSMUSG00000020865	Abcc3	ATP-binding cassette, sub-family C (CFTR/MRP), member 3 [Source:MGI Symbol;Acc:MGI:1923658] && sp|B2RX12|MRP3_MOUSE ATP-binding cassette sub-family C member 3 OS=Mus musculus OX=10090 GN=Abcc3 PE=1 SV=2 && PF00005:ABC transporter|PF00664:ABC transporter transmembrane region	11:94234121-94283823	6.23912	20.29	177.617	134.062	13.2646	155.84	-3.54089	4.54e-14	1.09e-12
ENSMUSG00000041189	Chrnb1	cholinergic receptor, nicotinic, beta polypeptide 1 (muscle) [Source:MGI Symbol;Acc:MGI:87890] && sp|P09690|ACHB_MOUSE Acetylcholine receptor subunit beta OS=Mus musculus OX=10090 GN=Chrnb1 PE=2 SV=1 && PF02931:Neurotransmitter-gated ion-channel ligand binding domain|PF02932:Neurotransmitter-gated ion-channel transmembrane region	11:69674862-69686769	120.363	132.172	460.995	454.214	126.267	457.604	-1.85655	4.72e-14	1.13e-12
ENSMUSG00000014453	Blk	B lymphoid kinase [Source:MGI Symbol;Acc:MGI:88169] && sp|P16277|BLK_MOUSE Tyrosine-protein kinase Blk OS=Mus musculus OX=10090 GN=Blk PE=1 SV=4 && PF07714:Protein tyrosine kinase|PF00017:SH2 domain|PF00018:SH3 domain	14:63610285-63654486	7897.2	8210.57	4127	3813.91	8053.88	3970.45	1.02039	4.98e-14	1.19e-12
ENSMUSG00000050919	Zfp366	zinc finger protein 366 [Source:MGI Symbol;Acc:MGI:2178429] && sp|Q6NS86|ZN366_MOUSE Zinc finger protein 366 OS=Mus musculus OX=10090 GN=Znf366 PE=2 SV=1 && -	13:99321331-99387164	17.4597	12.2183	134.708	116.861	14.839	125.785	-3.07325	5.13e-14	1.23e-12
ENSMUSG00000031565	Fgfr1	fibroblast growth factor receptor 1 [Source:MGI Symbol;Acc:MGI:95522] && sp|P16092|FGFR1_MOUSE Fibroblast growth factor receptor 1 OS=Mus musculus OX=10090 GN=Fgfr1 PE=1 SV=2 && -	8:26003670-26065734	6.20085	11.1684	91.7935	135.238	8.68464	113.516	-3.68877	5.13e-14	1.23e-12
ENSMUSG00000039264	Gimap3	GTPase, IMAP family member 3 [Source:MGI Symbol;Acc:MGI:1932723] && sp|Q99MI6|GIMA3_MOUSE GTPase IMAP family member 3 OS=Mus musculus OX=10090 GN=Gimap3 PE=1 SV=2 && PF04548:AIG1 family	6:48741398-48747785	22585.9	22868.6	11157.7	11687.2	22727.2	11422.4	0.992541	5.32e-14	1.27e-12
ENSMUSG00000071650	Ganab	alpha glucosidase 2 alpha neutral subunit [Source:MGI Symbol;Acc:MGI:1097667] && sp|Q8BHN3|GANAB_MOUSE Neutral alpha-glucosidase AB OS=Mus musculus OX=10090 GN=Ganab PE=1 SV=1 && PF13802:Galactose mutarotase-like|PF01055:Glycosyl hydrolases family 31	19:8875435-8894036	6578.6	6897.89	13832.8	13179.2	6738.25	13506	-1.00313	5.45e-14	1.3e-12
ENSMUSG00000031812	Map1lc3b	microtubule-associated protein 1 light chain 3 beta [Source:MGI Symbol;Acc:MGI:1914693] && sp|Q9CQV6|MLP3B_MOUSE Microtubule-associated proteins 1A/1B light chain 3B OS=Mus musculus OX=10090 GN=Map1lc3b PE=1 SV=3 && -	8:122317100-122325499	1954.26	2066.11	6051.81	4203.81	2010.18	5127.81	-1.35091	5.61e-14	1.34e-12
ENSMUSG00000045671	Spred2	sprouty-related EVH1 domain containing 2 [Source:MGI Symbol;Acc:MGI:2150019] && sp|Q924S7|SPRE2_MOUSE Sprouty-related, EVH1 domain-containing protein 2 OS=Mus musculus OX=10090 GN=Spred2 PE=1 SV=1 && PF00568:WH1 domain|PF05210:Sprouty protein (Spry)	11:19874375-19974026	440.211	425.025	1205.37	1129.78	432.618	1167.58	-1.43208	5.67e-14	1.35e-12
ENSMUSG00000056124	B4galt6	UDP-Gal:betaGlcNAc beta 1,4-galactosyltransferase, polypeptide 6 [Source:MGI Symbol;Acc:MGI:1928380] && sp|Q9WVK5|B4GT6_MOUSE Beta-1,4-galactosyltransferase 6 OS=Mus musculus OX=10090 GN=B4galt6 PE=1 SV=1 && PF13733:N-terminal region of glycosyl transferase group 7|PF02709:N-terminal domain of galactosyltransferase	18:20817656-20879461	80.1979	68.1441	303.336	340.229	74.171	321.783	-2.1155	5.9e-14	1.41e-12
ENSMUSG00000022350	Washc5	WASH complex subunit 5 [Source:MGI Symbol;Acc:MGI:2146110] && sp|Q8C2E7|WASC5_MOUSE WASH complex subunit 5 OS=Mus musculus OX=10090 GN=Washc5 PE=1 SV=2 && PF10266:Hereditary spastic paraplegia protein strumpellin	15:59203846-59246016	2534.34	2512.49	5045.99	5304.08	2523.41	5175.04	-1.03617	5.93e-14	1.41e-12
ENSMUSG00000021196	Pfkp	phosphofructokinase, platelet [Source:MGI Symbol;Acc:MGI:1891833] && sp|Q9WUA3|PFKAP_MOUSE ATP-dependent 6-phosphofructokinase, platelet type OS=Mus musculus OX=10090 GN=Pfkp PE=1 SV=1 && -	13:6629804-6698813	22719.6	22210.7	11388.2	11306.7	22465.2	11347.4	0.985315	5.93e-14	1.41e-12
ENSMUSG00000030309	Caprin2	caprin family member 2 [Source:MGI Symbol;Acc:MGI:2448541] && - && -	6:148743990-148797735	586.242	521.633	145.679	171.585	553.937	158.632	1.80292	6.05e-14	1.44e-12
ENSMUSG00000041538	H2-Ob	histocompatibility 2, O region beta locus [Source:MGI Symbol;Acc:MGI:95925] && sp|P13765|DOB_HUMAN HLA class II histocompatibility antigen, DO beta chain OS=Homo sapiens OX=9606 GN=HLA-DOB PE=1 SV=1 && PF07654:Immunoglobulin C1-set domain|PF00969:Class II histocompatibility antigen, beta domain	17:34457877-34473388	10501.5	11902.5	5549.89	5432.46	11202	5491.18	1.02856	6.05e-14	1.44e-12
ENSMUSG00000022498	Txndc11	thioredoxin domain containing 11 [Source:MGI Symbol;Acc:MGI:1923620] && sp|Q8K2W3|TXD11_MOUSE Thioredoxin domain-containing protein 11 OS=Mus musculus OX=10090 GN=Txndc11 PE=1 SV=1 && PF00085:Thioredoxin	16:10892775-10952514	2520.98	2572.47	5216.62	5187.15	2546.73	5201.89	-1.03035	6.11e-14	1.45e-12
ENSMUSG00000032000	Birc3	baculoviral IAP repeat-containing 3 [Source:MGI Symbol;Acc:MGI:1197007] && sp|O08863|BIRC3_MOUSE Baculoviral IAP repeat-containing protein 3 OS=Mus musculus OX=10090 GN=Birc3 PE=1 SV=2 && PF00653:Inhibitor of Apoptosis domain	9:7848700-7873187	23231.8	23308.9	10870.3	12129.9	23270.3	11500.1	1.01682	6.32e-14	1.5e-12
ENSMUSG00000020898	Ctc1	CTS telomere maintenance complex component 1 [Source:MGI Symbol;Acc:MGI:1916214] && sp|Q5SUQ9|CTC1_MOUSE CST complex subunit CTC1 OS=Mus musculus OX=10090 GN=Ctc1 PE=1 SV=2 && PF15489:CST, telomere maintenance, complex subunit CTC1	11:68906737-68927299	2384.15	2229.83	1039.73	983.166	2306.99	1011.45	1.18953	6.47e-14	1.53e-12
ENSMUSG00000021846	Peli2	pellino 2 [Source:MGI Symbol;Acc:MGI:1891445] && sp|Q8BST6|PELI2_MOUSE E3 ubiquitin-protein ligase pellino homolog 2 OS=Mus musculus OX=10090 GN=Peli2 PE=1 SV=2 && PF04710:Pellino	14:48358280-48519032	11.3462	17.268	125.727	118.805	14.3071	122.266	-3.08383	6.55e-14	1.55e-12
ENSMUSG00000025626	Phf6	PHD finger protein 6 [Source:MGI Symbol;Acc:MGI:1918248] && sp|Q9D4J7|PHF6_MOUSE PHD finger protein 6 OS=Mus musculus OX=10090 GN=Phf6 PE=1 SV=1 && PF13771:PHD-like zinc-binding domain	X:52001143-52045820	3440.5	3535.37	6976.78	7292.51	3487.94	7134.64	-1.03245	6.68e-14	1.58e-12
ENSMUSG00000018821	Avpi1	arginine vasopressin-induced 1 [Source:MGI Symbol;Acc:MGI:1916784] && sp|Q9D7H4|AVPI1_MOUSE Arginine vasopressin-induced protein 1 OS=Mus musculus OX=10090 GN=Avpi1 PE=2 SV=1 && PF15063:Thyroid cancer protein 1	19:42111712-42117498	37.0432	40.6651	218.525	196.405	38.8542	207.465	-2.41291	6.69e-14	1.58e-12
ENSMUSG00000038712	Mindy1	MINDY lysine 48 deubiquitinase 1 [Source:MGI Symbol;Acc:MGI:1922257] && - && -	3:95188656-95203477	518.421	581.586	1509.71	1354	550.004	1431.85	-1.38009	6.85e-14	1.62e-12
ENSMUSG00000031778	Cx3cl1	chemokine (C-X3-C motif) ligand 1 [Source:MGI Symbol;Acc:MGI:1097153] && sp|O35188|X3CL1_MOUSE Fractalkine OS=Mus musculus OX=10090 GN=Cx3cl1 PE=1 SV=3 && PF00048:Small cytokines (intecrine/chemokine), interleukin-8 like	8:95498637-95509055	419.584	328.462	91.8012	82.377	374.023	87.0891	2.1011	7.1e-14	1.67e-12
ENSMUSG00000032978	Guca2b	guanylate cyclase activator 2b (retina) [Source:MGI Symbol;Acc:MGI:1270851] && sp|O09051|GUC2B_MOUSE Guanylate cyclase activator 2B OS=Mus musculus OX=10090 GN=Guca2b PE=1 SV=2 && PF02058:Guanylin precursor	4:119513804-119516151	5.55e-17	5.55e-17	53.8856	41.1422	5.55e-17	47.5139	-8.57477	7.25e-14	1.71e-12
ENSMUSG00000026656	Fcgr2b	Fc receptor, IgG, low affinity IIb [Source:MGI Symbol;Acc:MGI:95499] && sp|P08101|FCGR2_MOUSE Low affinity immunoglobulin gamma Fc region receptor II OS=Mus musculus OX=10090 GN=Fcgr2 PE=1 SV=2 && PF13895:Immunoglobulin domain	1:170786186-170804116	4894.9	5628.92	11061.9	10588	5261.91	10824.9	-1.04067	7.28e-14	1.71e-12
ENSMUSG00000068747	Sort1	sortilin 1 [Source:MGI Symbol;Acc:MGI:1338015] && sp|Q6PHU5|SORT_MOUSE Sortilin OS=Mus musculus OX=10090 GN=Sort1 PE=1 SV=1 && -	3:108191398-108268827	86.3653	72.2134	313.312	384.346	79.2893	348.829	-2.13579	7.42e-14	1.74e-12
ENSMUSG00000034957	Cebpa	CCAAT/enhancer binding protein (C/EBP), alpha [Source:MGI Symbol;Acc:MGI:99480] && sp|P53566|CEBPA_MOUSE CCAAT/enhancer-binding protein alpha OS=Mus musculus OX=10090 GN=Cebpa PE=1 SV=2 && PF07716:Basic region leucine zipper	7:34818718-34821353	35.928	19.3593	176.611	209.921	27.6436	193.266	-2.80037	8.22e-14	1.93e-12
ENSMUSG00000026814	Eng	endoglin [Source:MGI Symbol;Acc:MGI:95392] && sp|Q63961|EGLN_MOUSE Endoglin OS=Mus musculus OX=10090 GN=Eng PE=1 SV=2 && PF00100:Zona pellucida-like domain	2:32536607-32572681	53.4651	46.7862	263.428	230.893	50.1256	247.161	-2.29903	9.02e-14	2.11e-12
ENSMUSG00000046591	Ticrr	TOPBP1-interacting checkpoint and replication regulator [Source:MGI Symbol;Acc:MGI:1924261] && sp|Q8BQ33|TICRR_MOUSE Treslin OS=Mus musculus OX=10090 GN=Ticrr PE=1 SV=2 && PF15292:Treslin N-terminus	7:79309944-79347896	2182.57	2086.46	889.059	960.223	2134.51	924.641	1.20675	9.5e-14	2.22e-12
ENSMUSG00000072704	Smim10l1	small integral membrane protein 10 like 1 [Source:MGI Symbol;Acc:MGI:1914379] && sp|P0DMW3|SIML1_HUMAN Small integral membrane protein 10-like protein 1 OS=Homo sapiens OX=9606 GN=SMIM10L1 PE=4 SV=2 && -	6:133081872-133087862	727.189	737.171	1710.27	1844.71	732.18	1777.49	-1.27946	9.6e-14	2.24e-12
ENSMUSG00000057604	Lmcd1	LIM and cysteine-rich domains 1 [Source:MGI Symbol;Acc:MGI:1353635] && sp|Q8VEE1|LMCD1_MOUSE LIM and cysteine-rich domains protein 1 OS=Mus musculus OX=10090 GN=Lmcd1 PE=1 SV=1 && PF06297:PET Domain|PF00412:LIM domain	6:112250719-112307386	137.797	120	12.9692	19.21	128.898	16.0896	2.99091	9.61e-14	2.24e-12
ENSMUSG00000094840	Muc3a	mucin 3A, cell surface associated [Source:MGI Symbol;Acc:MGI:3588263] && sp|Q02505|MUC3A_HUMAN Mucin-3A OS=Homo sapiens OX=9606 GN=MUC3A PE=1 SV=3 && -	5:137243270-137246852	170.721	156.599	28.9377	25.8509	163.66	27.3943	2.57349	1.02e-13	2.38e-12
ENSMUSG00000041355	Ssr2	signal sequence receptor, beta [Source:MGI Symbol;Acc:MGI:1913506] && sp|Q9CPW5|SSRB_MOUSE Translocon-associated protein subunit beta OS=Mus musculus OX=10090 GN=Ssr2 PE=1 SV=1 && PF05753:Translocon-associated protein beta (TRAPB)	3:88483183-88495726	1869.88	1739.74	7212.28	4127.08	1804.81	5669.68	-1.65132	1.02e-13	2.38e-12
ENSMUSG00000026068	Il18rap	interleukin 18 receptor accessory protein [Source:MGI Symbol;Acc:MGI:1338888] && sp|Q9Z2B1|I18RA_MOUSE Interleukin-18 receptor accessory protein OS=Mus musculus OX=10090 GN=Il18rap PE=2 SV=1 && PF00047:Immunoglobulin domain|PF01582:TIR domain|PF18452:Immunoglobulin domain	1:40554522-40590865	299.345	343.655	910.014	964.048	321.5	937.031	-1.5429	1.05e-13	2.44e-12
ENSMUSG00000019890	Nts	neurotensin [Source:MGI Symbol;Acc:MGI:1328351] && sp|Q9D3P9|NEUT_MOUSE Neurotensin/neuromedin N OS=Mus musculus OX=10090 GN=Nts PE=2 SV=1 && PF07421:Neurotensin/neuromedin N precursor	10:102317617-102326347	5.55e-17	5.55e-17	69.8553	38.1928	5.55e-17	54.024	-8.75987	1.06e-13	2.46e-12
ENSMUSG00000036534	Slc38a7	solute carrier family 38, member 7 [Source:MGI Symbol;Acc:MGI:2679005] && sp|Q8BWH0|S38A7_MOUSE Putative sodium-coupled neutral amino acid transporter 7 OS=Mus musculus OX=10090 GN=Slc38a7 PE=1 SV=1 && PF01490:Transmembrane amino acid transporter protein	8:96562548-96580167	712.779	695.489	1799.08	1657.78	704.134	1728.43	-1.29537	1.06e-13	2.47e-12
ENSMUSG00000066258	Trim12a	tripartite motif-containing 12A [Source:MGI Symbol;Acc:MGI:1923931] && sp|P11369|LORF2_MOUSE LINE-1 retrotransposable element ORF2 protein OS=Mus musculus OX=10090 GN=Pol PE=1 SV=2 && -	7:103949101-103964673	5217.82	5217.15	2661.2	2256.67	5217.48	2458.93	1.08536	1.11e-13	2.59e-12
ENSMUSG00000001768	Rin2	Ras and Rab interactor 2 [Source:MGI Symbol;Acc:MGI:1921280] && sp|Q9D684|RIN2_MOUSE Ras and Rab interactor 2 OS=Mus musculus OX=10090 GN=Rin2 PE=1 SV=3 && PF02204:Vacuolar sorting protein 9 (VPS9) domain|PF00788:Ras association (RalGDS/AF-6) domain	2:145517135-145729536	28.7633	20.3584	175.62	147.512	24.5609	161.566	-2.71175	1.12e-13	2.59e-12
ENSMUSG00000019832	Rab32	RAB32, member RAS oncogene family [Source:MGI Symbol;Acc:MGI:1915094] && sp|Q9CZE3|RAB32_MOUSE Ras-related protein Rab-32 OS=Mus musculus OX=10090 GN=Rab32 PE=1 SV=3 && PF00071:Ras family	10:10420746-10434009	102.84	94.5729	373.185	380.44	98.7062	376.813	-1.93138	1.2e-13	2.79e-12
ENSMUSG00000053687	Dpep2	dipeptidase 2 [Source:MGI Symbol;Acc:MGI:2442042] && sp|Q8C255|DPEP2_MOUSE Dipeptidase 2 OS=Mus musculus OX=10090 GN=Dpep2 PE=1 SV=1 && -	8:106711576-106718391	26.7153	20.3536	172.627	140.795	23.5344	156.711	-2.72899	1.22e-13	2.83e-12
ENSMUSG00000027508	Pag1	phosphoprotein associated with glycosphingolipid microdomains 1 [Source:MGI Symbol;Acc:MGI:2443160] && sp|Q3U1F9|PHAG1_MOUSE Phosphoprotein associated with glycosphingolipid-enriched microdomains 1 OS=Mus musculus OX=10090 GN=Pag1 PE=1 SV=2 && -	3:9752539-9898739	5593.23	5319.85	2636.25	2714.81	5456.54	2675.53	1.02811	1.24e-13	2.86e-12
ENSMUSG00000004266	Ptpn6	protein tyrosine phosphatase, non-receptor type 6 [Source:MGI Symbol;Acc:MGI:96055] && sp|P29351|PTN6_MOUSE Tyrosine-protein phosphatase non-receptor type 6 OS=Mus musculus OX=10090 GN=Ptpn6 PE=1 SV=2 && PF00017:SH2 domain|PF00102:Protein-tyrosine phosphatase	6:124697670-124715677	13712.6	13594.5	7033.66	6844	13653.5	6938.83	0.976502	1.26e-13	2.92e-12
ENSMUSG00000016194	Hsd11b1	hydroxysteroid 11-beta dehydrogenase 1 [Source:MGI Symbol;Acc:MGI:103562] && - && -	1:192903942-192946383	243.733	212.53	692.488	724.473	228.132	708.481	-1.63443	1.29e-13	2.97e-12
ENSMUSG00000078945	Naip2	NLR family, apoptosis inhibitory protein 2 [Source:MGI Symbol;Acc:MGI:1298226] && sp|Q9QUK4|BIR1B_MOUSE Baculoviral IAP repeat-containing protein 1b OS=Mus musculus OX=10090 GN=Naip2 PE=1 SV=2 && PF05729:NACHT domain|PF17889:NLRC4 helical domain|PF00653:Inhibitor of Apoptosis domain	13:100280571-100338600	693.204	602.98	1628.45	1630.03	648.092	1629.24	-1.32981	1.3e-13	3e-12
ENSMUSG00000039782	Cpeb2	cytoplasmic polyadenylation element binding protein 2 [Source:MGI Symbol;Acc:MGI:2442640] && sp|Q7Z5Q1|CPEB2_HUMAN Cytoplasmic polyadenylation element-binding protein 2 OS=Homo sapiens OX=9606 GN=CPEB2 PE=2 SV=3 && PF16367:RNA recognition motif|PF16366:Cytoplasmic polyadenylation element-binding protein ZZ domain	5:43390513-43447067	877.333	816.495	2003.63	1969.25	846.914	1986.44	-1.22979	1.46e-13	3.38e-12
ENSMUSG00000075122	Cd80	CD80 antigen [Source:MGI Symbol;Acc:MGI:101775] && sp|Q00609|CD80_MOUSE T-lymphocyte activation antigen CD80 OS=Mus musculus OX=10090 GN=Cd80 PE=1 SV=1 && PF07686:Immunoglobulin V-set domain|PF08205:CD80-like C2-set immunoglobulin domain	16:38275923-38316697	631.554	688.353	1566.58	1733.56	659.954	1650.07	-1.32195	1.48e-13	3.4e-12
ENSMUSG00000018774	Cd68	CD68 antigen [Source:MGI Symbol;Acc:MGI:88342] && sp|P31996|CD68_MOUSE Macrosialin OS=Mus musculus OX=10090 GN=Cd68 PE=1 SV=1 && PF01299:Lysosome-associated membrane glycoprotein (Lamp)	11:69555039-69556979	398.088	458.551	1183.42	1136.5	428.319	1159.96	-1.43699	1.56e-13	3.6e-12
ENSMUSG00000032356	Rasgrf1	RAS protein-specific guanine nucleotide-releasing factor 1 [Source:MGI Symbol;Acc:MGI:99694] && sp|P27671|RGRF1_MOUSE Ras-specific guanine nucleotide-releasing factor 1 OS=Mus musculus OX=10090 GN=Rasgrf1 PE=1 SV=2 && -	9:89791961-89909030	14.4012	14.237	124.73	109.198	14.3191	116.964	-3.01922	1.62e-13	3.72e-12
ENSMUSG00000021796	Bmpr1a	bone morphogenetic protein receptor, type 1A [Source:MGI Symbol;Acc:MGI:1338938] && sp|P36895|BMR1A_MOUSE Bone morphogenetic protein receptor type-1A OS=Mus musculus OX=10090 GN=Bmpr1a PE=1 SV=1 && -	14:34132691-34225298	10.2814	9.15623	89.795	159.258	9.71881	124.527	-3.66277	1.66e-13	3.82e-12
ENSMUSG00000022193	Psmb5	proteasome (prosome, macropain) subunit, beta type 5 [Source:MGI Symbol;Acc:MGI:1194513] && sp|O55234|PSB5_MOUSE Proteasome subunit beta type-5 OS=Mus musculus OX=10090 GN=Psmb5 PE=1 SV=3 && PF00227:Proteasome subunit	14:54851576-54855479	1735.15	1655.34	3589.17	3407.61	1695.24	3498.39	-1.04514	1.71e-13	3.94e-12
ENSMUSG00000034312	Iqsec1	IQ motif and Sec7 domain 1 [Source:MGI Symbol;Acc:MGI:1196356] && sp|Q8R0S2|IQEC1_MOUSE IQ motif and SEC7 domain-containing protein 1 OS=Mus musculus OX=10090 GN=Iqsec1 PE=1 SV=2 && -	6:90633070-90965667	35201	33651.7	18768.1	16973	34426.3	17870.5	0.945934	1.72e-13	3.94e-12
ENSMUSG00000045763	Basp1	brain abundant, membrane attached signal protein 1 [Source:MGI Symbol;Acc:MGI:1917600] && - && PF05466:Brain acid soluble protein 1 (BASP1 protein)	15:25363363-25413850	115.199	114.899	525.859	389.901	115.049	457.88	-1.99145	1.84e-13	4.2e-12
ENSMUSG00000034563	Ccpg1	cell cycle progression 1 [Source:MGI Symbol;Acc:MGI:1196419] && sp|Q640L3|CCPG1_MOUSE Cell cycle progression protein 1 OS=Mus musculus OX=10090 GN=Ccpg1 PE=1 SV=2 && -	9:72892711-72923622	495.78	529.738	1319.12	1281.2	512.759	1300.16	-1.3421	1.92e-13	4.39e-12
ENSMUSG00000028587	Orc1	origin recognition complex, subunit 1 [Source:MGI Symbol;Acc:MGI:1328337] && sp|Q9Z1N2|ORC1_MOUSE Origin recognition complex subunit 1 OS=Mus musculus OX=10090 GN=Orc1 PE=1 SV=2 && PF09079:CDC6, C terminal winged helix domain|PF01426:BAH domain|PF17872:AAA lid domain|PF00004:ATPase family associated with various cellular activities (AAA)	4:108436620-108472030	885.594	926.289	300.343	331.599	905.941	315.971	1.51912	1.93e-13	4.4e-12
ENSMUSG00000031714	Gab1	growth factor receptor bound protein 2-associated protein 1 [Source:MGI Symbol;Acc:MGI:108088] && sp|Q9QYY0|GAB1_MOUSE GRB2-associated-binding protein 1 OS=Mus musculus OX=10090 GN=Gab1 PE=1 SV=2 && PF00169:PH domain	8:81491067-81607148	18.5775	33.5157	179.609	166.711	26.0466	173.16	-2.72663	2.07e-13	4.72e-12
ENSMUSG00000040264	Gbp2b	guanylate binding protein 2b [Source:MGI Symbol;Acc:MGI:95666] && sp|Q01514|GBP1_MOUSE Guanylate-binding protein 1 OS=Mus musculus OX=10090 GN=Gbp1 PE=1 SV=1 && PF02263:Guanylate-binding protein, N-terminal domain|PF02841:Guanylate-binding protein, C-terminal domain	3:142300608-142324940	109.014	101.689	367.194	468.691	105.351	417.943	-1.987	2.07e-13	4.73e-12
ENSMUSG00000029407	Uso1	USO1 vesicle docking factor [Source:MGI Symbol;Acc:MGI:1929095] && sp|Q9Z1Z0|USO1_MOUSE General vesicular transport factor p115 OS=Mus musculus OX=10090 GN=Uso1 PE=1 SV=2 && PF04869:Uso1 / p115 like vesicle tethering protein, head region|PF18770:Armadillo tether-repeat of vescicular transport factor|PF04871:Uso1 / p115 like vesicle tethering protein, C terminal region	5:92285797-92350657	3607.1	3356.43	6847.06	7421.89	3481.76	7134.48	-1.03498	2.1e-13	4.79e-12
ENSMUSG00000026821	Ralgds	ral guanine nucleotide dissociation stimulator [Source:MGI Symbol;Acc:MGI:107485] && sp|Q03386|GNDS_RAT Ral guanine nucleotide dissociation stimulator OS=Rattus norvegicus OX=10116 GN=Ralgds PE=1 SV=1 && PF00618:RasGEF N-terminal motif|PF00617:RasGEF domain	2:28403137-28443093	477.315	613.084	1588.54	1391.36	545.2	1489.95	-1.45009	2.18e-13	4.97e-12
ENSMUSG00000037795	N4bp2	NEDD4 binding protein 2 [Source:MGI Symbol;Acc:MGI:2684414] && sp|Q86UW6|N4BP2_HUMAN NEDD4-binding protein 2 OS=Homo sapiens OX=9606 GN=N4BP2 PE=1 SV=2 && PF01713:Smr domain|PF08590:Domain of unknown function (DUF1771)|PF13671:AAA domain	5:65920864-65987451	11496.1	11411.4	5658.66	6020.88	11453.7	5839.77	0.971806	2.2e-13	5e-12
ENSMUSG00000062054	Iah1	isoamyl acetate-hydrolyzing esterase 1 homolog [Source:MGI Symbol;Acc:MGI:1914982] && sp|Q9DB29|IAH1_MOUSE Isoamyl acetate-hydrolyzing esterase 1 homolog OS=Mus musculus OX=10090 GN=Iah1 PE=1 SV=1 && PF13472:GDSL-like Lipase/Acylhydrolase family	12:21366390-21373820	834.176	901.88	2134.35	1928.97	868.028	2031.66	-1.22667	2.26e-13	5.13e-12
ENSMUSG00000028657	Ppt1	palmitoyl-protein thioesterase 1 [Source:MGI Symbol;Acc:MGI:1298204] && sp|O88531|PPT1_MOUSE Palmitoyl-protein thioesterase 1 OS=Mus musculus OX=10090 GN=Ppt1 PE=1 SV=2 && PF02089:Palmitoyl protein thioesterase	4:122730035-122752968	1401.93	1520.09	2931.6	3330.07	1461.01	3130.83	-1.09954	2.29e-13	5.2e-12
ENSMUSG00000053338	Tarm1	T cell-interacting, activating receptor on myeloid cells 1 [Source:MGI Symbol;Acc:MGI:2442280] && sp|B6A8R8|TARM1_MOUSE T-cell-interacting, activating receptor on myeloid cells protein 1 OS=Mus musculus OX=10090 GN=Tarm1 PE=2 SV=1 && PF13895:Immunoglobulin domain|PF13927:Immunoglobulin domain	7:3535016-3551140	47.2888	39.6714	203.553	242.505	43.4801	223.029	-2.35574	2.55e-13	5.79e-12
ENSMUSG00000028702	Rad54l	RAD54 like (S. cerevisiae) [Source:MGI Symbol;Acc:MGI:894697] && sp|P70270|RAD54_MOUSE DNA repair and recombination protein RAD54-like OS=Mus musculus OX=10090 GN=Rad54l PE=1 SV=2 && PF00271:Helicase conserved C-terminal domain	4:115951461-115980887	1583.95	1500.79	639.605	623.825	1542.37	631.715	1.28765	2.59e-13	5.87e-12
ENSMUSG00000040522	Tlr8	toll-like receptor 8 [Source:MGI Symbol;Acc:MGI:2176887] && sp|P58682|TLR8_MOUSE Toll-like receptor 8 OS=Mus musculus OX=10090 GN=Tlr8 PE=1 SV=2 && PF13855:Leucine rich repeat|PF01582:TIR domain	X:166025692-166047325	13.3882	16.2611	109.758	125.574	14.8247	117.666	-2.9781	2.74e-13	6.21e-12
ENSMUSG00000030747	Dgat2	diacylglycerol O-acyltransferase 2 [Source:MGI Symbol;Acc:MGI:1915050] && sp|Q9DCV3|DGAT2_MOUSE Diacylglycerol O-acyltransferase 2 OS=Mus musculus OX=10090 GN=Dgat2 PE=1 SV=1 && PF03982:Diacylglycerol acyltransferase	7:98802865-98831926	30.895	40.6507	198.568	186.839	35.7728	192.703	-2.42518	2.95e-13	6.67e-12
ENSMUSG00000064280	Ccdc146	coiled-coil domain containing 146 [Source:MGI Symbol;Acc:MGI:1922422] && sp|Q66H60|CC146_RAT Coiled-coil domain-containing protein 146 OS=Rattus norvegicus OX=10116 GN=Ccdc146 PE=1 SV=1 && -	5:21497959-21629675	4.08689	0.00808629	58.8698	66.1481	2.04749	62.509	-4.84995	2.97e-13	6.7e-12
ENSMUSG00000079057	Cyp4v3	cytochrome P450, family 4, subfamily v, polypeptide 3 [Source:MGI Symbol;Acc:MGI:2142763] && sp|Q9DBW0|CP4V2_MOUSE Cytochrome P450 4V2 OS=Mus musculus OX=10090 GN=Cyp4v2 PE=1 SV=1 && PF00067:Cytochrome P450	8:45757981-45786253	485.488	507.372	1201.38	1351.22	496.43	1276.3	-1.36213	3.07e-13	6.92e-12
ENSMUSG00000015501	Hivep2	human immunodeficiency virus type I enhancer binding protein 2 [Source:MGI Symbol;Acc:MGI:1338076] && sp|Q3UHF7|ZEP2_MOUSE Transcription factor HIVEP2 OS=Mus musculus OX=10090 GN=Hivep2 PE=1 SV=1 && -	10:13841819-14027118	6757.55	6628.45	3388.61	3290.71	6693	3339.66	1.00293	3.08e-13	6.94e-12
ENSMUSG00000016256	Ctsz	cathepsin Z [Source:MGI Symbol;Acc:MGI:1891190] && sp|Q9WUU7|CATZ_MOUSE Cathepsin Z OS=Mus musculus OX=10090 GN=Ctsz PE=1 SV=1 && PF00112:Papain family cysteine protease	2:174269286-174280832	6467.51	6509.48	13516.5	12190.2	6488.5	12853.4	-0.986165	3.16e-13	7.11e-12
ENSMUSG00000020644	Id2	inhibitor of DNA binding 2 [Source:MGI Symbol;Acc:MGI:96397] && sp|P41136|ID2_MOUSE DNA-binding protein inhibitor ID-2 OS=Mus musculus OX=10090 GN=Id2 PE=1 SV=3 && PF00010:Helix-loop-helix DNA-binding domain	12:25143798-25147139	1218.86	1362.48	2771.95	2812.55	1290.67	2792.25	-1.11321	3.18e-13	7.16e-12
ENSMUSG00000038280	Ostm1	osteopetrosis associated transmembrane protein 1 [Source:MGI Symbol;Acc:MGI:2655574] && sp|Q8BGT0|OSTM1_MOUSE Osteopetrosis-associated transmembrane protein 1 OS=Mus musculus OX=10090 GN=Ostm1 PE=1 SV=1 && PF09777:Osteopetrosis-associated transmembrane protein 1 precursor	10:42459818-42578455	1464.63	1330.99	2901.67	3064.59	1397.81	2983.13	-1.09363	3.38e-13	7.59e-12
ENSMUSG00000059495	Arhgef12	Rho guanine nucleotide exchange factor (GEF) 12 [Source:MGI Symbol;Acc:MGI:1916882] && sp|Q8R4H2|ARHGC_MOUSE Rho guanine nucleotide exchange factor 12 OS=Mus musculus OX=10090 GN=Arhgef12 PE=1 SV=2 && PF09128:Regulator of G protein signalling-like domain|PF00621:RhoGEF domain|PF17820:PDZ domain|PF17838:PH domain	9:42875138-43018534	1715.65	1927.81	3771.77	3777.53	1821.73	3774.65	-1.05096	3.48e-13	7.8e-12
ENSMUSG00000039377	Hlx	H2.0-like homeobox [Source:MGI Symbol;Acc:MGI:96109] && sp|Q61670|HLX_MOUSE H2.0-like homeobox protein OS=Mus musculus OX=10090 GN=Hlx PE=2 SV=1 && PF00046:Homeodomain	1:184459337-184464816	61.7012	56.9497	277.397	249.109	59.3255	263.253	-2.14741	3.49e-13	7.82e-12
ENSMUSG00000038352	Arl5c	ADP-ribosylation factor-like 5C [Source:MGI Symbol;Acc:MGI:3028577] && sp|Q6P068|ARL5C_MOUSE ADP-ribosylation factor-like protein 5C OS=Mus musculus OX=10090 GN=Arl5c PE=2 SV=1 && -	11:97880404-97887007	956.55	951.717	2153.3	2108.2	954.133	2130.75	-1.15899	3.51e-13	7.85e-12
ENSMUSG00000080115	Eef1akmt3	EEF1A lysine methyltransferase 3 [Source:MGI Symbol;Acc:MGI:3645330] && sp|D3YWP0|EFMT3_MOUSE EEF1A lysine methyltransferase 3 OS=Mus musculus OX=10090 GN=eef1akmt3 PE=3 SV=1 && PF10294:Lysine methyltransferase	10:126866873-126877382	0.0260534	8.10228	80.8229	84.3372	4.06417	82.58	-4.29613	3.77e-13	8.44e-12
ENSMUSG00000042406	Atf4	activating transcription factor 4 [Source:MGI Symbol;Acc:MGI:88096] && sp|Q06507|ATF4_MOUSE Cyclic AMP-dependent transcription factor ATF-4 OS=Mus musculus OX=10090 GN=Atf4 PE=1 SV=2 && PF00170:bZIP transcription factor	15:80139385-80141742	10431.5	10423.1	22208.6	19423.3	10427.3	20815.9	-0.997302	3.78e-13	8.46e-12
ENSMUSG00000039474	Wfs1	wolframin ER transmembrane glycoprotein [Source:MGI Symbol;Acc:MGI:1328355] && sp|P56695|WFS1_MOUSE Wolframin OS=Mus musculus OX=10090 GN=Wfs1 PE=1 SV=1 && -	5:37123448-37146549	619.156	553.153	1503.72	1412.47	586.155	1458.1	-1.31456	3.84e-13	8.59e-12
ENSMUSG00000039813	Tbc1d2	TBC1 domain family, member 2 [Source:MGI Symbol;Acc:MGI:2652885] && sp|B1AVH7|TBD2A_MOUSE TBC1 domain family member 2A OS=Mus musculus OX=10090 GN=Tbc1d2 PE=2 SV=1 && PF00169:PH domain|PF00566:Rab-GTPase-TBC domain	4:46604390-46650209	20.5861	23.3799	143.688	134.133	21.983	138.91	-2.65279	3.92e-13	8.74e-12
ENSMUSG00000039057	Myo16	myosin XVI [Source:MGI Symbol;Acc:MGI:2685951] && sp|Q5DU14|MYO16_MOUSE Unconventional myosin-XVI OS=Mus musculus OX=10090 GN=Myo16 PE=1 SV=2 && PF15439:Neuronal tyrosine-phosphorylated phosphoinositide-3-kinase adapter|PF12796:Ankyrin repeats (3 copies)|PF00063:Myosin head (motor domain)	8:10203911-10684742	3.08785	3.05193	57.871	70.0011	3.06989	63.9361	-4.32654	4.14e-13	9.24e-12
ENSMUSG00000025804	Ccr1	chemokine (C-C motif) receptor 1 [Source:MGI Symbol;Acc:MGI:104618] && sp|P51675|CCR1_MOUSE C-C chemokine receptor type 1 OS=Mus musculus OX=10090 GN=Ccr1 PE=2 SV=2 && PF00001:7 transmembrane receptor (rhodopsin family)	9:123762161-123768729	537.982	645.633	1448.84	1571.61	591.807	1510.22	-1.35136	4.21e-13	9.38e-12
ENSMUSG00000021591	Glrx	glutaredoxin [Source:MGI Symbol;Acc:MGI:2135625] && sp|Q9QUH0|GLRX1_MOUSE Glutaredoxin-1 OS=Mus musculus OX=10090 GN=Glrx PE=1 SV=3 && -	13:75987987-75998273	1034.74	1115.41	2383.8	2332.43	1075.07	2358.12	-1.13308	4.8e-13	1.07e-11
ENSMUSG00000073434	Wdr90	WD repeat domain 90 [Source:MGI Symbol;Acc:MGI:1921267] && sp|Q6ZPG2|WDR90_MOUSE WD repeat-containing protein 90 OS=Mus musculus OX=10090 GN=Wdr90 PE=1 SV=2 && -	17:26063745-26080475	1125.25	1215.05	472.971	402.41	1170.15	437.691	1.41864	4.94e-13	1.1e-11
ENSMUSG00000032667	Pon2	paraoxonase 2 [Source:MGI Symbol;Acc:MGI:106687] && - && -	6:5264147-5298455	1454.36	1438.76	3128.18	2933.26	1446.56	3030.72	-1.06695	5.05e-13	1.12e-11
ENSMUSG00000041420	Meis3	Meis homeobox 3 [Source:MGI Symbol;Acc:MGI:108519] && sp|P97368|MEIS3_MOUSE Homeobox protein Meis3 OS=Mus musculus OX=10090 GN=Meis3 PE=2 SV=2 && PF16493:N-terminal of Homeobox Meis and PKNOX1	7:15909015-15920429	41.1666	47.777	245.468	201.164	44.4718	223.316	-2.32475	5.11e-13	1.13e-11
ENSMUSG00000059089	Fcgr4	Fc receptor, IgG, low affinity IV [Source:MGI Symbol;Acc:MGI:2179523] && sp|A0A0B4J1G0|FCGR4_MOUSE Low affinity immunoglobulin gamma Fc region receptor IV OS=Mus musculus OX=10090 GN=Fcgr4 PE=1 SV=1 && PF13895:Immunoglobulin domain|PF13927:Immunoglobulin domain	1:170846489-170857330	91.5518	95.5744	336.257	537.778	93.5631	437.018	-2.22228	5.14e-13	1.14e-11
ENSMUSG00000027637	Rab5if	RAB5 interacting factor [Source:MGI Symbol;Acc:MGI:1914638] && sp|Q9CQT9|RCAF1_MOUSE Respirasome Complex Assembly Factor 1 OS=Mus musculus OX=10090 GN=Rab5if PE=1 SV=1 && PF07019:Rab5-interacting protein (Rab5ip)	2:156705048-156715483	1191.08	1278.09	2574.38	2750.28	1234.59	2662.33	-1.1086	5.25e-13	1.16e-11
ENSMUSG00000037138	Aff3	AF4/FMR2 family, member 3 [Source:MGI Symbol;Acc:MGI:106927] && sp|P51827|AFF3_MOUSE AF4/FMR2 family member 3 OS=Mus musculus OX=10090 GN=Aff3 PE=1 SV=2 && PF05110:AF-4 proto-oncoprotein	1:38216407-38704036	25432.9	26078.6	14116.2	13442.7	25755.7	13779.5	0.902376	5.35e-13	1.18e-11
ENSMUSG00000004951	Hspb1	heat shock protein 1 [Source:MGI Symbol;Acc:MGI:96240] && sp|P14602|HSPB1_MOUSE Heat shock protein beta-1 OS=Mus musculus OX=10090 GN=Hspb1 PE=1 SV=3 && PF00011:Hsp20/alpha crystallin family	5:135916773-135918417	126.489	112.879	12.9695	18.2445	119.684	15.607	2.92774	5.47e-13	1.21e-11
ENSMUSG00000051747	Ttn	titin [Source:MGI Symbol;Acc:MGI:98864] && sp|A2ASS6|TITIN_MOUSE Titin OS=Mus musculus OX=10090 GN=Ttn PE=1 SV=1 && PF09042:Titin Z|PF00041:Fibronectin type III domain|PF00069:Protein kinase domain|PF02818:PPAK motif|PF07679:Immunoglobulin I-set domain|PF18362:Tri-helix bundle domain	2:76534324-76812891	206.748	213.522	618.649	669.865	210.135	644.257	-1.61579	5.56e-13	1.23e-11
ENSMUSG00000022255	Mtdh	metadherin [Source:MGI Symbol;Acc:MGI:1914404] && sp|Q80WJ7|LYRIC_MOUSE Protein LYRIC OS=Mus musculus OX=10090 GN=Mtdh PE=1 SV=1 && PF15686:Lysine-rich CEACAM1 co-isolated protein family	15:34082840-34145770	6777.15	8085.48	14767.8	15730.2	7431.31	15249	-1.03701	5.83e-13	1.29e-11
ENSMUSG00000094338	H2bc13	H2B clustered histone 13 [Source:MGI Symbol;Acc:MGI:2448403] && sp|P10853|H2B1F_MOUSE Histone H2B type 1-F/J/L OS=Mus musculus OX=10090 GN=H2bc7 PE=1 SV=2 && PF00125:Core histone H2A/H2B/H3/H4	13:21899933-21900313	1738.24	1678.73	754.358	636.225	1708.48	695.291	1.29702	5.97e-13	1.32e-11
ENSMUSG00000079481	Nhsl2	NHS-like 2 [Source:MGI Symbol;Acc:MGI:3645090] && sp|B1AXH1|NHSL2_MOUSE NHS-like protein 2 OS=Mus musculus OX=10090 GN=Nhsl2 PE=1 SV=2 && -	X:100892991-101135661	65.8158	61.0166	249.45	327.832	63.4162	288.641	-2.18435	6.04e-13	1.33e-11
ENSMUSG00000034317	Trim59	tripartite motif-containing 59 [Source:MGI Symbol;Acc:MGI:1914199] && sp|Q922Y2|TRI59_MOUSE Tripartite motif-containing protein 59 OS=Mus musculus OX=10090 GN=Trim59 PE=1 SV=2 && PF00643:B-box zinc finger|PF13445:RING-type zinc-finger	3:68942621-68952088	3609.17	3578.08	1692.31	1839.92	3593.63	1766.12	1.02475	6.07e-13	1.34e-11
ENSMUSG00000024899	Papss2	3'-phosphoadenosine 5'-phosphosulfate synthase 2 [Source:MGI Symbol;Acc:MGI:1330223] && sp|O88428|PAPS2_MOUSE Bifunctional 3'-phosphoadenosine 5'-phosphosulfate synthase 2 OS=Mus musculus OX=10090 GN=Papss2 PE=1 SV=2 && PF14306:PUA-like domain|PF01747:ATP-sulfurylase|PF01583:Adenylylsulphate kinase	19:32573190-32644587	12.286	3.07879	90.7982	114.103	7.68241	102.45	-3.71637	6.26e-13	1.38e-11
ENSMUSG00000001418	Glmp	glycosylated lysosomal membrane protein [Source:MGI Symbol;Acc:MGI:1913318] && sp|Q9JHJ3|GLMP_MOUSE Glycosylated lysosomal membrane protein OS=Mus musculus OX=10090 GN=Glmp PE=1 SV=1 && PF15065:Lysosomal transcription factor, NCU-G1	3:88232330-88238620	1121.1	1054.42	2258.07	2619.99	1087.76	2439.03	-1.16493	6.6e-13	1.45e-11
ENSMUSG00000005802	Slc30a4	solute carrier family 30 (zinc transporter), member 4 [Source:MGI Symbol;Acc:MGI:1345282] && sp|O35149|ZNT4_MOUSE Zinc transporter 4 OS=Mus musculus OX=10090 GN=Slc30a4 PE=1 SV=2 && -	2:122523153-122544583	2834.68	2830.74	5426.16	6014.19	2832.71	5720.18	-1.01387	6.62e-13	1.45e-11
ENSMUSG00000019066	Rab3d	RAB3D, member RAS oncogene family [Source:MGI Symbol;Acc:MGI:97844] && sp|P35276|RAB3D_MOUSE Ras-related protein Rab-3D OS=Mus musculus OX=10090 GN=Rab3d PE=1 SV=1 && PF00071:Ras family	9:21818787-21829488	380.574	394.51	1209.37	962.014	387.542	1085.69	-1.48579	7.55e-13	1.65e-11
ENSMUSG00000029368	Alb	albumin [Source:MGI Symbol;Acc:MGI:87991] && sp|P07724|ALBU_MOUSE Albumin OS=Mus musculus OX=10090 GN=Alb PE=1 SV=3 && PF00273:Serum albumin family	5:90608756-90624461	5.55e-17	5.55e-17	37.9145	47.9626	5.55e-17	42.9385	-8.42881	7.77e-13	1.7e-11
ENSMUSG00000070923	Klhl9	kelch-like 9 [Source:MGI Symbol;Acc:MGI:2180122] && sp|Q6ZPT1|KLHL9_MOUSE Kelch-like protein 9 OS=Mus musculus OX=10090 GN=Klhl9 PE=2 SV=2 && PF00651:BTB/POZ domain|PF01344:Kelch motif|PF07707:BTB And C-terminal Kelch	4:88636529-88640702	1499.61	1444.87	2919.63	3211.23	1472.24	3065.43	-1.05806	7.95e-13	1.74e-11
ENSMUSG00000027698	Nceh1	neutral cholesterol ester hydrolase 1 [Source:MGI Symbol;Acc:MGI:2443191] && sp|Q8BLF1|NCEH1_MOUSE Neutral cholesterol ester hydrolase 1 OS=Mus musculus OX=10090 GN=Nceh1 PE=1 SV=1 && PF07859:alpha/beta hydrolase fold	3:27237114-27338757	828.985	756.507	1754.17	2058.45	792.746	1906.31	-1.2658	8.09e-13	1.76e-11
ENSMUSG00000046794	Ppp1r3b	protein phosphatase 1, regulatory subunit 3B [Source:MGI Symbol;Acc:MGI:2177268] && sp|Q8C767|PPR3B_MOUSE Protein phosphatase 1 regulatory subunit 3B OS=Mus musculus OX=10090 GN=Ppp1r3b PE=1 SV=1 && -	8:35842893-35855293	1061.43	952.751	391.15	339.172	1007.09	365.161	1.46342	8.49e-13	1.85e-11
ENSMUSG00000028557	Rnf11	ring finger protein 11 [Source:MGI Symbol;Acc:MGI:1352759] && sp|Q9QYK7|RNF11_MOUSE RING finger protein 11 OS=Mus musculus OX=10090 GN=Rnf11 PE=1 SV=1 && PF13639:Ring finger domain	4:109308295-109341925	1562.37	1605.51	3451.47	3095.19	1583.94	3273.33	-1.04714	8.49e-13	1.85e-11
ENSMUSG00000028756	Pink1	PTEN induced putative kinase 1 [Source:MGI Symbol;Acc:MGI:1916193] && sp|Q99MQ3|PINK1_MOUSE Serine/threonine-protein kinase PINK1, mitochondrial OS=Mus musculus OX=10090 GN=Pink1 PE=1 SV=2 && PF00069:Protein kinase domain	4:138040720-138053618	1269.23	1259.8	2663.19	2666.88	1264.52	2665.04	-1.0755	8.55e-13	1.86e-11
ENSMUSG00000036391	Sec24a	Sec24 related gene family, member A (S. cerevisiae) [Source:MGI Symbol;Acc:MGI:1924621] && sp|Q3U2P1|SC24A_MOUSE Protein transport protein Sec24A OS=Mus musculus OX=10090 GN=Sec24a PE=1 SV=1 && -	11:51583091-51654461	2634.14	2892.75	5554.88	5515.84	2763.44	5535.36	-1.00216	9.12e-13	1.98e-11
ENSMUSG00000078974	Sec61g	SEC61, gamma subunit [Source:MGI Symbol;Acc:MGI:1202066] && sp|Q3T104|SC61G_BOVIN Protein transport protein Sec61 subunit gamma OS=Bos taurus OX=9913 GN=SEC61G PE=3 SV=1 && PF00584:SecE/Sec61-gamma subunits of protein translocation complex	11:16450530-16458484	1347.42	1438.75	2967.53	2876.73	1393.08	2922.13	-1.06865	9.17e-13	1.99e-11
ENSMUSG00000068744	Psrc1	proline/serine-rich coiled-coil 1 [Source:MGI Symbol;Acc:MGI:1913099] && sp|Q9D0P7|PSRC1_MOUSE Proline/serine-rich coiled-coil protein 1 OS=Mus musculus OX=10090 GN=Psrc1 PE=1 SV=2 && -	3:108291155-108295547	1660.08	1702.1	655.567	745.589	1681.09	700.578	1.26251	9.92e-13	2.15e-11
ENSMUSG00000025964	Adam23	a disintegrin and metallopeptidase domain 23 [Source:MGI Symbol;Acc:MGI:1345162] && sp|Q9R1V7|ADA23_MOUSE Disintegrin and metalloproteinase domain-containing protein 23 OS=Mus musculus OX=10090 GN=Adam23 PE=1 SV=1 && PF01421:Reprolysin (M12B) family zinc metalloprotease|PF00200:Disintegrin|PF08516:ADAM cysteine-rich|PF01562:Reprolysin family propeptide	1:63485050-63635435	5.12429	2.04534	69.8493	61.2922	3.58481	65.5707	-4.14795	9.95e-13	2.16e-11
ENSMUSG00000093769	H3c14	H3 clustered histone 14 [Source:MGI Symbol;Acc:MGI:2448355] && sp|P84227|H32_BOVIN Histone H3.2 OS=Bos taurus OX=9913 PE=1 SV=2 && PF00125:Core histone H2A/H2B/H3/H4	3:96154001-96176457	3103.11	2938.53	5903.12	6060.16	3020.82	5981.64	-0.985584	1.03e-12	2.23e-11
ENSMUSG00000050600	Zfp831	zinc finger protein 831 [Source:MGI Symbol;Acc:MGI:3641861] && sp|Q5JPB2|ZN831_HUMAN Zinc finger protein 831 OS=Homo sapiens OX=9606 GN=ZNF831 PE=2 SV=4 && -	2:174485327-174552625	4207.8	4352.87	2079.46	2214.6	4280.33	2147.03	0.995302	1.07e-12	2.31e-11
ENSMUSG00000029204	Rhoh	ras homolog family member H [Source:MGI Symbol;Acc:MGI:1921984] && sp|Q9D3G9|RHOH_MOUSE Rho-related GTP-binding protein RhoH OS=Mus musculus OX=10090 GN=Rhoh PE=1 SV=1 && -	5:66018556-66054043	11083.6	11422.6	5633.71	6039.09	11253.1	5836.4	0.947143	1.08e-12	2.33e-11
ENSMUSG00000014959	Gorasp2	golgi reassembly stacking protein 2 [Source:MGI Symbol;Acc:MGI:2135962] && sp|Q99JX3|GORS2_MOUSE Golgi reassembly-stacking protein 2 OS=Mus musculus OX=10090 GN=Gorasp2 PE=1 SV=3 && PF04495:GRASP55/65 PDZ-like domain	2:70491920-70542980	2603.26	2648.73	5147.77	5181.41	2626	5164.59	-0.975755	1.12e-12	2.42e-11
ENSMUSG00000034796	Cpne7	copine VII [Source:MGI Symbol;Acc:MGI:2142747] && sp|Q0VE82|CPNE7_MOUSE Copine-7 OS=Mus musculus OX=10090 GN=Cpne7 PE=1 SV=1 && PF07002:Copine	8:123844113-123861921	45.3031	59.9644	1.99659	0	52.6338	0.998294	5.57805	1.19e-12	2.57e-11
ENSMUSG00000029283	Cdc7	cell division cycle 7 (S. cerevisiae) [Source:MGI Symbol;Acc:MGI:1309511] && sp|Q9Z0H0|CDC7_MOUSE Cell division cycle 7-related protein kinase OS=Mus musculus OX=10090 GN=Cdc7 PE=1 SV=2 && PF00069:Protein kinase domain	5:107112188-107132298	1774.24	1740.75	700.469	791.584	1757.49	746.027	1.23596	1.21e-12	2.62e-11
ENSMUSG00000027002	Nckap1	NCK-associated protein 1 [Source:MGI Symbol;Acc:MGI:1355333] && sp|P28660|NCKP1_MOUSE Nck-associated protein 1 OS=Mus musculus OX=10090 GN=Nckap1 PE=1 SV=2 && -	2:80330856-80411724	75.1264	92.5048	315.31	341.174	83.8156	328.242	-1.96783	1.23e-12	2.65e-11
ENSMUSG00000020077	Srgn	serglycin [Source:MGI Symbol;Acc:MGI:97756] && sp|P13609|SRGN_MOUSE Serglycin OS=Mus musculus OX=10090 GN=Srgn PE=1 SV=1 && -	10:62329612-62363230	16020.6	15246.8	29023.7	28752.2	15633.7	28887.9	-0.885803	1.27e-12	2.74e-11
ENSMUSG00000031997	Trpc6	transient receptor potential cation channel, subfamily C, member 6 [Source:MGI Symbol;Acc:MGI:109523] && sp|Q61143|TRPC6_MOUSE Short transient receptor potential channel 6 OS=Mus musculus OX=10090 GN=Trpc6 PE=1 SV=3 && PF08344:Transient receptor ion channel II|PF12796:Ankyrin repeats (3 copies)|PF00520:Ion transport protein	9:8544143-8680742	5.55e-17	5.55e-17	33.9185	65.3147	5.55e-17	49.6166	-8.63616	1.36e-12	2.94e-11
ENSMUSG00000040350	Trim7	tripartite motif-containing 7 [Source:MGI Symbol;Acc:MGI:2137353] && sp|Q923T7|TRIM7_MOUSE E3 ubiquitin-protein ligase TRIM7 OS=Mus musculus OX=10090 GN=Trim7 PE=2 SV=2 && PF00622:SPRY domain|PF13765:SPRY-associated domain	11:48716967-48743036	2118.8	2052.9	958.909	941.976	2085.85	950.442	1.13387	1.44e-12	3.1e-11
ENSMUSG00000042759	Apobr	apolipoprotein B receptor [Source:MGI Symbol;Acc:MGI:2176230] && sp|Q8VBT6|APOBR_MOUSE Apolipoprotein B receptor OS=Mus musculus OX=10090 GN=Apobr PE=1 SV=1 && -	7:126184114-126188284	125.493	130.146	465.986	408.171	127.819	437.079	-1.77271	1.49e-12	3.2e-11
ENSMUSG00000059895	Ptp4a3	protein tyrosine phosphatase 4a3 [Source:MGI Symbol;Acc:MGI:1277098] && sp|Q9D658|TP4A3_MOUSE Protein tyrosine phosphatase type IVA 3 OS=Mus musculus OX=10090 GN=Ptp4a3 PE=1 SV=1 && -	15:73594994-73630615	5436.92	5864.83	12354.1	10436.5	5650.88	11395.3	-1.01185	1.53e-12	3.29e-11
ENSMUSG00000054555	Adam12	a disintegrin and metallopeptidase domain 12 (meltrin alpha) [Source:MGI Symbol;Acc:MGI:105378] && sp|Q61824|ADA12_MOUSE Disintegrin and metalloproteinase domain-containing protein 12 OS=Mus musculus OX=10090 GN=Adam12 PE=1 SV=2 && -	7:133484928-133833875	3.09409	4.06487	60.8663	64.215	3.57948	62.5407	-4.0807	1.6e-12	3.42e-11
ENSMUSG00000021427	Ssr1	signal sequence receptor, alpha [Source:MGI Symbol;Acc:MGI:105082] && sp|Q9CY50|SSRA_MOUSE Translocon-associated protein subunit alpha OS=Mus musculus OX=10090 GN=Ssr1 PE=1 SV=1 && -	13:38150581-38178193	6861.43	6770.8	12606.5	13646.9	6816.12	13126.7	-0.945477	1.6e-12	3.43e-11
ENSMUSG00000070942	Il1rl2	interleukin 1 receptor-like 2 [Source:MGI Symbol;Acc:MGI:1913107] && sp|Q9ERS7|ILRL2_MOUSE Interleukin-1 receptor-like 2 OS=Mus musculus OX=10090 GN=Il1rl2 PE=1 SV=1 && PF13895:Immunoglobulin domain|PF01582:TIR domain	1:40363770-40406722	30.8574	30.5059	150.667	185.976	30.6816	168.322	-2.4512	1.61e-12	3.45e-11
ENSMUSG00000032815	Fanca	Fanconi anemia, complementation group A [Source:MGI Symbol;Acc:MGI:1341823] && sp|Q9JL70|FANCA_MOUSE Fanconi anemia group A protein homolog OS=Mus musculus OX=10090 GN=Fanca PE=2 SV=2 && PF03511:Fanconi anaemia group A protein|PF15865:Fanconi anaemia group A protein N terminus	8:123995039-124045315	1031.67	1169.29	441.041	386.131	1100.48	413.586	1.41176	1.62e-12	3.46e-11
ENSMUSG00000089762	Ier5l	immediate early response 5-like [Source:MGI Symbol;Acc:MGI:1919750] && sp|Q99J55|IER5L_MOUSE Immediate early response gene 5-like protein OS=Mus musculus OX=10090 GN=Ier5l PE=2 SV=1 && PF05760:Immediate early response protein (IER)	2:30361549-30364231	234.555	279.592	917.005	714.772	257.073	815.888	-1.66557	1.64e-12	3.5e-11
ENSMUSG00000044229	Nxpe4	neurexophilin and PC-esterase domain family, member 4 [Source:MGI Symbol;Acc:MGI:1924792] && sp|Q52KP5|NXPE4_MOUSE NXPE family member 4 OS=Mus musculus OX=10090 GN=Nxpe4 PE=2 SV=1 && PF06312:Neurexophilin	9:48073321-48311325	214.936	188.126	44.904	37.3304	201.531	41.1172	2.29004	1.64e-12	3.5e-11
ENSMUSG00000044678	Ly6k	lymphocyte antigen 6 complex, locus K [Source:MGI Symbol;Acc:MGI:1923736] && sp|Q9CWP4|LY6K_MOUSE Lymphocyte antigen 6K OS=Mus musculus OX=10090 GN=Ly6k PE=1 SV=1 && -	15:74668723-74671835	15.4189	13.2263	103.772	114.061	14.3226	108.917	-2.91637	1.76e-12	3.75e-11
ENSMUSG00000021687	Scamp1	secretory carrier membrane protein 1 [Source:MGI Symbol;Acc:MGI:1349480] && sp|Q8K021|SCAM1_MOUSE Secretory carrier-associated membrane protein 1 OS=Mus musculus OX=10090 GN=Scamp1 PE=1 SV=1 && PF04144:SCAMP family	13:94337818-94422365	155.362	192.144	537.824	598.964	173.753	568.394	-1.70911	1.9e-12	4.04e-11
ENSMUSG00000021917	Spcs1	signal peptidase complex subunit 1 homolog (S. cerevisiae) [Source:MGI Symbol;Acc:MGI:1916269] && sp|Q9D958|SPCS1_MOUSE Signal peptidase complex subunit 1 OS=Mus musculus OX=10090 GN=Spcs1 PE=2 SV=3 && -	14:30721783-30723629	571.907	644.626	1516.69	1422.05	608.267	1469.37	-1.27219	1.97e-12	4.19e-11
ENSMUSG00000026271	Gpr35	G protein-coupled receptor 35 [Source:MGI Symbol;Acc:MGI:1929509] && sp|Q9ES90|GPR35_MOUSE G-protein coupled receptor 35 OS=Mus musculus OX=10090 GN=Gpr35 PE=2 SV=1 && PF00001:7 transmembrane receptor (rhodopsin family)	1:92878587-92914113	19.5709	25.4051	125.72	177.396	22.488	151.558	-2.74583	2e-12	4.25e-11
ENSMUSG00000039304	Tnfsf10	tumor necrosis factor (ligand) superfamily, member 10 [Source:MGI Symbol;Acc:MGI:107414] && sp|P50592|TNF10_MOUSE Tumor necrosis factor ligand superfamily member 10 OS=Mus musculus OX=10090 GN=Tnfsf10 PE=2 SV=1 && -	3:27371177-27396576	641.8	606.017	199.563	215.637	623.908	207.6	1.5868	2.06e-12	4.37e-11
ENSMUSG00000039115	Itga9	integrin alpha 9 [Source:MGI Symbol;Acc:MGI:104756] && sp|B8JK39|ITA9_MOUSE Integrin alpha-9 OS=Mus musculus OX=10090 GN=Itga9 PE=1 SV=1 && PF01839:FG-GAP repeat|PF08441:Integrin alpha	9:118435758-118730071	50.4211	56.9296	263.429	221.296	53.6754	242.362	-2.17211	2.09e-12	4.44e-11
ENSMUSG00000029516	Cit	citron [Source:MGI Symbol;Acc:MGI:105313] && sp|P49025|CTRO_MOUSE Citron Rho-interacting kinase OS=Mus musculus OX=10090 GN=Cit PE=1 SV=3 && PF00780:CNH domain|PF00069:Protein kinase domain|PF00169:PH domain	5:115983337-116147006	2925.18	2837.87	1427.89	1357.85	2881.52	1392.87	1.04874	2.12e-12	4.49e-11
ENSMUSG00000026354	Lct	lactase [Source:MGI Symbol;Acc:MGI:104576] && sp|Q02401|LPH_RAT Lactase-phlorizin hydrolase OS=Rattus norvegicus OX=10116 GN=Lct PE=2 SV=2 && PF00232:Glycosyl hydrolase family 1	1:128212493-128256055	78.2687	128.055	9.97823	9.57591	103.162	9.77707	3.38265	2.12e-12	4.49e-11
ENSMUSG00000021720	Rnf180	ring finger protein 180 [Source:MGI Symbol;Acc:MGI:1919066] && sp|Q3U827|RN180_MOUSE E3 ubiquitin-protein ligase RNF180 OS=Mus musculus OX=10090 GN=Rnf180 PE=1 SV=2 && -	13:105266509-105431323	8.21787	6.10934	68.8448	95.9209	7.1636	82.3829	-3.50152	2.18e-12	4.62e-11
ENSMUSG00000079800	ENSMUSG00000079800	- && sp|Q13342|SP140_HUMAN Nuclear body protein SP140 OS=Homo sapiens OX=9606 GN=SP140 PE=1 SV=2 && PF03172:HSR domain	GL456210.1:1-124353	5307.41	7648.23	2606.31	2801.07	6477.82	2703.69	1.26053	2.19e-12	4.64e-11
ENSMUSG00000006736	Tspan31	tetraspanin 31 [Source:MGI Symbol;Acc:MGI:1914375] && sp|Q9CQ88|TSN31_MOUSE Tetraspanin-31 OS=Mus musculus OX=10090 GN=Tspan31 PE=1 SV=1 && PF00335:Tetraspanin family	10:126903149-126906133	1399.88	1511.95	2950.56	3042.54	1455.92	2996.55	-1.04131	2.23e-12	4.71e-11
ENSMUSG00000022108	Itm2b	integral membrane protein 2B [Source:MGI Symbol;Acc:MGI:1309517] && sp|O89051|ITM2B_MOUSE Integral membrane protein 2B OS=Mus musculus OX=10090 GN=Itm2b PE=1 SV=1 && PF04089:BRICHOS domain	14:73599666-73622729	9673.49	9761.18	18314.1	18674.9	9717.33	18494.5	-0.928456	2.29e-12	4.84e-11
ENSMUSG00000004668	Abca13	ATP-binding cassette, sub-family A (ABC1), member 13 [Source:MGI Symbol;Acc:MGI:2388707] && sp|Q5SSE9|ABCAD_MOUSE ATP-binding cassette sub-family A member 13 OS=Mus musculus OX=10090 GN=Abca13 PE=1 SV=1 && PF12698:ABC-2 family transporter protein|PF00005:ABC transporter	11:9141942-9634259	39.1166	47.7726	203.555	208.91	43.4446	206.233	-2.2437	2.43e-12	5.12e-11
ENSMUSG00000030103	Bhlhe40	basic helix-loop-helix family, member e40 [Source:MGI Symbol;Acc:MGI:1097714] && sp|O35185|BHE40_MOUSE Class E basic helix-loop-helix protein 40 OS=Mus musculus OX=10090 GN=Bhlhe40 PE=1 SV=1 && PF07527:Hairy Orange|PF00010:Helix-loop-helix DNA-binding domain	6:108637590-108643886	13661.2	13543.6	7035.65	7302.09	13602.4	7168.87	0.924023	2.48e-12	5.22e-11
ENSMUSG00000030671	Pde3b	phosphodiesterase 3B, cGMP-inhibited [Source:MGI Symbol;Acc:MGI:1333863] && sp|Q61409|PDE3B_MOUSE cGMP-inhibited 3',5'-cyclic phosphodiesterase B OS=Mus musculus OX=10090 GN=Pde3b PE=1 SV=2 && PF00233:3'5'-cyclic nucleotide phosphodiesterase	7:114014516-114138486	6594.03	6941.61	12568.6	13296.1	6767.82	12932.4	-0.934212	2.53e-12	5.32e-11
ENSMUSG00000035042	Ccl5	chemokine (C-C motif) ligand 5 [Source:MGI Symbol;Acc:MGI:98262] && sp|P30882|CCL5_MOUSE C-C motif chemokine 5 OS=Mus musculus OX=10090 GN=Ccl5 PE=1 SV=2 && -	11:83416604-83421344	397.967	291.866	977.866	1034	344.917	1005.93	-1.54399	2.55e-12	5.37e-11
ENSMUSG00000031327	Chic1	cysteine-rich hydrophobic domain 1 [Source:MGI Symbol;Acc:MGI:1344694] && sp|Q8CBW7|CHIC1_MOUSE Cysteine-rich hydrophobic domain-containing protein 1 OS=Mus musculus OX=10090 GN=Chic1 PE=2 SV=2 && PF10256:Golgin subfamily A member 7/ERF4 family	X:102400082-102439698	542.133	748.305	145.677	199.429	645.219	172.553	1.90172	2.58e-12	5.41e-11
ENSMUSG00000018417	Myo1b	myosin IB [Source:MGI Symbol;Acc:MGI:107752] && sp|P46735|MYO1B_MOUSE Unconventional myosin-Ib OS=Mus musculus OX=10090 GN=Myo1b PE=1 SV=3 && PF00063:Myosin head (motor domain)|PF06017:Unconventional myosin tail, actin- and lipid-binding	1:51788924-51955230	23.7197	39.6173	207.551	167.621	31.6685	187.586	-2.56136	2.6e-12	5.46e-11
ENSMUSG00000039187	Fanci	Fanconi anemia, complementation group I [Source:MGI Symbol;Acc:MGI:2384790] && sp|Q8K368|FANCI_MOUSE Fanconi anemia group I protein homolog OS=Mus musculus OX=10090 GN=Fanci PE=1 SV=2 && PF14675:FANCI solenoid 1|PF14679:FANCI helical domain 1|PF14676:FANCI solenoid 2|PF14674:FANCI solenoid 1 cap|PF14678:FANCI solenoid 4|PF14680:FANCI helical domain 2|PF14677:FANCI solenoid 3	7:79041677-79100012	1408.1	1481.45	632.622	581.637	1444.78	607.129	1.25069	2.63e-12	5.51e-11
ENSMUSG00000039629	Strip2	striatin interacting protein 2 [Source:MGI Symbol;Acc:MGI:2444363] && sp|Q8C9H6|STRP2_MOUSE Striatin-interacting proteins 2 OS=Mus musculus OX=10090 GN=Strip2 PE=1 SV=1 && PF11882:Domain of unknown function (DUF3402)|PF07923:N1221-like protein	6:29917011-29959680	14.3902	12.2096	100.78	102.538	13.2999	101.659	-2.92292	2.76e-12	5.77e-11
ENSMUSG00000056515	Rab31	RAB31, member RAS oncogene family [Source:MGI Symbol;Acc:MGI:1914603] && sp|Q921E2|RAB31_MOUSE Ras-related protein Rab-31 OS=Mus musculus OX=10090 GN=Rab31 PE=1 SV=1 && PF00071:Ras family	17:65958724-66079747	602.691	522.654	1372.01	1370.33	562.673	1371.17	-1.2849	2.76e-12	5.78e-11
ENSMUSG00000018322	Tomm34	translocase of outer mitochondrial membrane 34 [Source:MGI Symbol;Acc:MGI:1914395] && sp|Q9CYG7|TOM34_MOUSE Mitochondrial import receptor subunit TOM34 OS=Mus musculus OX=10090 GN=Tomm34 PE=1 SV=1 && PF00515:Tetratricopeptide repeat	2:163895460-163913089	3294.44	3344.22	1651.4	1688.49	3319.33	1669.94	0.991022	2.76e-12	5.78e-11
ENSMUSG00000030970	Ctbp2	C-terminal binding protein 2 [Source:MGI Symbol;Acc:MGI:1201686] && sp|P56546|CTBP2_MOUSE C-terminal-binding protein 2 OS=Mus musculus OX=10090 GN=Ctbp2 PE=1 SV=2 && PF02826:D-isomer specific 2-hydroxyacid dehydrogenase, NAD binding domain|PF00389:D-isomer specific 2-hydroxyacid dehydrogenase, catalytic domain	7:132589292-132726083	13.4154	22.3439	114.745	147.655	17.8797	131.2	-2.86641	2.91e-12	6.06e-11
ENSMUSG00000003206	Ebi3	Epstein-Barr virus induced gene 3 [Source:MGI Symbol;Acc:MGI:1354171] && sp|O35228|IL27B_MOUSE Interleukin-27 subunit beta OS=Mus musculus OX=10090 GN=Ebi3 PE=1 SV=1 && -	17:56259640-56264022	1699.19	1866.81	3671.99	3481.4	1783	3576.69	-1.00424	2.98e-12	6.21e-11
ENSMUSG00000028005	Gucy1b1	guanylate cyclase 1, soluble, beta 1 [Source:MGI Symbol;Acc:MGI:1860604] && sp|O54865|GCYB1_MOUSE Guanylate cyclase soluble subunit beta-1 OS=Mus musculus OX=10090 GN=Gucy1b1 PE=1 SV=1 && PF00211:Adenylate and Guanylate cyclase catalytic domain|PF07700:Haem-NO-binding|PF07701:Heme NO binding associated	3:81939313-81981996	3.08113	2.03878	47.8851	106.59	2.55996	77.2375	-4.84943	3.03e-12	6.32e-11
ENSMUSG00000026981	Il1rn	interleukin 1 receptor antagonist [Source:MGI Symbol;Acc:MGI:96547] && - && -	2:24226865-24241506	197.416	149.507	1433.89	604.361	173.462	1019.13	-2.55379	3.07e-12	6.38e-11
ENSMUSG00000041028	Ghitm	growth hormone inducible transmembrane protein [Source:MGI Symbol;Acc:MGI:1913342] && sp|Q91VC9|GHITM_MOUSE Growth hormone-inducible transmembrane protein OS=Mus musculus OX=10090 GN=Ghitm PE=1 SV=1 && PF01027:Inhibitor of apoptosis-promoting Bax1	14:36842049-36857229	11075.4	11117.6	20527.2	21310.2	11096.5	20918.7	-0.914686	3.16e-12	6.57e-11
ENSMUSG00000051977	Prdm9	PR domain containing 9 [Source:MGI Symbol;Acc:MGI:2384854] && sp|Q96EQ9|PRDM9_MOUSE Histone-lysine N-methyltransferase PRDM9 OS=Mus musculus OX=10090 GN=Prdm9 PE=1 SV=2 && PF09514:SSXRD motif|PF00096:Zinc finger, C2H2 type|PF01352:KRAB box	17:15763341-15784616	1073.78	985.284	386.156	408.245	1029.53	397.2	1.37368	3.24e-12	6.74e-11
ENSMUSG00000020149	Rab1a	RAB1A, member RAS oncogene family [Source:MGI Symbol;Acc:MGI:97842] && sp|P62822|RAB1A_CANLF Ras-related protein Rab-1A OS=Canis lupus familiaris OX=9615 GN=RAB1A PE=1 SV=3 && PF00071:Ras family	11:20151432-20176856	2842.92	3006.64	5528.94	6016.1	2924.78	5772.52	-0.980855	3.32e-12	6.88e-11
ENSMUSG00000015340	Cybb	cytochrome b-245, beta polypeptide [Source:MGI Symbol;Acc:MGI:88574] && sp|Q61093|CY24B_MOUSE Cytochrome b-245 heavy chain OS=Mus musculus OX=10090 GN=Cybb PE=1 SV=1 && -	X:9301491-9354010	20054.6	20100.9	35819.9	37388.2	20077.8	36604	-0.866402	3.33e-12	6.9e-11
ENSMUSG00000063873	Slc24a3	solute carrier family 24 (sodium/potassium/calcium exchanger), member 3 [Source:MGI Symbol;Acc:MGI:2137513] && sp|Q99PD7|NCKX3_MOUSE Sodium/potassium/calcium exchanger 3 OS=Mus musculus OX=10090 GN=Slc24a3 PE=1 SV=3 && -	2:145009674-145484086	0.00352996	1.01423	40.9088	47.9461	0.508881	44.4274	-6.13003	3.34e-12	6.91e-11
ENSMUSG00000021262	Evl	Ena-vasodilator stimulated phosphoprotein [Source:MGI Symbol;Acc:MGI:1194884] && sp|P70429|EVL_MOUSE Ena/VASP-like protein OS=Mus musculus OX=10090 GN=Evl PE=1 SV=2 && PF00568:WH1 domain|PF08776:VASP tetramerisation domain	12:108520979-108654775	7429.2	7500.85	3972.34	3838.84	7465.03	3905.59	0.934597	3.37e-12	6.98e-11
ENSMUSG00000053318	Slamf8	SLAM family member 8 [Source:MGI Symbol;Acc:MGI:1921998] && sp|Q9D3G2|SLAF8_MOUSE SLAM family member 8 OS=Mus musculus OX=10090 GN=Slamf8 PE=2 SV=2 && -	1:172409325-172418135	2.08653	7.09912	79.8291	63.1806	4.59282	71.5048	-3.92276	3.39e-12	7.01e-11
ENSMUSG00000069920	B3gnt9	UDP-GlcNAc:betaGal beta-1,3-N-acetylglucosaminyltransferase 9 [Source:MGI Symbol;Acc:MGI:2142841] && sp|Q8VI16|B3GN9_MOUSE UDP-GlcNAc:betaGal beta-1,3-N-acetylglucosaminyltransferase 9 OS=Mus musculus OX=10090 GN=B3gnt9 PE=2 SV=1 && PF01762:Galactosyltransferase	8:105979270-105981785	65.6899	26.5081	293.359	306.662	46.099	300.011	-2.6989	3.49e-12	7.2e-11
ENSMUSG00000033016	Nfatc1	nuclear factor of activated T cells, cytoplasmic, calcineurin dependent 1 [Source:MGI Symbol;Acc:MGI:102469] && sp|O88942|NFAC1_MOUSE Nuclear factor of activated T-cells, cytoplasmic 1 OS=Mus musculus OX=10090 GN=Nfatc1 PE=1 SV=1 && -	18:80649420-80756286	15395.3	14520.8	8160.2	7199.48	14958	7679.84	0.961779	3.5e-12	7.22e-11
ENSMUSG00000026482	Rgl1	ral guanine nucleotide dissociation stimulator,-like 1 [Source:MGI Symbol;Acc:MGI:107484] && sp|Q60695|RGL1_MOUSE Ral guanine nucleotide dissociation stimulator-like 1 OS=Mus musculus OX=10090 GN=Rgl1 PE=1 SV=2 && PF00618:RasGEF N-terminal motif|PF00788:Ras association (RalGDS/AF-6) domain|PF00617:RasGEF domain	1:152392511-152642102	213.984	256.205	710.451	674.603	235.095	692.527	-1.55803	3.52e-12	7.27e-11
ENSMUSG00000023827	Agpat4	1-acylglycerol-3-phosphate O-acyltransferase 4 (lysophosphatidic acid acyltransferase, delta) [Source:MGI Symbol;Acc:MGI:1915512] && sp|Q8K4X7|PLCD_MOUSE 1-acyl-sn-glycerol-3-phosphate acyltransferase delta OS=Mus musculus OX=10090 GN=Agpat4 PE=1 SV=1 && PF16076:Acyltransferase C-terminus|PF01553:Acyltransferase	17:12337591-12438532	804.361	912.04	1915.82	1968.31	858.201	1942.07	-1.17807	3.76e-12	7.76e-11
ENSMUSG00000036938	Try5	trypsin 5 [Source:MGI Symbol;Acc:MGI:102756] && sp|P00763|TRY2_RAT Anionic trypsin-2 OS=Rattus norvegicus OX=10116 GN=Prss2 PE=1 SV=2 && PF00089:Trypsin	6:41288167-41293775	5.55e-17	5.55e-17	33.9219	48.9489	5.55e-17	41.4354	-8.37739	3.81e-12	7.86e-11
ENSMUSG00000029163	Emilin1	elastin microfibril interfacer 1 [Source:MGI Symbol;Acc:MGI:1926189] && sp|Q99K41|EMIL1_MOUSE EMILIN-1 OS=Mus musculus OX=10090 GN=Emilin1 PE=1 SV=1 && -	5:31070746-31078621	45.3266	69.1001	244.462	314.407	57.2133	279.435	-2.28548	3.88e-12	7.98e-11
ENSMUSG00000045382	Cxcr4	chemokine (C-X-C motif) receptor 4 [Source:MGI Symbol;Acc:MGI:109563] && sp|P70658|CXCR4_MOUSE C-X-C chemokine receptor type 4 OS=Mus musculus OX=10090 GN=Cxcr4 PE=1 SV=2 && PF12109:CXCR4 Chemokine receptor N terminal|PF00001:7 transmembrane receptor (rhodopsin family)	1:128515936-128520030	1763.97	1833.27	3575.2	3501.53	1798.62	3538.37	-0.976133	3.88e-12	7.99e-11
ENSMUSG00000038774	Ascc3	activating signal cointegrator 1 complex subunit 3 [Source:MGI Symbol;Acc:MGI:1925237] && sp|E9PZJ8|ASCC3_MOUSE Activating signal cointegrator 1 complex subunit 3 OS=Mus musculus OX=10090 GN=Ascc3 PE=1 SV=1 && PF02889:Sec63 Brl domain|PF00270:DEAD/DEAH box helicase|PF00271:Helicase conserved C-terminal domain	10:50468765-50727581	4516.35	4513.53	8180.15	9098.89	4514.94	8639.52	-0.936243	4.05e-12	8.32e-11
ENSMUSG00000078901	Gm14440	predicted gene 14440 [Source:MGI Symbol;Acc:MGI:3702430] && sp|E9QAG8|ZN431_MOUSE Zinc finger protein 431 OS=Mus musculus OX=10090 GN=Znf431 PE=1 SV=1 && -	2:175116856-175132453	77.1786	92.5079	9.97866	8.60959	84.8432	9.29413	3.17354	5.12e-12	1.05e-10
ENSMUSG00000030109	Slc6a12	solute carrier family 6 (neurotransmitter transporter, betaine/GABA), member 12 [Source:MGI Symbol;Acc:MGI:95628] && sp|P31651|S6A12_MOUSE Sodium- and chloride-dependent betaine transporter OS=Mus musculus OX=10090 GN=Slc6a12 PE=2 SV=1 && PF00209:Sodium:neurotransmitter symporter family	6:121320035-121342734	5.55e-17	5.55e-17	34.9214	43.1638	5.55e-17	39.0426	-8.29202	5.17e-12	1.06e-10
ENSMUSG00000034664	Itga2b	integrin alpha 2b [Source:MGI Symbol;Acc:MGI:96601] && sp|Q9QUM0|ITA2B_MOUSE Integrin alpha-IIb OS=Mus musculus OX=10090 GN=Itga2b PE=1 SV=2 && PF01839:FG-GAP repeat|PF08441:Integrin alpha	11:102344123-102360948	146.103	178.928	493.92	543.378	162.515	518.649	-1.6734	5.38e-12	1.1e-10
ENSMUSG00000034636	Zyg11b	zyg-ll family member B, cell cycle regulator [Source:MGI Symbol;Acc:MGI:2685277] && sp|Q3UFS0|ZY11B_MOUSE Protein zyg-11 homolog B OS=Mus musculus OX=10090 GN=Zyg11b PE=1 SV=2 && -	4:108086921-108158293	5254.84	5170.38	9766.7	9726.51	5212.61	9746.6	-0.902879	5.47e-12	1.12e-10
ENSMUSG00000029804	Herc3	hect domain and RLD 3 [Source:MGI Symbol;Acc:MGI:1921248] && sp|Q15034|HERC3_HUMAN Probable E3 ubiquitin-protein ligase HERC3 OS=Homo sapiens OX=9606 GN=HERC3 PE=1 SV=1 && PF00632:HECT-domain (ubiquitin-transferase)|PF00415:Regulator of chromosome condensation (RCC1) repeat	6:58808450-58897383	3019.82	3046.3	1499.73	1544.75	3033.06	1522.24	0.994495	5.51e-12	1.13e-10
ENSMUSG00000025986	Slc39a10	solute carrier family 39 (zinc transporter), member 10 [Source:MGI Symbol;Acc:MGI:1914515] && sp|Q6P5F6|S39AA_MOUSE Zinc transporter ZIP10 OS=Mus musculus OX=10090 GN=Slc39a10 PE=1 SV=1 && -	1:46846704-46932012	1261.01	1300.47	528.845	549.105	1280.74	538.975	1.24845	5.62e-12	1.15e-10
ENSMUSG00000024150	Mcfd2	multiple coagulation factor deficiency 2 [Source:MGI Symbol;Acc:MGI:2183439] && sp|Q8K5B2|MCFD2_MOUSE Multiple coagulation factor deficiency protein 2 homolog OS=Mus musculus OX=10090 GN=Mcfd2 PE=1 SV=1 && PF13499:EF-hand domain pair	17:87561871-87573363	541.082	685.278	1475.78	1591.73	613.18	1533.75	-1.32248	5.65e-12	1.15e-10
ENSMUSG00000046152	Fut10	fucosyltransferase 10 [Source:MGI Symbol;Acc:MGI:2384748] && sp|Q5F2L2|FUT10_MOUSE Alpha-(1,3)-fucosyltransferase 10 OS=Mus musculus OX=10090 GN=Fut10 PE=2 SV=1 && PF17039:Fucosyltransferase, N-terminal|PF00852:Glycosyltransferase family 10 (fucosyltransferase) C-term	8:31677359-31751766	48.3734	57.9406	1.9955	1.91217	53.157	1.95383	4.67868	5.94e-12	1.21e-10
ENSMUSG00000029177	Cenpa	centromere protein A [Source:MGI Symbol;Acc:MGI:88375] && - && -	5:30824121-30832174	3923.92	4089.52	2018.6	2092.89	4006.72	2055.74	0.9627	5.95e-12	1.22e-10
ENSMUSG00000024730	Ms4a8a	membrane-spanning 4-domains, subfamily A, member 8A [Source:MGI Symbol;Acc:MGI:1927657] && sp|Q99N10|M4A8_MOUSE Membrane-spanning 4-domains subfamily A member 8 OS=Mus musculus OX=10090 GN=Ms4a8 PE=2 SV=4 && PF04103:CD20-like family	19:11044835-11058466	5.19921	16.2313	100.777	119.836	10.7152	110.307	-3.34742	6.03e-12	1.23e-10
ENSMUSG00000024121	Atp6v0c	ATPase, H+ transporting, lysosomal V0 subunit C [Source:MGI Symbol;Acc:MGI:88116] && sp|P63082|VATL_MOUSE V-type proton ATPase 16 kDa proteolipid subunit OS=Mus musculus OX=10090 GN=Atp6v0c PE=1 SV=1 && PF00137:ATP synthase subunit C	17:24382840-24388676	1758.84	1925.78	3611.12	3660.62	1842.31	3635.87	-0.980724	6.31e-12	1.29e-10
ENSMUSG00000064267	Hvcn1	hydrogen voltage-gated channel 1 [Source:MGI Symbol;Acc:MGI:1921346] && sp|Q3U2S8|HVCN1_MOUSE Voltage-gated hydrogen channel 1 OS=Mus musculus OX=10090 GN=Hvcn1 PE=1 SV=2 && -	5:122344867-122380360	14073.6	14453.7	7638.34	7620.22	14263.6	7629.28	0.902713	7.07e-12	1.44e-10
ENSMUSG00000009654	Oit3	oncoprotein induced transcript 3 [Source:MGI Symbol;Acc:MGI:1201782] && sp|Q8R4V5|OIT3_MOUSE Oncoprotein-induced transcript 3 protein OS=Mus musculus OX=10090 GN=Oit3 PE=2 SV=2 && PF00100:Zona pellucida-like domain|PF14670:Coagulation Factor Xa inhibitory site	10:59258780-59277600	6.23541	19.2763	124.729	114.964	12.7558	119.847	-3.21826	7.13e-12	1.45e-10
ENSMUSG00000026836	Acvr1	activin A receptor, type 1 [Source:MGI Symbol;Acc:MGI:87911] && sp|P37172|ACVR1_MOUSE Activin receptor type-1 OS=Mus musculus OX=10090 GN=Acvr1 PE=2 SV=2 && PF08515:Transforming growth factor beta type I GS-motif|PF01064:Activin types I and II receptor domain|PF07714:Protein tyrosine kinase	2:58278656-58457169	8.20439	4.08225	71.8433	70.9055	6.14332	71.3744	-3.51283	7.46e-12	1.52e-10
ENSMUSG00000005610	Eif4g2	eukaryotic translation initiation factor 4, gamma 2 [Source:MGI Symbol;Acc:MGI:109207] && sp|Q62448|IF4G2_MOUSE Eukaryotic translation initiation factor 4 gamma 2 OS=Mus musculus OX=10090 GN=Eif4g2 PE=1 SV=2 && PF02847:MA3 domain|PF02020:eIF4-gamma/eIF5/eIF2-epsilon|PF02854:MIF4G domain	7:110666957-110682237	19866.4	20344.9	35905.7	36493.1	20105.7	36199.4	-0.84836	7.78e-12	1.58e-10
ENSMUSG00000025461	Scart1	scavenger receptor family member expressed on T cells 1 [Source:MGI Symbol;Acc:MGI:2443796] && sp|Q4G0T1|SRCRM_HUMAN Scavenger receptor cysteine-rich domain-containing protein SCART1 OS=Homo sapiens OX=9606 PE=1 SV=2 && PF00530:Scavenger receptor cysteine-rich domain	7:139798180-139811058	12.2935	4.09343	110.763	80.399	8.19347	95.5812	-3.52501	7.89e-12	1.6e-10
ENSMUSG00000027646	Src	Rous sarcoma oncogene [Source:MGI Symbol;Acc:MGI:98397] && sp|P05480|SRC_MOUSE Neuronal proto-oncogene tyrosine-protein kinase Src OS=Mus musculus OX=10090 GN=Src PE=1 SV=5 && PF00018:SH3 domain|PF07714:Protein tyrosine kinase|PF00017:SH2 domain	2:157260364-157313782	41.1966	57.9258	246.465	212.681	49.5612	229.573	-2.2086	8.05e-12	1.63e-10
ENSMUSG00000003528	Slc25a1	solute carrier family 25 (mitochondrial carrier, citrate transporter), member 1 [Source:MGI Symbol;Acc:MGI:1345283] && sp|Q8JZU2|TXTP_MOUSE Tricarboxylate transport protein, mitochondrial OS=Mus musculus OX=10090 GN=Slc25a1 PE=1 SV=1 && PF00153:Mitochondrial carrier protein	16:17743087-17746083	2866.54	2656.88	1346.07	955.262	2761.71	1150.67	1.26317	8.13e-12	1.65e-10
ENSMUSG00000025083	Afap1l2	actin filament associated protein 1-like 2 [Source:MGI Symbol;Acc:MGI:2147658] && sp|Q5DTU0|AF1L2_MOUSE Actin filament-associated protein 1-like 2 OS=Mus musculus OX=10090 GN=Afap1l2 PE=1 SV=2 && PF00169:PH domain	19:56900793-56996660	5.55e-17	5.55e-17	34.9221	40.2737	5.55e-17	37.5979	-8.23787	8.26e-12	1.67e-10
ENSMUSG00000026615	Eprs	glutamyl-prolyl-tRNA synthetase [Source:MGI Symbol;Acc:MGI:97838] && sp|Q8CGC7|SYEP_MOUSE Bifunctional glutamate/proline--tRNA ligase OS=Mus musculus OX=10090 GN=Eprs1 PE=1 SV=4 && PF00458:WHEP-TRS domain|PF00749:tRNA synthetases class I (E and Q), catalytic domain|PF03950:tRNA synthetases class I (E and Q), anti-codon binding domain	1:185095241-185160557	17780.5	18610.3	31905.4	34305.4	18195.4	33105.4	-0.863491	8.51e-12	1.72e-10
ENSMUSG00000046314	Stxbp6	syntaxin binding protein 6 (amisyn) [Source:MGI Symbol;Acc:MGI:2384963] && sp|Q8R3T5|STXB6_MOUSE Syntaxin-binding protein 6 OS=Mus musculus OX=10090 GN=Stxbp6 PE=1 SV=1 && -	12:44899267-45121492	6.20572	12.1817	88.8067	85.2714	9.19373	87.0391	-3.22489	8.81e-12	1.78e-10
ENSMUSG00000032281	Acsbg1	acyl-CoA synthetase bubblegum family member 1 [Source:MGI Symbol;Acc:MGI:2385656] && sp|Q99PU5|ACBG1_MOUSE Long-chain-fatty-acid--CoA ligase ACSBG1 OS=Mus musculus OX=10090 GN=Acsbg1 PE=1 SV=1 && PF00501:AMP-binding enzyme	9:54512161-54569154	42.2849	85.3375	317.306	338.293	63.8112	327.8	-2.35841	8.97e-12	1.81e-10
ENSMUSG00000041763	Tpp2	tripeptidyl peptidase II [Source:MGI Symbol;Acc:MGI:102724] && sp|Q64514|TPP2_MOUSE Tripeptidyl-peptidase 2 OS=Mus musculus OX=10090 GN=Tpp2 PE=1 SV=3 && PF00082:Subtilase family	1:43972807-44042160	4506.05	4209.52	7846.88	9035.66	4357.78	8441.27	-0.953873	9.28e-12	1.87e-10
ENSMUSG00000021338	Carmil1	capping protein regulator and myosin 1 linker 1 [Source:MGI Symbol;Acc:MGI:1915982] && sp|Q6EDY6|CARL1_MOUSE F-actin-uncapping protein LRRC16A OS=Mus musculus OX=10090 GN=Carmil1 PE=1 SV=2 && PF17888:Carmil pleckstrin homology domain|PF16000:CARMIL C-terminus	13:24196327-24464778	1609.69	1650.25	719.43	720.622	1629.97	720.026	1.17858	9.34e-12	1.88e-10
ENSMUSG00000026014	Raph1	Ras association (RalGDS/AF-6) and pleckstrin homology domains 1 [Source:MGI Symbol;Acc:MGI:1924550] && sp|Q70E73|RAPH1_HUMAN Ras-associated and pleckstrin homology domains-containing protein 1 OS=Homo sapiens OX=9606 GN=RAPH1 PE=1 SV=3 && PF00169:PH domain|PF00788:Ras association (RalGDS/AF-6) domain	1:60521451-60606263	380.611	453.461	1015.78	1174.91	417.036	1095.34	-1.39289	9.43e-12	1.9e-10
ENSMUSG00000056592	Zfp658	zinc finger protein 658 [Source:MGI Symbol;Acc:MGI:2652821] && sp|Q9Y473|ZN175_HUMAN Zinc finger protein 175 OS=Homo sapiens OX=9606 GN=ZNF175 PE=1 SV=1 && PF01352:KRAB box|PF00096:Zinc finger, C2H2 type	7:43211680-43224885	32.9703	48.7731	199.565	198.358	40.8717	198.961	-2.27961	9.51e-12	1.91e-10
ENSMUSG00000030159	Clec1b	C-type lectin domain family 1, member b [Source:MGI Symbol;Acc:MGI:1913287] && sp|Q9JL99|CLC1B_MOUSE C-type lectin domain family 1 member B OS=Mus musculus OX=10090 GN=Clec1b PE=1 SV=1 && -	6:129374260-129386298	2.04486	0.00413876	42.9045	49.8615	1.0245	46.383	-5.34013	1e-11	2.02e-10
ENSMUSG00000074604	Mgst2	microsomal glutathione S-transferase 2 [Source:MGI Symbol;Acc:MGI:2448481] && sp|A2RST1|MGST2_MOUSE Microsomal glutathione S-transferase 2 OS=Mus musculus OX=10090 GN=Mgst2 PE=2 SV=1 && -	3:51544171-51590098	638.743	669.041	1424.89	1667.47	653.892	1546.18	-1.24148	1.04e-11	2.08e-10
ENSMUSG00000025790	Slco3a1	solute carrier organic anion transporter family, member 3a1 [Source:MGI Symbol;Acc:MGI:1351867] && sp|Q8R3L5|SO3A1_MOUSE Solute carrier organic anion transporter family member 3A1 OS=Mus musculus OX=10090 GN=Slco3a1 PE=1 SV=1 && PF03137:Organic Anion Transporter Polypeptide (OATP) family|PF07648:Kazal-type serine protease inhibitor domain	7:73925167-74204528	333.244	324.361	865.113	863.404	328.803	864.258	-1.39392	1.04e-11	2.08e-10
ENSMUSG00000063354	Slc39a4	solute carrier family 39 (zinc transporter), member 4 [Source:MGI Symbol;Acc:MGI:1919277] && sp|Q78IQ7|S39A4_MOUSE Zinc transporter ZIP4 OS=Mus musculus OX=10090 GN=Slc39a4 PE=1 SV=1 && PF02535:ZIP Zinc transporter|PF18292:Zinc transporter ZIP4 domain	15:76496583-76501584	256.058	208.473	751.364	639.103	232.266	695.234	-1.58122	1.05e-11	2.1e-10
ENSMUSG00000027230	Creb3l1	cAMP responsive element binding protein 3-like 1 [Source:MGI Symbol;Acc:MGI:1347062] && sp|Q9Z125|CR3L1_MOUSE Cyclic AMP-responsive element-binding protein 3-like protein 1 OS=Mus musculus OX=10090 GN=Creb3l1 PE=1 SV=2 && PF00170:bZIP transcription factor	2:91812673-91854847	9.22653	4.08523	69.8458	78.6082	6.65588	74.227	-3.45584	1.12e-11	2.24e-10
ENSMUSG00000096010	H4c16	H4 histone 16 [Source:MGI Symbol;Acc:MGI:2448443] && sp|P62803|H4_BOVIN Histone H4 OS=Bos taurus OX=9913 PE=1 SV=2 && PF15511:Centromere kinetochore component CENP-T histone fold	6:136778551-136781413	4115.21	3930.92	2153.31	1753.56	4023.06	1953.43	1.04233	1.13e-11	2.25e-10
ENSMUSG00000045503	Sys1	SYS1 Golgi-localized integral membrane protein homolog (S. cerevisiae) [Source:MGI Symbol;Acc:MGI:1913710] && sp|Q78S06|SYS1_MOUSE Protein SYS1 homolog OS=Mus musculus OX=10090 GN=Sys1 PE=2 SV=1 && PF09801:Integral membrane protein S linking to the trans Golgi network	2:164298884-164321558	1643.6	1549.6	3942.41	3011.75	1596.6	3477.08	-1.12276	1.14e-11	2.28e-10
ENSMUSG00000000903	Vpreb3	V-set pre-B cell surrogate light chain 3 [Source:MGI Symbol;Acc:MGI:98938] && sp|Q9UKI3|VPRE3_HUMAN Pre-B lymphocyte protein 3 OS=Homo sapiens OX=9606 GN=VPREB3 PE=2 SV=1 && PF07686:Immunoglobulin V-set domain	10:75778891-75786771	1093.34	1049.33	2382.8	2152.25	1071.34	2267.52	-1.08159	1.15e-11	2.3e-10
ENSMUSG00000045827	Serpinb9	serine (or cysteine) peptidase inhibitor, clade B, member 9 [Source:MGI Symbol;Acc:MGI:106603] && sp|P50453|SPB9_HUMAN Serpin B9 OS=Homo sapiens OX=9606 GN=SERPINB9 PE=1 SV=1 && PF00079:Serpin (serine protease inhibitor)	13:33187233-33201940	1150.99	1356.37	2679.16	2611.29	1253.68	2645.22	-1.0771	1.2e-11	2.39e-10
ENSMUSG00000089774	Slc5a3	solute carrier family 5 (inositol transporters), member 3 [Source:MGI Symbol;Acc:MGI:1858226] && sp|Q9JKZ2|SC5A3_MOUSE Sodium/myo-inositol cotransporter OS=Mus musculus OX=10090 GN=Slc5a3 PE=1 SV=2 && PF00474:Sodium:solute symporter family	16:91855210-91884361	1597.3	1430.64	676.526	612.296	1513.97	644.411	1.2322	1.22e-11	2.44e-10
ENSMUSG00000072676	Tmem254	transmembrane protein 254 [Source:MGI Symbol;Acc:MGI:1196450] && sp|P0DN89|T254A_MOUSE Transmembrane protein 254 OS=Mus musculus OX=10090 GN=Tmem254a PE=1 SV=1 && PF14934:Domain of unknown function (DUF4499)	14:25923724-25928096	279.795	312.139	936.961	751.197	295.967	844.079	-1.51142	1.25e-11	2.5e-10
ENSMUSG00000027242	Wdr76	WD repeat domain 76 [Source:MGI Symbol;Acc:MGI:1926186] && sp|A6PWY4|WDR76_MOUSE WD repeat-containing protein 76 OS=Mus musculus OX=10090 GN=Wdr76 PE=1 SV=1 && -	2:121337204-121375341	2687.59	2614.17	1283.2	1331.06	2650.88	1307.13	1.01996	1.26e-11	2.5e-10
ENSMUSG00000035173	Ccdc186	coiled-coil domain containing 186 [Source:MGI Symbol;Acc:MGI:2445022] && sp|Q8C9S4|CC186_MOUSE Coiled-coil domain-containing protein 186 OS=Mus musculus OX=10090 GN=Ccdc186 PE=1 SV=2 && -	19:56775913-56810622	1541.76	1366.59	2794.9	3324.34	1454.17	3059.62	-1.07316	1.28e-11	2.54e-10
ENSMUSG00000023952	Gtpbp2	GTP binding protein 2 [Source:MGI Symbol;Acc:MGI:1860138] && sp|Q3UJK4|GTPB2_MOUSE GTP-binding protein 2 OS=Mus musculus OX=10090 GN=Gtpbp2 PE=1 SV=1 && PF00009:Elongation factor Tu GTP binding domain	17:46471958-46480296	3605.07	3704.16	7339.99	6728.03	3654.61	7034.01	-0.944587	1.28e-11	2.54e-10
ENSMUSG00000027215	Cd82	CD82 antigen [Source:MGI Symbol;Acc:MGI:104651] && sp|P40237|CD82_MOUSE CD82 antigen OS=Mus musculus OX=10090 GN=Cd82 PE=1 SV=1 && PF00335:Tetraspanin family	2:93249456-93293485	3245.05	3060.55	6665.46	5782.18	3152.8	6223.82	-0.981121	1.3e-11	2.58e-10
ENSMUSG00000003380	Rabac1	Rab acceptor 1 (prenylated) [Source:MGI Symbol;Acc:MGI:1201692] && sp|Q9Z0S9|PRAF1_MOUSE Prenylated Rab acceptor protein 1 OS=Mus musculus OX=10090 GN=Rabac1 PE=1 SV=1 && PF03208:PRA1 family protein	7:24669177-24672179	1431.75	1487.56	2905.66	2894.95	1459.65	2900.31	-0.99051	1.35e-11	2.67e-10
ENSMUSG00000045594	Glb1	galactosidase, beta 1 [Source:MGI Symbol;Acc:MGI:88151] && sp|P23780|BGAL_MOUSE Beta-galactosidase OS=Mus musculus OX=10090 GN=Glb1 PE=1 SV=1 && PF13364:Beta-galactosidase jelly roll domain	9:114230144-114303966	1195.17	1187.61	2456.64	2389.93	1191.39	2423.29	-1.02423	1.35e-11	2.67e-10
ENSMUSG00000003363	Pld3	phospholipase D family, member 3 [Source:MGI Symbol;Acc:MGI:1333782] && sp|O35405|PLD3_MOUSE 5'-3' exonuclease PLD3 OS=Mus musculus OX=10090 GN=Pld3 PE=1 SV=1 && PF13918:PLD-like domain|PF00614:Phospholipase D Active site motif	7:27231425-27252643	1195.16	1131.7	2368.83	2416.78	1163.43	2392.81	-1.04027	1.37e-11	2.73e-10
ENSMUSG00000033307	Mif	macrophage migration inhibitory factor (glycosylation-inhibiting factor) [Source:MGI Symbol;Acc:MGI:96982] && sp|P34884|MIF_MOUSE Macrophage migration inhibitory factor OS=Mus musculus OX=10090 GN=Mif PE=1 SV=2 && PF01187:Macrophage migration inhibitory factor (MIF)	10:75695187-75696074	7113.42	6921.29	3703.92	3690.32	7017.36	3697.12	0.924501	1.4e-11	2.77e-10
ENSMUSG00000034738	Nostrin	nitric oxide synthase trafficker [Source:MGI Symbol;Acc:MGI:3606242] && sp|Q6WKZ7|NOSTN_MOUSE Nostrin OS=Mus musculus OX=10090 GN=Nostrin PE=1 SV=2 && PF00611:Fes/CIP4, and EFC/F-BAR homology domain|PF14604:Variant SH3 domain	2:68966144-69019674	16.3986	6.13207	122.737	93.8264	11.2653	108.281	-3.25114	1.46e-11	2.88e-10
ENSMUSG00000030766	Arhgap17	Rho GTPase activating protein 17 [Source:MGI Symbol;Acc:MGI:1917747] && sp|Q3UIA2|RHG17_MOUSE Rho GTPase-activating protein 17 OS=Mus musculus OX=10090 GN=Arhgap17 PE=1 SV=1 && PF03114:BAR domain|PF00620:RhoGAP domain	7:122878441-122969138	6012.89	5963.47	3216.98	3079.88	5988.18	3148.43	0.927472	1.47e-11	2.9e-10
ENSMUSG00000043668	Tox3	TOX high mobility group box family member 3 [Source:MGI Symbol;Acc:MGI:3039593] && sp|Q80W03|TOX3_MOUSE TOX high mobility group box family member 3 OS=Mus musculus OX=10090 GN=Tox3 PE=1 SV=1 && PF00505:HMG (high mobility group) box	8:90973668-91074971	5.55e-17	5.55e-17	62.8717	29.5513	5.55e-17	46.2115	-8.5354	1.48e-11	2.92e-10
ENSMUSG00000042659	Arrdc4	arrestin domain containing 4 [Source:MGI Symbol;Acc:MGI:1913662] && sp|A0A0B4J1F4|ARRD4_MOUSE Arrestin domain-containing protein 4 OS=Mus musculus OX=10090 GN=Arrdc4 PE=1 SV=1 && -	7:68386743-68398989	120.422	172.806	527.85	478.138	146.614	502.994	-1.77748	1.58e-11	3.12e-10
ENSMUSG00000051817	Sox12	SRY (sex determining region Y)-box 12 [Source:MGI Symbol;Acc:MGI:98360] && sp|Q04890|SOX12_MOUSE Transcription factor SOX-12 OS=Mus musculus OX=10090 GN=Sox12 PE=1 SV=2 && -	2:152235531-152239983	497.843	542.953	176.615	175.359	520.398	175.987	1.56348	1.61e-11	3.16e-10
ENSMUSG00000079033	Mef2b	myocyte enhancer factor 2B [Source:MGI Symbol;Acc:MGI:104526] && sp|O55087|MEF2B_MOUSE Myocyte-specific enhancer factor 2B OS=Mus musculus OX=10090 GN=Mef2b PE=1 SV=1 && PF00319:SRF-type transcription factor (DNA-binding and dimerisation domain)	8:70592361-70620138	747.767	776.822	2048.54	1601.18	762.294	1824.86	-1.25914	1.67e-11	3.29e-10
ENSMUSG00000025702	Marchf8	membrane associated ring-CH-type finger 8 [Source:MGI Symbol;Acc:MGI:1919029] && sp|Q9DBD2|MARH8_MOUSE E3 ubiquitin-protein ligase MARCHF8 OS=Mus musculus OX=10090 GN=Marchf8 PE=2 SV=1 && PF12906:RING-variant domain	6:116314985-116386501	126.629	213.453	642.599	610.399	170.041	626.499	-1.8805	1.71e-11	3.36e-10
ENSMUSG00000020910	Adprm	ADP-ribose/CDP-alcohol diphosphatase, manganese dependent [Source:MGI Symbol;Acc:MGI:1913608] && sp|Q99KS6|ADPRM_MOUSE Manganese-dependent ADP-ribose/CDP-alcohol diphosphatase OS=Mus musculus OX=10090 GN=Adprm PE=1 SV=1 && PF00149:Calcineurin-like phosphoesterase	11:66928731-66943420	728.239	799.182	1662.37	1769	763.711	1715.69	-1.16756	1.72e-11	3.38e-10
ENSMUSG00000020386	Sar1b	secretion associated Ras related GTPase 1B [Source:MGI Symbol;Acc:MGI:1913647] && sp|Q9CQC9|SAR1B_MOUSE GTP-binding protein SAR1b OS=Mus musculus OX=10090 GN=Sar1b PE=1 SV=1 && PF00025:ADP-ribosylation factor family	11:51654514-51682752	1097.47	1148.97	2348.88	2286.44	1123.22	2317.66	-1.04492	1.77e-11	3.47e-10
ENSMUSG00000051379	Flrt3	fibronectin leucine rich transmembrane protein 3 [Source:MGI Symbol;Acc:MGI:1918686] && sp|Q8BGT1|FLRT3_MOUSE Leucine-rich repeat transmembrane protein FLRT3 OS=Mus musculus OX=10090 GN=Flrt3 PE=1 SV=1 && PF13855:Leucine rich repeat	2:140492834-140513389	5.10818	0.00999241	54.8784	62.3169	2.55909	58.5977	-4.45134	1.86e-11	3.64e-10
ENSMUSG00000019087	Atp6ap1	ATPase, H+ transporting, lysosomal accessory protein 1 [Source:MGI Symbol;Acc:MGI:109629] && sp|Q9R1Q9|VAS1_MOUSE V-type proton ATPase subunit S1 OS=Mus musculus OX=10090 GN=Atp6ap1 PE=1 SV=1 && PF05827:Vacuolar ATP synthase subunit S1 (ATP6S1)	X:73340703-73348327	1435.85	1413.34	2780.93	2915.1	1424.6	2848.01	-0.999366	1.9e-11	3.73e-10
ENSMUSG00000054702	Ap1s3	adaptor-related protein complex AP-1, sigma 3 [Source:MGI Symbol;Acc:MGI:1891304] && sp|Q7TN05|AP1S3_MOUSE AP-1 complex subunit sigma-3 OS=Mus musculus OX=10090 GN=Ap1s3 PE=1 SV=1 && PF01217:Clathrin adaptor complex small chain	1:79584593-79649689	2066.35	2028.5	941.944	996.629	2047.42	969.286	1.07866	1.94e-11	3.8e-10
ENSMUSG00000027006	Dnajc10	DnaJ heat shock protein family (Hsp40) member C10 [Source:MGI Symbol;Acc:MGI:1914111] && sp|Q9DC23|DJC10_MOUSE DnaJ homolog subfamily C member 10 OS=Mus musculus OX=10090 GN=Dnajc10 PE=1 SV=2 && PF00226:DnaJ domain|PF00085:Thioredoxin	2:80145810-80184387	3366.45	3472.33	6342.16	6639.92	3419.39	6491.04	-0.924694	1.99e-11	3.9e-10
ENSMUSG00000040562	Gstm2	glutathione S-transferase, mu 2 [Source:MGI Symbol;Acc:MGI:95861] && sp|P15626|GSTM2_MOUSE Glutathione S-transferase Mu 2 OS=Mus musculus OX=10090 GN=Gstm2 PE=1 SV=2 && PF00043:Glutathione S-transferase, C-terminal domain|PF02798:Glutathione S-transferase, N-terminal domain	3:107889018-107893769	5.55e-17	5.55e-17	31.9273	42.2184	5.55e-17	37.0728	-8.2175	2.02e-11	3.95e-10
ENSMUSG00000020183	Cpm	carboxypeptidase M [Source:MGI Symbol;Acc:MGI:1917824] && sp|Q80V42|CBPM_MOUSE Carboxypeptidase M OS=Mus musculus OX=10090 GN=Cpm PE=1 SV=2 && PF13620:Carboxypeptidase regulatory-like domain|PF00246:Zinc carboxypeptidase	10:117465405-117523257	1702.25	1699.06	668.538	802.15	1700.65	735.344	1.2093	2.03e-11	3.98e-10
ENSMUSG00000050965	Prkca	protein kinase C, alpha [Source:MGI Symbol;Acc:MGI:97595] && sp|P05696|KPCA_RAT Protein kinase C alpha type OS=Rattus norvegicus OX=10116 GN=Prkca PE=1 SV=3 && PF00069:Protein kinase domain|PF00168:C2 domain|PF00130:Phorbol esters/diacylglycerol binding domain (C1 domain)	11:107824213-108234754	13628.3	13979.8	7532.57	7462.1	13804	7497.33	0.880632	2.09e-11	4.08e-10
ENSMUSG00000037110	Ralgapa2	Ral GTPase activating protein, alpha subunit 2 (catalytic) [Source:MGI Symbol;Acc:MGI:3036245] && sp|A3KGS3|RGPA2_MOUSE Ral GTPase-activating protein subunit alpha-2 OS=Mus musculus OX=10090 GN=Ralgapa2 PE=1 SV=2 && PF02145:Rap/ran-GAP	2:146081799-146354264	4257.16	4260.35	2192.22	2283.59	4258.75	2237.9	0.92822	2.12e-11	4.14e-10
ENSMUSG00000000278	Scpep1	serine carboxypeptidase 1 [Source:MGI Symbol;Acc:MGI:1921867] && sp|Q920A5|RISC_MOUSE Retinoid-inducible serine carboxypeptidase OS=Mus musculus OX=10090 GN=Scpep1 PE=1 SV=2 && PF00450:Serine carboxypeptidase	11:88814846-88846291	3084.61	3089.01	5992.93	5700.77	3086.81	5846.85	-0.921505	2.13e-11	4.14e-10
ENSMUSG00000020057	Dram1	DNA-damage regulated autophagy modulator 1 [Source:MGI Symbol;Acc:MGI:1918962] && sp|Q9DC58|DRAM1_MOUSE DNA damage-regulated autophagy modulator protein 1 OS=Mus musculus OX=10090 GN=Dram1 PE=2 SV=2 && PF10277:Frag1/DRAM/Sfk1 family	10:88158666-88214942	86.3119	53.9392	330.283	280.711	70.1255	305.497	-2.12129	2.27e-11	4.42e-10
ENSMUSG00000021967	Mrpl57	mitochondrial ribosomal protein L57 [Source:MGI Symbol;Acc:MGI:1915090] && sp|Q9CQF8|RT63_MOUSE Ribosomal protein 63, mitochondrial OS=Mus musculus OX=10090 GN=Mrpl57 PE=1 SV=1 && PF14978:Mitochondrial ribosome protein 63	14:58063691-58066753	566.763	636.492	1507.71	1325.24	601.628	1416.48	-1.23511	2.32e-11	4.51e-10
ENSMUSG00000034462	Pkd2	polycystin 2, transient receptor potential cation channel [Source:MGI Symbol;Acc:MGI:1099818] && sp|O35245|PKD2_MOUSE Polycystin-2 OS=Mus musculus OX=10090 GN=Pkd2 PE=1 SV=2 && PF08016:Polycystin cation channel|PF18109:Ferredoxin I 4Fe-4S cluster domain	5:104607316-104653685	9.26442	10.1663	104.777	73.6845	9.71534	89.2307	-3.18294	2.38e-11	4.62e-10
ENSMUSG00000019194	Scn1b	sodium channel, voltage-gated, type I, beta [Source:MGI Symbol;Acc:MGI:98247] && sp|P97952|SCN1B_MOUSE Sodium channel subunit beta-1 OS=Mus musculus OX=10090 GN=Scn1b PE=1 SV=1 && PF07686:Immunoglobulin V-set domain	7:30815949-30826428	17.4654	13.2321	111.758	98.661	15.3488	105.21	-2.76745	2.39e-11	4.63e-10
ENSMUSG00000055485	Soga1	suppressor of glucose, autophagy associated 1 [Source:MGI Symbol;Acc:MGI:2444575] && sp|E1U8D0|SOGA1_MOUSE Protein SOGA1 OS=Mus musculus OX=10090 GN=Soga1 PE=1 SV=3 && -	2:156857719-156921174	44.2482	49.8131	213.536	193.534	47.0307	203.535	-2.11059	2.41e-11	4.68e-10
ENSMUSG00000079547	H2-DMb1	histocompatibility 2, class II, locus Mb1 [Source:MGI Symbol;Acc:MGI:95922] && sp|P35737|DMB_MOUSE Class II histocompatibility antigen, M beta 1 chain OS=Mus musculus OX=10090 GN=H2-DMb1 PE=2 SV=1 && PF00969:Class II histocompatibility antigen, beta domain|PF07654:Immunoglobulin C1-set domain	17:34372046-34379204	3450.79	3566.89	1887.88	1745.95	3508.84	1816.91	0.949508	2.47e-11	4.79e-10
ENSMUSG00000010376	Nedd8	neural precursor cell expressed, developmentally down-regulated gene 8 [Source:MGI Symbol;Acc:MGI:97301] && sp|P29595|NEDD8_MOUSE NEDD8 OS=Mus musculus OX=10090 GN=Nedd8 PE=1 SV=2 && -	14:55899720-55909581	821.813	826.65	1697.29	2019.16	824.231	1858.23	-1.17275	2.48e-11	4.81e-10
ENSMUSG00000034641	Cd300ld	CD300 molecule like family member d [Source:MGI Symbol;Acc:MGI:2442358] && sp|Q8VCH2|CLM5_MOUSE CMRF35-like molecule 5 OS=Mus musculus OX=10090 GN=Cd300ld PE=1 SV=1 && PF07686:Immunoglobulin V-set domain	11:114873100-114880748	12.3788	19.2989	97.78	146.746	15.8389	122.263	-2.93835	2.53e-11	4.91e-10
ENSMUSG00000021737	Psmd6	proteasome (prosome, macropain) 26S subunit, non-ATPase, 6 [Source:MGI Symbol;Acc:MGI:1913663] && sp|Q99JI4|PSMD6_MOUSE 26S proteasome non-ATPase regulatory subunit 6 OS=Mus musculus OX=10090 GN=Psmd6 PE=1 SV=1 && PF10602:26S proteasome subunit RPN7|PF01399:PCI domain	14:8348779-8357589	1781.46	1843.43	3442.49	3482.38	1812.44	3462.44	-0.933803	2.77e-11	5.35e-10
ENSMUSG00000095710	Gm8871	predicted pseudogene 8871 [Source:MGI Symbol;Acc:MGI:3645635] && - && PF04822:Takusan	5:10997772-11094915	0.00352996	1.01423	49.895	35.3807	0.508881	42.6378	-6.07123	2.77e-11	5.35e-10
ENSMUSG00000053063	Clec12a	C-type lectin domain family 12, member a [Source:MGI Symbol;Acc:MGI:3040968] && sp|Q504P2|CL12A_MOUSE C-type lectin domain family 12 member A OS=Mus musculus OX=10090 GN=Clec12a PE=2 SV=1 && -	6:129319654-129342266	46.1999	24.4502	189.586	194.536	35.3251	192.061	-2.4389	2.84e-11	5.47e-10
ENSMUSG00000105096	Gbp10	guanylate-binding protein 10 [Source:MGI Symbol;Acc:MGI:4359647] && sp|Q6ZN66|GBP6_HUMAN Guanylate-binding protein 6 OS=Homo sapiens OX=9606 GN=GBP6 PE=2 SV=1 && PF02841:Guanylate-binding protein, C-terminal domain|PF02263:Guanylate-binding protein, N-terminal domain	5:105363565-105387399	1816.4	1735.67	676.519	847.207	1776.04	761.863	1.22074	2.87e-11	5.53e-10
ENSMUSG00000040016	Ptger3	prostaglandin E receptor 3 (subtype EP3) [Source:MGI Symbol;Acc:MGI:97795] && sp|P30557|PE2R3_MOUSE Prostaglandin E2 receptor EP3 subtype OS=Mus musculus OX=10090 GN=Ptger3 PE=1 SV=1 && PF00001:7 transmembrane receptor (rhodopsin family)	3:157272529-157351525	2.04486	0.00413876	65.8634	37.2438	1.0245	51.5536	-5.49258	2.89e-11	5.56e-10
ENSMUSG00000027775	Mfsd1	major facilitator superfamily domain containing 1 [Source:MGI Symbol;Acc:MGI:1914118] && sp|Q9DC37|MFSD1_MOUSE Major facilitator superfamily domain-containing protein 1 OS=Mus musculus OX=10090 GN=Mfsd1 PE=1 SV=1 && PF07690:Major Facilitator Superfamily	3:67490074-67511570	1545.92	1632.96	3036.38	3109.62	1589.44	3073	-0.951073	2.95e-11	5.68e-10
ENSMUSG00000056429	Tgoln1	trans-golgi network protein [Source:MGI Symbol;Acc:MGI:105080] && sp|Q62313|TGON1_MOUSE Trans-Golgi network integral membrane protein 1 OS=Mus musculus OX=10090 GN=Tgoln1 PE=1 SV=1 && PF17818:Keratinocyte-associated gene product	6:72585415-72593983	5643.65	5778.41	10156.8	10964.6	5711.03	10560.7	-0.886884	3.02e-11	5.81e-10
ENSMUSG00000037375	Hhat	hedgehog acyltransferase [Source:MGI Symbol;Acc:MGI:2444681] && sp|Q8BMT9|HHAT_MOUSE Protein-cysteine N-palmitoyltransferase HHAT OS=Mus musculus OX=10090 GN=Hhat PE=2 SV=1 && PF03062:MBOAT, membrane-bound O-acyltransferase family	1:192179019-192453531	362.065	382.306	121.738	98.6346	372.185	110.186	1.75527	3.07e-11	5.91e-10
ENSMUSG00000057286	St6galnac2	ST6 (alpha-N-acetyl-neuraminyl-2,3-beta-galactosyl-1,3)-N-acetylgalactosaminide alpha-2,6-sialyltransferase 2 [Source:MGI Symbol;Acc:MGI:107553] && sp|P70277|SIA7B_MOUSE Alpha-N-acetylgalactosaminide alpha-2,6-sialyltransferase 2 OS=Mus musculus OX=10090 GN=St6galnac2 PE=1 SV=2 && PF00777:Glycosyltransferase family 29 (sialyltransferase)	11:116566129-116585694	78.2068	93.5249	3.98773	12.5327	85.8659	8.2602	3.355	3.11e-11	5.98e-10
ENSMUSG00000030257	Srgap3	SLIT-ROBO Rho GTPase activating protein 3 [Source:MGI Symbol;Acc:MGI:2152938] && sp|Q812A2|SRGP3_MOUSE SLIT-ROBO Rho GTPase-activating protein 3 OS=Mus musculus OX=10090 GN=Srgap3 PE=1 SV=1 && -	6:112694932-112924227	2084.89	2227.78	1018.78	1061.79	2156.33	1040.28	1.05148	3.15e-11	6.05e-10
ENSMUSG00000009013	Dynll1	dynein light chain LC8-type 1 [Source:MGI Symbol;Acc:MGI:1861457] && sp|P61285|DYL1_BOVIN Dynein light chain 1, cytoplasmic OS=Bos taurus OX=9913 GN=DYNLL1 PE=1 SV=1 && -	5:115435169-115439058	1673.37	1288.32	4492.21	3017.45	1480.84	3754.83	-1.34223	3.22e-11	6.17e-10
ENSMUSG00000021403	Serpinb9b	serine (or cysteine) peptidase inhibitor, clade B, member 9b [Source:MGI Symbol;Acc:MGI:894668] && sp|P50453|SPB9_HUMAN Serpin B9 OS=Homo sapiens OX=9606 GN=SERPINB9 PE=1 SV=1 && PF00079:Serpin (serine protease inhibitor)	13:33211399-33225867	12.2935	4.09343	83.8167	85.2883	8.19347	84.5525	-3.3484	3.24e-11	6.21e-10
ENSMUSG00000039457	Ppl	periplakin [Source:MGI Symbol;Acc:MGI:1194898] && sp|Q9R269|PEPL_MOUSE Periplakin OS=Mus musculus OX=10090 GN=Ppl PE=1 SV=1 && PF17902:SH3 domain	16:4904155-4950285	243.799	275.533	69.8544	41.0808	259.666	55.4676	2.22512	3.27e-11	6.26e-10
ENSMUSG00000032053	Pou2af1	POU domain, class 2, associating factor 1 [Source:MGI Symbol;Acc:MGI:105086] && sp|Q64693|OBF1_MOUSE POU domain class 2-associating factor 1 OS=Mus musculus OX=10090 GN=Pou2af1 PE=1 SV=2 && PF09310:POU domain, class 2, associating factor 1	9:51125008-51151380	24012.5	24329.7	41789.8	43899.7	24171.1	42844.8	-0.825834	3.32e-11	6.35e-10
ENSMUSG00000002109	Ddb2	damage specific DNA binding protein 2 [Source:MGI Symbol;Acc:MGI:1355314] && sp|Q99J79|DDB2_MOUSE DNA damage-binding protein 2 OS=Mus musculus OX=10090 GN=Ddb2 PE=1 SV=1 && -	2:91041917-91067327	1072.79	1127.61	355.219	476.377	1100.2	415.798	1.40327	3.33e-11	6.37e-10
ENSMUSG00000039748	Exo1	exonuclease 1 [Source:MGI Symbol;Acc:MGI:1349427] && sp|Q9QZ11|EXO1_MOUSE Exonuclease 1 OS=Mus musculus OX=10090 GN=Exo1 PE=2 SV=2 && -	1:175708147-175741055	873.318	1165.19	389.153	352.605	1019.26	370.879	1.4583	3.36e-11	6.43e-10
ENSMUSG00000000290	Itgb2	integrin beta 2 [Source:MGI Symbol;Acc:MGI:96611] && sp|P11835|ITB2_MOUSE Integrin beta-2 OS=Mus musculus OX=10090 GN=Itgb2 PE=1 SV=2 && -	10:77366086-77401542	3944.5	4208.48	7550.53	7550.27	4076.49	7550.4	-0.889199	3.43e-11	6.54e-10
ENSMUSG00000062939	Stat4	signal transducer and activator of transcription 4 [Source:MGI Symbol;Acc:MGI:103062] && sp|P42228|STAT4_MOUSE Signal transducer and activator of transcription 4 OS=Mus musculus OX=10090 GN=Stat4 PE=1 SV=1 && PF02864:STAT protein, DNA binding domain|PF02865:STAT protein, protein interaction domain|PF00017:SH2 domain|PF01017:STAT protein, all-alpha domain	1:52026307-52146348	7536.16	7423.58	3767.78	4184.84	7479.87	3976.31	0.911526	3.56e-11	6.79e-10
ENSMUSG00000027200	Sema6d	sema domain, transmembrane domain (TM), and cytoplasmic domain, (semaphorin) 6D [Source:MGI Symbol;Acc:MGI:2387661] && sp|Q76KF0|SEM6D_MOUSE Semaphorin-6D OS=Mus musculus OX=10090 GN=Sema6d PE=1 SV=1 && -	2:123931889-124509690	437.014	278.668	985.841	1506.59	357.841	1246.21	-1.7999	3.76e-11	7.15e-10
ENSMUSG00000023074	Mospd1	motile sperm domain containing 1 [Source:MGI Symbol;Acc:MGI:1917630] && sp|Q8VEL0|MSPD1_MOUSE Motile sperm domain-containing protein 1 OS=Mus musculus OX=10090 GN=Mospd1 PE=1 SV=1 && PF00635:MSP (Major sperm protein) domain	X:52433475-52459379	313.734	345.695	827.194	887.391	329.715	857.292	-1.37825	3.82e-11	7.26e-10
ENSMUSG00000045374	Wdr81	WD repeat domain 81 [Source:MGI Symbol;Acc:MGI:2681828] && sp|Q5ND34|WDR81_MOUSE WD repeat-containing protein 81 OS=Mus musculus OX=10090 GN=Wdr81 PE=1 SV=2 && PF02138:Beige/BEACH domain	11:75331770-75345543	2186.69	2186.1	1103.59	1011.9	2186.4	1057.75	1.04754	3.87e-11	7.36e-10
ENSMUSG00000031266	Gla	galactosidase, alpha [Source:MGI Symbol;Acc:MGI:1347344] && sp|P51569|AGAL_MOUSE Alpha-galactosidase A OS=Mus musculus OX=10090 GN=Gla PE=1 SV=1 && PF16499:Alpha galactosidase A|PF17450:Alpha galactosidase A C-terminal beta sandwich domain	X:133488898-133501874	299.308	297.921	784.29	755.104	298.615	769.697	-1.36563	3.94e-11	7.49e-10
ENSMUSG00000033379	Atp6v0b	ATPase, H+ transporting, lysosomal V0 subunit B [Source:MGI Symbol;Acc:MGI:1890510] && sp|Q91V37|VATO_MOUSE V-type proton ATPase 21 kDa proteolipid subunit OS=Mus musculus OX=10090 GN=Atp6v0b PE=1 SV=1 && PF00137:ATP synthase subunit C	4:117741523-117744530	963.705	821.593	1861.94	2100.59	892.649	1981.26	-1.15023	3.94e-11	7.49e-10
ENSMUSG00000022286	Grhl2	grainyhead like transcription factor 2 [Source:MGI Symbol;Acc:MGI:2182543] && sp|Q8K5C0|GRHL2_MOUSE Grainyhead-like protein 2 homolog OS=Mus musculus OX=10090 GN=Grhl2 PE=2 SV=1 && -	15:37233280-37363813	6.16033	4.07586	64.8593	60.3494	5.11809	62.6044	-3.58165	3.99e-11	7.57e-10
ENSMUSG00000033075	Senp1	SUMO1/sentrin specific peptidase 1 [Source:MGI Symbol;Acc:MGI:2445054] && sp|P59110|SENP1_MOUSE Sentrin-specific protease 1 OS=Mus musculus OX=10090 GN=Senp1 PE=1 SV=1 && PF02902:Ulp1 protease family, C-terminal catalytic domain	15:97936625-97991625	4830.07	4940.58	2555.42	2641.98	4885.32	2598.7	0.910613	4.07e-11	7.72e-10
ENSMUSG00000095609	Gm21188	predicted gene, 21188 [Source:MGI Symbol;Acc:MGI:5434543] && sp|Q9GZU7|CTDS1_HUMAN Carboxy-terminal domain RNA polymerase II polypeptide A small phosphatase 1 OS=Homo sapiens OX=9606 GN=CTDSP1 PE=1 SV=1 && -	13:120496141-120513730	25.7816	43.6812	170.626	186.893	34.7314	178.759	-2.35926	4.08e-11	7.73e-10
ENSMUSG00000036206	Sh3bp4	SH3-domain binding protein 4 [Source:MGI Symbol;Acc:MGI:2138297] && sp|Q921I6|SH3B4_MOUSE SH3 domain-binding protein 4 OS=Mus musculus OX=10090 GN=Sh3bp4 PE=1 SV=1 && -	1:88998137-89082790	40.135	45.7453	232.498	171.423	42.9402	201.961	-2.23024	4.09e-11	7.74e-10
ENSMUSG00000030337	Vamp1	vesicle-associated membrane protein 1 [Source:MGI Symbol;Acc:MGI:1313276] && - && -	6:125192514-125222927	2967.4	3445.87	1590.53	1642.5	3206.64	1616.51	0.988113	4.24e-11	8.01e-10
ENSMUSG00000027074	Slc43a3	solute carrier family 43, member 3 [Source:MGI Symbol;Acc:MGI:1931054] && sp|A2AVZ9|S43A3_MOUSE Solute carrier family 43 member 3 OS=Mus musculus OX=10090 GN=Slc43a3 PE=1 SV=1 && -	2:84766923-84788853	2656.75	2734.14	4965.17	5145	2695.44	5055.09	-0.907188	4.24e-11	8.02e-10
ENSMUSG00000107872	Gm44511	predicted gene 44511 [Source:MGI Symbol;Acc:MGI:5753087] && sp|P27812|KRBBA_MOUSE Killer cell lectin-like receptor subfamily B member 1B allele A OS=Mus musculus OX=10090 GN=Klrb1b PE=1 SV=1 && PF00059:Lectin C-type domain	6:128757248-128803278	33.9507	35.5853	5.55e-17	5.55e-17	34.768	5.55e-17	8.1253	4.34e-11	8.2e-10
ENSMUSG00000071042	Rasgrp3	RAS, guanyl releasing protein 3 [Source:MGI Symbol;Acc:MGI:3028579] && sp|Q8IV61|GRP3_HUMAN Ras guanyl-releasing protein 3 OS=Homo sapiens OX=9606 GN=RASGRP3 PE=1 SV=1 && PF00617:RasGEF domain|PF00130:Phorbol esters/diacylglycerol binding domain (C1 domain)	17:75742891-75836049	3794.32	3900.4	2103.41	1905.97	3847.36	2004.69	0.940504	4.36e-11	8.24e-10
ENSMUSG00000026490	Cdc42bpa	CDC42 binding protein kinase alpha [Source:MGI Symbol;Acc:MGI:2441841] && sp|Q3UU96|MRCKA_MOUSE Serine/threonine-protein kinase MRCK alpha OS=Mus musculus OX=10090 GN=Cdc42bpa PE=1 SV=2 && PF00069:Protein kinase domain|PF15796:KELK-motif containing domain of MRCK Ser/Thr protein kinase|PF08826:DMPK coiled coil domain like|PF00130:Phorbol esters/diacylglycerol binding domain (C1 domain)|PF00780:CN…	1:179788037-179993168	62.8104	90.454	275.394	352.738	76.6322	314.066	-2.03322	4.42e-11	8.33e-10
ENSMUSG00000021360	Gcnt2	glucosaminyl (N-acetyl) transferase 2, I-branching enzyme [Source:MGI Symbol;Acc:MGI:1100870] && sp|Q8N0V5|GNT2A_HUMAN N-acetyllactosaminide beta-1,6-N-acetylglucosaminyl-transferase OS=Homo sapiens OX=9606 GN=GCNT2 PE=1 SV=1 && -	13:41013230-41114368	52.4107	38.6659	184.591	252.138	45.5383	218.365	-2.25872	4.49e-11	8.46e-10
ENSMUSG00000039182	AW209491	expressed sequence AW209491 [Source:MGI Symbol;Acc:MGI:2145422] && sp|Q91WD4|CG025_MOUSE UPF0415 protein C7orf25 homolog OS=Mus musculus OX=10090 PE=2 SV=1 && PF07000:Protein of unknown function (DUF1308)|PF18474:Family of unknown function (DUF5614)	13:14804739-14813681	191.18	108.868	547.804	577.859	150.024	562.832	-1.90675	4.53e-11	8.53e-10
ENSMUSG00000058886	Deaf1	DEAF1, transcription factor [Source:MGI Symbol;Acc:MGI:1858496] && sp|Q9Z1T5|DEAF1_MOUSE Deformed epidermal autoregulatory factor 1 homolog OS=Mus musculus OX=10090 GN=Deaf1 PE=1 SV=1 && PF01342:SAND domain	7:140877093-140907603	1420.45	1534.32	686.505	599.824	1477.39	643.165	1.19976	4.61e-11	8.67e-10
ENSMUSG00000023830	Igf2r	insulin-like growth factor 2 receptor [Source:MGI Symbol;Acc:MGI:96435] && sp|Q07113|MPRI_MOUSE Cation-independent mannose-6-phosphate receptor OS=Mus musculus OX=10090 GN=Igf2r PE=1 SV=1 && -	17:12901293-12988551	5749.57	5477.45	10340.4	10161.6	5613.51	10251	-0.868778	4.65e-11	8.75e-10
ENSMUSG00000040414	Slc25a28	solute carrier family 25, member 28 [Source:MGI Symbol;Acc:MGI:2180509] && sp|Q8R0Z5|MFRN2_MOUSE Mitoferrin-2 OS=Mus musculus OX=10090 GN=Slc25a28 PE=2 SV=1 && PF00153:Mitochondrial carrier protein	19:43652240-43663320	2304.97	2274.56	1178.43	1001.33	2289.77	1089.88	1.07106	4.69e-11	8.81e-10
ENSMUSG00000058267	Mrps14	mitochondrial ribosomal protein S14 [Source:MGI Symbol;Acc:MGI:1928141] && sp|Q9CR88|RT14_MOUSE 28S ribosomal protein S14, mitochondrial OS=Mus musculus OX=10090 GN=Mrps14 PE=1 SV=1 && -	1:160022785-160029740	871.154	789.046	1814.04	1791.01	830.1	1802.53	-1.11857	4.72e-11	8.87e-10
ENSMUSG00000100512	Ovol3	ovo like zinc finger 3 [Source:MGI Symbol;Acc:MGI:2388075] && sp|D3YYM0|OVOL3_MOUSE Putative transcription factor ovo-like protein 3 OS=Mus musculus OX=10090 GN=Ovol3 PE=3 SV=2 && -	7:29932864-29935150	5.55e-17	5.55e-17	31.9288	36.437	5.55e-17	34.1829	-8.10097	4.74e-11	8.89e-10
ENSMUSG00000063506	Arhgap22	Rho GTPase activating protein 22 [Source:MGI Symbol;Acc:MGI:2443418] && sp|Q8BL80|RHG22_MOUSE Rho GTPase-activating protein 22 OS=Mus musculus OX=10090 GN=Arhgap22 PE=1 SV=2 && PF00169:PH domain|PF00620:RhoGAP domain	14:32935983-33091891	5.55e-17	5.55e-17	31.9288	36.437	5.55e-17	34.1829	-8.10097	4.76e-11	8.92e-10
ENSMUSG00000031950	Gabarapl2	gamma-aminobutyric acid (GABA) A receptor-associated protein-like 2 [Source:MGI Symbol;Acc:MGI:1890602] && sp|P60519|GBRL2_BOVIN Gamma-aminobutyric acid receptor-associated protein-like 2 OS=Bos taurus OX=9913 GN=GABARAPL2 PE=1 SV=1 && PF02991:Autophagy protein Atg8 ubiquitin like	8:112667335-112680244	1207.53	1261.83	2521.5	2421.55	1234.68	2471.52	-1.00117	4.78e-11	8.96e-10
ENSMUSG00000001576	Ergic1	endoplasmic reticulum-golgi intermediate compartment (ERGIC) 1 [Source:MGI Symbol;Acc:MGI:1914708] && sp|Q9DC16|ERGI1_MOUSE Endoplasmic reticulum-Golgi intermediate compartment protein 1 OS=Mus musculus OX=10090 GN=Ergic1 PE=1 SV=1 && -	17:26780463-26875908	1768.06	1706.18	3340.71	3295.51	1737.12	3318.11	-0.933618	4.79e-11	8.97e-10
ENSMUSG00000023153	Tmem52	transmembrane protein 52 [Source:MGI Symbol;Acc:MGI:1916921] && sp|Q9D702|TMM52_MOUSE Transmembrane protein 52 OS=Mus musculus OX=10090 GN=Tmem52 PE=2 SV=1 && PF14979:Transmembrane 52	4:155553571-155555315	5.55e-17	5.55e-17	31.9286	37.4007	5.55e-17	34.6646	-8.12107	4.85e-11	9.07e-10
ENSMUSG00000030878	Cdr2	cerebellar degeneration-related 2 [Source:MGI Symbol;Acc:MGI:1100885] && sp|P97817|CDR2_MOUSE Cerebellar degeneration-related protein 2 OS=Mus musculus OX=10090 GN=Cdr2 PE=1 SV=2 && -	7:120556259-120581535	96.746	129.097	364.202	424.574	112.921	394.388	-1.80313	4.9e-11	9.17e-10
ENSMUSG00000039470	Zdhhc2	zinc finger, DHHC domain containing 2 [Source:MGI Symbol;Acc:MGI:1923452] && sp|P59267|ZDHC2_MOUSE Palmitoyltransferase ZDHHC2 OS=Mus musculus OX=10090 GN=Zdhhc2 PE=1 SV=1 && PF01529:DHHC palmitoyltransferase	8:40876856-40963309	26.6714	12.2405	123.728	138.985	19.4559	131.357	-2.74772	5.06e-11	9.46e-10
ENSMUSG00000027944	Hax1	HCLS1 associated X-1 [Source:MGI Symbol;Acc:MGI:1346319] && sp|O35387|HAX1_MOUSE HCLS1-associated protein X-1 OS=Mus musculus OX=10090 GN=Hax1 PE=1 SV=1 && -	3:89902753-89906087	688.111	714.798	1700.29	1478.56	701.454	1589.43	-1.17988	5.09e-11	9.5e-10
ENSMUSG00000006219	Fblim1	filamin binding LIM protein 1 [Source:MGI Symbol;Acc:MGI:1921452] && sp|Q71FD7|FBLI1_MOUSE Filamin-binding LIM protein 1 OS=Mus musculus OX=10090 GN=Fblim1 PE=1 SV=2 && PF00412:LIM domain	4:141303373-141333407	46.3339	61.9966	234.49	217.498	54.1653	225.994	-2.05815	5.41e-11	1.01e-09
ENSMUSG00000014444	Piezo1	piezo-type mechanosensitive ion channel component 1 [Source:MGI Symbol;Acc:MGI:3603204] && sp|E2JF22|PIEZ1_MOUSE Piezo-type mechanosensitive ion channel component 1 OS=Mus musculus OX=10090 GN=Piezo1 PE=1 SV=1 && PF15917:Piezo|PF12166:Piezo non-specific cation channel, R-Ras-binding domain	8:123208437-123278068	3548.5	3672.64	7366.93	6470.23	3610.57	6918.58	-0.938202	5.58e-11	1.04e-09
ENSMUSG00000031304	Il2rg	interleukin 2 receptor, gamma chain [Source:MGI Symbol;Acc:MGI:96551] && sp|P34902|IL2RG_MOUSE Cytokine receptor common subunit gamma OS=Mus musculus OX=10090 GN=Il2rg PE=1 SV=1 && PF09240:Interleukin-6 receptor alpha chain, binding|PF00041:Fibronectin type III domain	X:100307984-100311861	5055.29	4720.97	8737.94	9151.57	4888.13	8944.75	-0.871757	5.87e-11	1.09e-09
ENSMUSG00000049687	Pheta2	PH domain containing endocytic trafficking adaptor 2 [Source:MGI Symbol;Acc:MGI:2443609] && sp|Q14B98|SESQ2_MOUSE Sesquipedalian-2 OS=Mus musculus OX=10090 GN=Pheta2 PE=1 SV=1 && PF00169:PH domain	15:82223143-82229944	9.21154	2.05635	71.8437	68.9815	5.63395	70.4126	-3.61546	5.92e-11	1.1e-09
ENSMUSG00000022469	Rapgef3	Rap guanine nucleotide exchange factor (GEF) 3 [Source:MGI Symbol;Acc:MGI:2441741] && sp|Q8VCC8|RPGF3_MOUSE Rap guanine nucleotide exchange factor 3 OS=Mus musculus OX=10090 GN=Rapgef3 PE=1 SV=2 && PF00027:Cyclic nucleotide-binding domain|PF00610:Domain found in Dishevelled, Egl-10, and Pleckstrin (DEP)|PF00617:RasGEF domain|PF00618:RasGEF N-terminal motif	15:97642651-97665853	186.189	202.33	576.743	531.808	194.26	554.276	-1.51194	6.24e-11	1.16e-09
ENSMUSG00000003418	St8sia6	ST8 alpha-N-acetyl-neuraminide alpha-2,8-sialyltransferase 6 [Source:MGI Symbol;Acc:MGI:2386797] && sp|Q8K4T1|SIA8F_MOUSE Alpha-2,8-sialyltransferase 8F OS=Mus musculus OX=10090 GN=St8sia6 PE=1 SV=1 && -	2:13655832-13798875	2375.98	2637.53	4644.87	4889.15	2506.76	4767.01	-0.927229	6.25e-11	1.16e-09
ENSMUSG00000001444	Tbx21	T-box 21 [Source:MGI Symbol;Acc:MGI:1888984] && sp|Q9JKD8|TBX21_MOUSE T-box transcription factor TBX21 OS=Mus musculus OX=10090 GN=Tbx21 PE=1 SV=1 && PF00907:T-box	11:96988897-97006157	745.691	723.96	266.417	296.144	734.825	281.28	1.38483	6.27e-11	1.16e-09
ENSMUSG00000049422	Chchd10	coiled-coil-helix-coiled-coil-helix domain containing 10 [Source:MGI Symbol;Acc:MGI:2143558] && sp|Q8WYQ3|CHC10_HUMAN Coiled-coil-helix-coiled-coil-helix domain-containing protein 10, mitochondrial OS=Homo sapiens OX=9606 GN=CHCHD10 PE=1 SV=1 && -	10:75768964-75773581	2424.28	2343.71	5188.69	4266.17	2383.99	4727.43	-0.987601	6.29e-11	1.17e-09
ENSMUSG00000075706	Gpx4	glutathione peroxidase 4 [Source:MGI Symbol;Acc:MGI:104767] && sp|O70325|GPX4_MOUSE Phospholipid hydroperoxide glutathione peroxidase OS=Mus musculus OX=10090 GN=Gpx4 PE=1 SV=4 && PF00255:Glutathione peroxidase	10:79883000-79892273	4326.05	4084.45	8086.36	7462.07	4205.25	7774.22	-0.886477	6.69e-11	1.24e-09
ENSMUSG00000017677	Wsb1	WD repeat and SOCS box-containing 1 [Source:MGI Symbol;Acc:MGI:1926139] && sp|O54927|WSB1_MOUSE WD repeat and SOCS box-containing protein 1 OS=Mus musculus OX=10090 GN=Wsb1 PE=1 SV=1 && PF00400:WD domain, G-beta repeat|PF07525:SOCS box	11:79130198-79145497	6466.47	6397.64	3410.56	3510.18	6432.06	3460.37	0.894317	6.73e-11	1.25e-09
ENSMUSG00000054136	Adm2	adrenomedullin 2 [Source:MGI Symbol;Acc:MGI:2675256] && sp|Q7TNK8|ADM2_MOUSE Protein ADM2 OS=Mus musculus OX=10090 GN=Adm2 PE=2 SV=1 && PF00214:Calcitonin / CGRP / IAPP family	15:89206923-89208934	12.3548	14.2305	119.745	82.2988	13.2927	101.022	-2.91427	6.84e-11	1.27e-09
ENSMUSG00000020399	Havcr2	hepatitis A virus cellular receptor 2 [Source:MGI Symbol;Acc:MGI:2159682] && sp|Q8VIM0|HAVR2_MOUSE Hepatitis A virus cellular receptor 2 homolog OS=Mus musculus OX=10090 GN=Havcr2 PE=1 SV=1 && -	11:46345762-46372082	16.4682	18.2982	100.778	113.109	17.3832	106.944	-2.61258	6.97e-11	1.29e-09
ENSMUSG00000016494	Cd34	CD34 antigen [Source:MGI Symbol;Acc:MGI:88329] && sp|Q64314|CD34_MOUSE Hematopoietic progenitor cell antigen CD34 OS=Mus musculus OX=10090 GN=Cd34 PE=1 SV=1 && -	1:194621127-194643587	4.11631	4.06875	48.8777	166.142	4.09253	107.51	-4.673	6.98e-11	1.29e-09
ENSMUSG00000020817	Rabep1	rabaptin, RAB GTPase binding effector protein 1 [Source:MGI Symbol;Acc:MGI:1860236] && sp|O35551|RABE1_MOUSE Rab GTPase-binding effector protein 1 OS=Mus musculus OX=10090 GN=Rabep1 PE=1 SV=2 && -	11:70735604-70833931	3208.05	3373.7	1695.3	1757.49	3290.88	1726.4	0.930637	7e-11	1.29e-09
ENSMUSG00000019429	Ffar3	free fatty acid receptor 3 [Source:MGI Symbol;Acc:MGI:2685324] && sp|Q3UFD7|FFAR3_MOUSE Free fatty acid receptor 3 OS=Mus musculus OX=10090 GN=Ffar3 PE=1 SV=1 && PF00001:7 transmembrane receptor (rhodopsin family)	7:30553755-30555603	65.9062	99.5983	2.99025	10.6099	82.7523	6.80008	3.57765	7.28e-11	1.34e-09
ENSMUSG00000064158	Izumo1	izumo sperm-egg fusion 1 [Source:MGI Symbol;Acc:MGI:1920706] && sp|Q9D9J7|IZUM1_MOUSE Izumo sperm-egg fusion protein 1 OS=Mus musculus OX=10090 GN=Izumo1 PE=1 SV=1 && PF00788:Ras association (RalGDS/AF-6) domain	7:45271235-45278247	5.1726	10.1512	64.8537	90.1687	7.66188	77.5112	-3.31702	7.44e-11	1.37e-09
ENSMUSG00000020023	Tmcc3	transmembrane and coiled coil domains 3 [Source:MGI Symbol;Acc:MGI:2442900] && sp|Q8R310|TMCC3_MOUSE Transmembrane and coiled-coil domain protein 3 OS=Mus musculus OX=10090 GN=Tmcc3 PE=1 SV=2 && PF10267:Predicted transmembrane and coiled-coil 2 protein	10:94147811-94426818	3281.05	3134.77	6074.75	5873.27	3207.91	5974.01	-0.897038	7.49e-11	1.38e-09
ENSMUSG00000039616	Mocos	molybdenum cofactor sulfurase [Source:MGI Symbol;Acc:MGI:1915841] && sp|Q14CH1|MOCOS_MOUSE Molybdenum cofactor sulfurase OS=Mus musculus OX=10090 GN=Mocos PE=1 SV=1 && PF03473:MOSC domain|PF03476:MOSC N-terminal beta barrel domain|PF00266:Aminotransferase class-V	18:24786748-24834632	77.1057	63.0637	314.319	241.386	70.0847	277.853	-1.98524	7.54e-11	1.39e-09
ENSMUSG00000069305	H4c18	H4 clustered histone 18 [Source:MGI Symbol;Acc:MGI:4843992] && sp|P62803|H4_BOVIN Histone H4 OS=Bos taurus OX=9913 PE=1 SV=2 && PF15511:Centromere kinetochore component CENP-T histone fold	13:21934364-22016366	7669.88	7865.88	4367.47	4133.98	7767.88	4250.73	0.86981	7.55e-11	1.39e-09
ENSMUSG00000032462	Pik3cb	phosphatidylinositol-4,5-bisphosphate 3-kinase catalytic subunit beta [Source:MGI Symbol;Acc:MGI:1922019] && sp|Q8BTI9|PK3CB_MOUSE Phosphatidylinositol 4,5-bisphosphate 3-kinase catalytic subunit beta isoform OS=Mus musculus OX=10090 GN=Pik3cb PE=1 SV=2 && PF00613:Phosphoinositide 3-kinase family, accessory domain (PIK domain)|PF02192:PI3-kinase family, p85-binding domain|PF00792:Phosphoinositide…	9:98918707-99022674	231.457	262.314	640.601	697.657	246.885	669.129	-1.43799	7.76e-11	1.43e-09
ENSMUSG00000032624	Eml4	echinoderm microtubule associated protein like 4 [Source:MGI Symbol;Acc:MGI:1926048] && sp|Q3UMY5|EMAL4_MOUSE Echinoderm microtubule-associated protein-like 4 OS=Mus musculus OX=10090 GN=Eml4 PE=1 SV=1 && PF03451:HELP motif	17:83658360-83787790	14294.8	14880.7	8282.93	7667.14	14587.7	7975.04	0.871196	7.93e-11	1.46e-09
ENSMUSG00000027122	Arl14ep	ADP-ribosylation factor-like 14 effector protein [Source:MGI Symbol;Acc:MGI:1926020] && sp|Q8BIX3|AL14E_MOUSE ARL14 effector protein OS=Mus musculus OX=10090 GN=Arl14ep PE=1 SV=1 && PF14949:ARF7 effector protein C-terminus	2:106792872-106804769	2358.45	2251.18	4254.72	4353.46	2304.81	4304.09	-0.901038	7.97e-11	1.46e-09
ENSMUSG00000037936	Scarb1	scavenger receptor class B, member 1 [Source:MGI Symbol;Acc:MGI:893578] && sp|Q61009|SCRB1_MOUSE Scavenger receptor class B member 1 OS=Mus musculus OX=10090 GN=Scarb1 PE=1 SV=1 && PF01130:CD36 family	5:125354151-125418158	1535.64	1613.64	737.393	694.724	1574.64	716.058	1.13679	8.19e-11	1.5e-09
ENSMUSG00000006057	Atp5g1	ATP synthase, H+ transporting, mitochondrial F0 complex, subunit C1 (subunit 9) [Source:MGI Symbol;Acc:MGI:107653] && sp|Q9CR84|AT5G1_MOUSE ATP synthase F(0) complex subunit C1, mitochondrial OS=Mus musculus OX=10090 GN=Atp5mc1 PE=1 SV=1 && PF00137:ATP synthase subunit C	11:95959678-95966496	1395.72	1310.65	2610.3	2722.48	1353.19	2666.39	-0.978496	8.34e-11	1.53e-09
ENSMUSG00000037902	Sirpa	signal-regulatory protein alpha [Source:MGI Symbol;Acc:MGI:108563] && sp|P97797|SHPS1_MOUSE Tyrosine-protein phosphatase non-receptor type substrate 1 OS=Mus musculus OX=10090 GN=Sirpa PE=1 SV=2 && -	2:129434755-129474148	676.839	821.535	1661.36	3054.29	749.187	2357.83	-1.65393	8.37e-11	1.53e-09
ENSMUSG00000019699	Akt3	thymoma viral proto-oncogene 3 [Source:MGI Symbol;Acc:MGI:1345147] && sp|Q9WUA6|AKT3_MOUSE RAC-gamma serine/threonine-protein kinase OS=Mus musculus OX=10090 GN=Akt3 PE=1 SV=1 && -	1:176847639-177085769	3924.94	3962.43	1992.65	2181.07	3943.68	2086.86	0.918114	8.63e-11	1.58e-09
ENSMUSG00000038172	Ttc39b	tetratricopeptide repeat domain 39B [Source:MGI Symbol;Acc:MGI:1917113] && sp|Q8BYY4|TT39B_MOUSE Tetratricopeptide repeat protein 39B OS=Mus musculus OX=10090 GN=Ttc39b PE=1 SV=1 && -	4:83138537-83242492	5083.06	4677.25	8625.18	9312.57	4880.15	8968.88	-0.878004	8.64e-11	1.58e-09
ENSMUSG00000022197	Pdzd2	PDZ domain containing 2 [Source:MGI Symbol;Acc:MGI:1922394] && sp|Q9QZR8|PDZD2_RAT PDZ domain-containing protein 2 OS=Rattus norvegicus OX=10116 GN=Pdzd2 PE=1 SV=1 && PF00595:PDZ domain	15:12359797-12740010	281.782	238.971	69.8472	70.9132	260.376	70.3802	1.88539	8.72e-11	1.59e-09
ENSMUSG00000024807	Syvn1	synovial apoptosis inhibitor 1, synoviolin [Source:MGI Symbol;Acc:MGI:1921376] && sp|Q86TM6|SYVN1_HUMAN E3 ubiquitin-protein ligase synoviolin OS=Homo sapiens OX=9606 GN=SYVN1 PE=1 SV=2 && -	19:6096606-6103742	5117.04	5339.15	10496.1	9061.41	5228.09	9778.76	-0.903328	8.84e-11	1.61e-09
ENSMUSG00000045932	Ifit2	interferon-induced protein with tetratricopeptide repeats 2 [Source:MGI Symbol;Acc:MGI:99449] && sp|Q64112|IFIT2_MOUSE Interferon-induced protein with tetratricopeptide repeats 2 OS=Mus musculus OX=10090 GN=Ifit2 PE=1 SV=1 && PF14559:Tetratricopeptide repeat	19:34528094-34553819	952.442	968.999	388.152	406.324	960.72	397.238	1.27378	8.87e-11	1.62e-09
ENSMUSG00000008129	Brme1	break repair meiotic recombinase recruitment factor 1 [Source:MGI Symbol;Acc:MGI:1921916] && sp|Q6DIA7|BRME1_MOUSE Break repair meiotic recombinase recruitment factor 1 OS=Mus musculus OX=10090 GN=Brme1 PE=1 SV=2 && PF15710:Domain of unknown function (DUF4671)	8:84874654-84899219	149.23	219.572	38.9159	35.4339	184.401	37.1749	2.30672	8.91e-11	1.62e-09
ENSMUSG00000042570	Mier2	MIER family member 2 [Source:MGI Symbol;Acc:MGI:1917677] && sp|Q3U3N0|MIER2_MOUSE Mesoderm induction early response protein 2 OS=Mus musculus OX=10090 GN=Mier2 PE=2 SV=1 && PF01448:ELM2 domain|PF00249:Myb-like DNA-binding domain	10:79376079-79391033	959.6	843.957	375.184	325.757	901.779	350.471	1.3633	9.2e-11	1.67e-09
ENSMUSG00000037991	Rmi2	RecQ mediated genome instability 2 [Source:MGI Symbol;Acc:MGI:2685383] && sp|Q3UPE3|RMI2_MOUSE RecQ-mediated genome instability protein 2 OS=Mus musculus OX=10090 GN=Rmi2 PE=2 SV=1 && -	16:10652923-10710830	943.175	926.299	398.133	362.189	934.737	380.161	1.29777	9.47e-11	1.72e-09
ENSMUSG00000058056	Palld	palladin, cytoskeletal associated protein [Source:MGI Symbol;Acc:MGI:1919583] && sp|Q9ET54|PALLD_MOUSE Palladin OS=Mus musculus OX=10090 GN=Palld PE=1 SV=2 && -	8:61964467-62355724	10.2872	10.1697	70.8383	114.176	10.2284	92.5071	-3.16162	9.55e-11	1.73e-09
ENSMUSG00000002996	Hbp1	high mobility group box transcription factor 1 [Source:MGI Symbol;Acc:MGI:894659] && sp|Q8R316|HBP1_MOUSE HMG box-containing protein 1 OS=Mus musculus OX=10090 GN=Hbp1 PE=1 SV=1 && PF08517:Ataxin-1 and HBP1 module (AXH)|PF00505:HMG (high mobility group) box	12:31976253-32000534	2243.26	2239.99	4065.13	4295.98	2241.63	4180.55	-0.899131	9.56e-11	1.73e-09
ENSMUSG00000078780	Gm5150	predicted gene 5150 [Source:MGI Symbol;Acc:MGI:3779469] && sp|P97797|SHPS1_MOUSE Tyrosine-protein phosphatase non-receptor type substrate 1 OS=Mus musculus OX=10090 GN=Sirpa PE=1 SV=2 && PF07686:Immunoglobulin V-set domain	3:16001034-16060601	5.55e-17	5.55e-17	45.9052	27.691	5.55e-17	36.7981	-8.20749	9.61e-11	1.74e-09
ENSMUSG00000033102	Cdc14b	CDC14 cell division cycle 14B [Source:MGI Symbol;Acc:MGI:2441808] && sp|Q6PFY9|CC14B_MOUSE Dual specificity protein phosphatase CDC14B OS=Mus musculus OX=10090 GN=Cdc14b PE=2 SV=1 && -	13:64337082-64423104	140.925	148.446	421.08	441.781	144.685	431.431	-1.57541	9.7e-11	1.76e-09
ENSMUSG00000015702	Anxa9	annexin A9 [Source:MGI Symbol;Acc:MGI:1923711] && sp|Q9JHQ0|ANXA9_MOUSE Annexin A9 OS=Mus musculus OX=10090 GN=Anxa9 PE=2 SV=2 && PF00191:Annexin	3:95203407-95214487	59.58	36.648	221.517	216.559	48.114	219.038	-2.18395	9.78e-11	1.77e-09
ENSMUSG00000028717	Tal1	T cell acute lymphocytic leukemia 1 [Source:MGI Symbol;Acc:MGI:98480] && sp|P22091|TAL1_MOUSE T-cell acute lymphocytic leukemia protein 1 homolog OS=Mus musculus OX=10090 GN=Tal1 PE=1 SV=1 && PF00010:Helix-loop-helix DNA-binding domain	4:114913623-114928952	4.13918	8.1208	69.8491	62.2544	6.12999	66.0517	-3.40268	9.82e-11	1.78e-09
ENSMUSG00000013089	Etv5	ets variant 5 [Source:MGI Symbol;Acc:MGI:1096867] && sp|Q9CXC9|ETV5_MOUSE ETS translocation variant 5 OS=Mus musculus OX=10090 GN=Etv5 PE=2 SV=1 && PF00178:Ets-domain|PF04621:PEA3 subfamily ETS-domain transcription factor N terminal domain	16:22200059-22258469	389.789	344.712	930.97	900.764	367.25	915.867	-1.31812	9.92e-11	1.79e-09
ENSMUSG00000020787	P2rx1	purinergic receptor P2X, ligand-gated ion channel, 1 [Source:MGI Symbol;Acc:MGI:1098235] && sp|P51576|P2RX1_MOUSE P2X purinoceptor 1 OS=Mus musculus OX=10090 GN=P2rx1 PE=2 SV=1 && PF00864:ATP P2X receptor	11:72889929-72906026	30.7791	14.2775	131.71	153.372	22.5283	142.541	-2.65516	9.99e-11	1.8e-09
ENSMUSG00000030122	Ptms	parathymosin [Source:MGI Symbol;Acc:MGI:1916452] && - && PF03247:Prothymosin/parathymosin family	6:124890644-124897066	2592.98	2717.87	1386.98	1040.57	2655.43	1213.78	1.12953	1.01e-10	1.82e-09
[truncated: 14,228 more rows]

## Sheet: LnRNA列表
transcript_id	transcript_name	gene_id	gene_name	gene_description	transcript_locus	cKO11	cKO12	CTRL11	CTRL12	cKO	CTRL	log2FoldChange	pvalue	padj
[truncated: 26,517 more rows]
